# Supplementary material for: Vertical transport and spatiotemporal dynamics of giant viruses in the North Pacific subtropical gyre
Source: ISME J. 2025 May 22;19(1):wraf094. doi: 10.1093/ismejo/wraf094 (PMC12192438; doi:10.1093/ismejo/wraf094)
Supplement: Supplimentary_table_2_wraf094 [file supplimentary_table_2_wraf094.xlsx]

## Sheet: Sheet1
Contig	Aceesion	%identity	Length	Coverage	e-value	bit_score	spceies_name
c_000000000059_HOT238_1_0025_megahit	ADX06273.1	83.871	279	99	6.17e-179	497	Organic Lake phycodnavirus
c_000000003210_HOT238_1_0025_megahit	ADX05878.1	73.704	810	99	0	1249	Organic Lake phycodnavirus
c_000008300803_aloha2_megahit	ARR30628.1	64.907	322	98	8.13e-148	423	Cowpox virus
c_000008304375_aloha2_megahit	QDY52214.1	69.048	84	98	1.83e-35	125	Mimiviridae sp. ChoanoV1
c_000008320188_aloha2_megahit	QDY52244.1	64.798	321	98	1.63e-146	419	Mimiviridae sp. ChoanoV1
c_000008331659_aloha2_megahit	WCS73345.1	64.263	319	99	7.44e-148	422	Buffalopox virus
c_000008331808_aloha2_megahit	AKJ93671.1	65.831	319	99	5.5e-155	440	Raccoonpox virus
c_000008334225_aloha2_megahit	QDY52214.1	65.649	262	96	2.29e-129	371	Mimiviridae sp. ChoanoV1
c_000008335928_aloha2_megahit	QDJ94996.1	66.044	321	97	2.09e-150	429	Hypsugopox virus
c_000008337957_aloha2_megahit	QDY52214.1	65.185	270	99	2.14e-132	379	Mimiviridae sp. ChoanoV1
c_000008338929_aloha2_megahit	QDY52415.1	60.606	165	91	5.12e-68	228	Mimiviridae sp. ChoanoV1
c_000008339784_aloha2_megahit	WCS73345.1	65.204	319	99	1.29e-151	432	Buffalopox virus
c_000008341191_aloha2_megahit	QDY52244.1	65.109	321	98	6.5e-150	428	Mimiviridae sp. ChoanoV1
c_000008350975_aloha2_megahit	QDY52214.1	64.885	262	98	3.92e-128	368	Mimiviridae sp. ChoanoV1
c_000008520753_aloha2_megahit	YP_009173531.1	62.083	749	73	0	983	Chrysochromulina ericina virus
c_000008524412_aloha2_megahit	ADX06189.1	75.235	319	96	0	507	Organic Lake phycodnavirus
c_000008542140_aloha2_megahit	YP_009173543.1	67.78	509	61	0	721	Chrysochromulina ericina virus
c_000008583436_aloha2_megahit	QDY52222.1	100	24	100	9.78e-10	54.3	Mimiviridae sp. ChoanoV1
c_000008597739_aloha2_megahit	WCS73345.1	65.625	320	98	7.32e-148	422	Buffalopox virus
c_000008606673_aloha2_megahit	QDY52214.1	65.992	247	92	6.07e-125	360	Mimiviridae sp. ChoanoV1
c_000008619809_aloha2_megahit	ASK51220.1	67.333	300	91	1.37e-149	427	Eptesipox virus
c_000008655996_aloha2_megahit	QDY52222.1	100	24	100	9.78e-10	54.3	Mimiviridae sp. ChoanoV1
c_000018143820_aloha2_megahit	WYL18991.1	76.087	322	99	0	521	Pentanymphon antarcticum iridovirus
c_000018420900_aloha2_megahit	ADX05815.1	75	328	99	6.18e-179	501	Organic Lake phycodnavirus
c_000018444846_aloha2_megahit	ADX06461.1	70.745	188	98	5.51e-90	289	Organic Lake phycodnavirus
c_000018479847_aloha2_megahit	ADX06358.1	89.333	150	100	8.14e-94	285	Organic Lake phycodnavirus
c_000010091884_aloha2_megahit	ABU23714.1	67.89	109	100	2.09e-44	151	Pyramimonas orientalis virus
c_000014544031_aloha2_megahit	QDY52244.1	65.109	321	98	6.5e-150	428	Mimiviridae sp. ChoanoV1
c_000014580025_aloha2_megahit	QDY52214.1	65.66	265	98	6.07e-132	378	Mimiviridae sp. ChoanoV1
c_000010340568_aloha2_megahit	YP_009173543.1	64.122	262	83	7.42e-112	359	Chrysochromulina ericina virus
c_000010484008_aloha2_megahit	QDY52244.1	68.847	321	97	1.03e-163	463	Mimiviridae sp. ChoanoV1
c_000010490020_aloha2_megahit	QDY52222.1	61.616	297	69	9.71e-122	366	Mimiviridae sp. ChoanoV1
c_000010525159_aloha2_megahit	QDY52244.1	68.847	321	97	1.03e-163	463	Mimiviridae sp. ChoanoV1
c_000010563955_aloha2_megahit	QDY52244.1	66.77	322	98	1.15e-159	452	Mimiviridae sp. ChoanoV1
c_000010588183_aloha2_megahit	WYL18991.1	76.398	322	99	0	524	Pentanymphon antarcticum iridovirus
c_000000001611_HOT225_1_0125_megahit	QOR60728.1	99.556	450	99	0	929	Bathycoccus sp. RCC716 virus
c_000000004109_HOT225_1_0125_megahit	QOR60613.1	100	96	100	3.09e-66	203	Bathycoccus sp. RCC716 virus
c_000000006102_HOT225_1_0125_megahit	QOR60350.1	84.961	891	99	0	1602	Bathycoccus sp. RCC716 virus
c_000000006736_HOT225_1_0125_megahit	QOR60626.1	99.798	494	99	0	1018	Bathycoccus sp. RCC716 virus
c_000000014641_HOT225_1_0125_megahit	BCV07078.1	85.938	64	98	4.07e-31	115	Prasinovirus sp.
c_000000021356_HOT225_1_0125_megahit	QOR60770.1	100	387	99	0	801	Bathycoccus sp. RCC716 virus
c_000000022515_HOT225_1_0125_megahit	QOR60640.1	99.552	446	99	0	927	Bathycoccus sp. RCC716 virus
c_000000026354_HOT225_1_0125_megahit	QOR60770.1	94.057	387	99	0	764	Bathycoccus sp. RCC716 virus
c_000000017023_HOT227_1_0125_megahit	AII16942.1	60.535	897	74	0	1096	Aureococcus anophagefferens virus
c_000000022397_HOT227_1_0125_megahit	AII17147.1	65.839	322	96	3.2e-157	447	Aureococcus anophagefferens virus
c_000000006096_HOT229_1_0025_megahit	ADX05938.1	93.75	128	88	1.13e-82	256	Organic Lake phycodnavirus
c_000000012928_HOT229_1_0025_megahit	ADX06483.1	73.485	528	93	0	799	Organic Lake phycodnavirus
c_000000012992_HOT229_1_0025_megahit	ADX05878.1	70.962	1164	99	0	1730	Organic Lake phycodnavirus
c_000000017802_HOT229_1_0025_megahit	ADX06029.1	63.449	922	99	0	1193	Organic Lake phycodnavirus
c_000000013316_HOT229_1_0200_megahit	QDY52244.1	69.536	302	84	1.39e-149	428	Mimiviridae sp. ChoanoV1
c_000000088735_HOT229_1_0200_megahit	ABI99183.1	66.355	321	94	8.23e-151	431	Deerpox virus W-848-83
c_000000093944_HOT229_1_0200_megahit	QDY52222.1	78.667	75	89	6.24e-33	122	Mimiviridae sp. ChoanoV1
c_000000095180_HOT229_1_0200_megahit	WCS73345.1	65.625	320	98	6.08e-148	422	Buffalopox virus
c_000000175774_HOT229_1_0200_megahit	ABU23715.1	62.617	107	62	4.17e-31	121	Phaeocystis pouchetii virus
c_000000205590_HOT229_1_0200_megahit	QDY52214.1	63.704	270	99	9.4e-130	372	Mimiviridae sp. ChoanoV1
c_000000216274_HOT229_1_0200_megahit	UZT28812.1	63.813	257	92	1.32e-119	347	Nucleocytoviricota sp.
c_000000239952_HOT229_1_0200_megahit	AKJ93671.1	65.938	320	95	1.36e-152	435	Raccoonpox virus
c_000000251102_HOT229_1_0200_megahit	ASK51220.1	65.26	308	94	2.45e-149	426	Eptesipox virus
c_000000006355_HOT229_2_0025_megahit	ADX05938.1	80.227	440	99	0	714	Organic Lake phycodnavirus
c_000000007924_HOT229_2_0025_megahit	ADX05878.1	70.962	1164	99	0	1730	Organic Lake phycodnavirus
c_000000009967_HOT229_2_0025_megahit	ADX05938.1	87.578	161	100	2.31e-98	297	Organic Lake phycodnavirus
c_000000012049_HOT229_2_0025_megahit	ADX05815.1	77.778	324	99	4.03e-180	504	Organic Lake phycodnavirus
c_000010754713_aloha2_megahit	WYL18991.1	76.087	322	99	0	521	Pentanymphon antarcticum iridovirus
c_000010882673_aloha2_megahit	AII17172.1	71.119	277	99	6.61e-152	429	Aureococcus anophagefferens virus
c_000015023282_aloha2_megahit	XDR79911.1	85.445	371	99	0	685	Micromonas commoda virus
c_000015042992_aloha2_megahit	QOR60315.1	83.14	344	99	0	610	Bathycoccus sp. RCC716 virus
c_000015047102_aloha2_megahit	QOR60466.1	87.2	250	95	5.27e-169	470	Bathycoccus sp. RCC716 virus
c_000013969352_aloha2_megahit	QOR60640.1	99.552	446	99	0	927	Bathycoccus sp. RCC716 virus
c_000013986770_aloha2_megahit	QOR60595.1	99.682	314	99	0	642	Bathycoccus sp. RCC716 virus
c_000014006445_aloha2_megahit	QOR60612.1	99.744	391	99	0	816	Bathycoccus sp. RCC716 virus
c_000014028406_aloha2_megahit	ANS71090.1	67.974	153	96	7.47e-72	223	Pteropox virus
c_000014052636_aloha2_megahit	QDY52214.1	64.444	270	99	1.78e-131	376	Mimiviridae sp. ChoanoV1
c_000014074659_aloha2_megahit	WCS73345.1	65.204	319	99	1.29e-151	432	Buffalopox virus
c_000014083878_aloha2_megahit	QDJ94996.1	66.044	321	97	2.09e-150	429	Hypsugopox virus
c_000014124135_aloha2_megahit	QDY52214.1	64.444	270	99	1.78e-131	376	Mimiviridae sp. ChoanoV1
c_000014149451_aloha2_megahit	WCS73345.1	64.263	319	99	7.44e-148	422	Buffalopox virus
c_000016536300_aloha2_megahit	QDY52222.1	60.274	219	99	2.49e-74	237	Mimiviridae sp. ChoanoV1
c_000016536794_aloha2_megahit	QDY52214.1	65.66	265	98	6.07e-132	378	Mimiviridae sp. ChoanoV1
c_000016568393_aloha2_megahit	QDY52244.1	65.109	321	98	6.5e-150	428	Mimiviridae sp. ChoanoV1
c_000016572056_aloha2_megahit	QDY52214.1	65.66	265	98	6.07e-132	378	Mimiviridae sp. ChoanoV1
c_000016582210_aloha2_megahit	QDY52244.1	64.798	321	98	1.63e-146	419	Mimiviridae sp. ChoanoV1
c_000016585211_aloha2_megahit	QDY52214.1	65.66	265	98	6.07e-132	378	Mimiviridae sp. ChoanoV1
c_000016585474_aloha2_megahit	QDY52214.1	61.134	247	79	1.6e-113	333	Mimiviridae sp. ChoanoV1
c_000016585760_aloha2_megahit	QDY52244.1	65.109	321	98	6.5e-150	428	Mimiviridae sp. ChoanoV1
c_000018781455_aloha2_megahit	QOR60492.1	99.775	445	99	0	924	Bathycoccus sp. RCC716 virus
c_000018784682_aloha2_megahit	AII16942.1	60.976	902	74	0	1095	Aureococcus anophagefferens virus
c_000018787659_aloha2_megahit	AII17119.1	78.112	466	99	0	741	Aureococcus anophagefferens virus
c_000018797310_aloha2_megahit	QOR60548.1	97.802	91	99	1.27e-57	176	Bathycoccus sp. RCC716 virus
c_000018798346_aloha2_megahit	QOR60448.1	100	314	99	0	637	Bathycoccus sp. RCC716 virus
c_000018805836_aloha2_megahit	AII17147.1	65.839	322	96	1.42e-157	447	Aureococcus anophagefferens virus
c_000000001087_HOT231_2_0125_megahit	BCV07069.1	98.54	137	62	1.64e-98	286	Prasinovirus sp.
c_000000001202_HOT231_2_0125_megahit	QOR60770.1	91.473	387	99	0	748	Bathycoccus sp. RCC716 virus
c_000000005179_HOT231_2_0125_megahit	QOR60235.1	99.103	446	99	0	915	Bathycoccus sp. RCC716 virus
c_000000011617_HOT231_2_0125_megahit	QOR60258.1	97.065	443	99	0	897	Bathycoccus sp. RCC716 virus
c_000000013523_HOT231_2_0125_megahit	QDY52214.1	64.444	270	99	7.1e-133	380	Mimiviridae sp. ChoanoV1
c_000000019330_HOT231_2_0125_megahit	AKJ93671.1	66.144	319	99	1.53e-155	442	Raccoonpox virus
c_000000023568_HOT231_2_0125_megahit	QOR60613.1	95.785	261	99	0	528	Bathycoccus sp. RCC716 virus
c_000000024795_HOT231_2_0125_megahit	QOR60351.1	74.531	373	99	0	571	Bathycoccus sp. RCC716 virus
c_000000027928_HOT231_2_0125_megahit	QOR60143.1	96.19	315	99	0	627	Bathycoccus sp. RCC716 virus
c_000000029439_HOT231_2_0125_megahit	UZT28812.1	63.985	261	94	3.27e-122	353	Nucleocytoviricota sp.
c_000000035238_HOT231_2_0125_megahit	QOR60640.1	91.704	446	99	0	873	Bathycoccus sp. RCC716 virus
c_000000040566_HOT231_2_0125_megahit	QOR60195.1	98.966	387	99	0	797	Bathycoccus sp. RCC716 virus
c_000000045054_HOT232_1_0025_megahit	ADX05815.1	75	328	99	6.18e-179	501	Organic Lake phycodnavirus
c_000011913556_aloha2_megahit	YP_009173653.1	65.953	1075	99	0	1506	Chrysochromulina ericina virus
c_000011930500_aloha2_megahit	UZT28812.1	82.971	276	99	1.19e-175	489	Nucleocytoviricota sp.
c_000011990152_aloha2_megahit	QOR60466.1	96.386	249	95	0	511	Bathycoccus sp. RCC716 virus
c_000011990730_aloha2_megahit	QOR60350.1	87.093	891	99	0	1639	Bathycoccus sp. RCC716 virus
c_000011996608_aloha2_megahit	QOR60391.1	86.598	388	99	0	710	Bathycoccus sp. RCC716 virus
c_000012004672_aloha2_megahit	ADQ91810.1	83.602	372	99	0	645	Bathycoccus sp. RCC1105 virus BpV1
c_000017045066_aloha2_megahit	QOI90383.1	80.938	320	99	0	550	Pyramimonas orientalis virus
c_000017051483_aloha2_megahit	QOI90401.1	81.763	1475	99	0	2508	Pyramimonas orientalis virus
c_000017057253_aloha2_megahit	QOI90433.1	67.99	1159	99	0	1665	Pyramimonas orientalis virus
c_000017075984_aloha2_megahit	YP_010804443.1	74.253	1639	99	0	2542	Pyramimonas orientalis virus
c_000017096370_aloha2_megahit	AII17119.1	76.609	466	99	0	734	Aureococcus anophagefferens virus
c_000017122166_aloha2_megahit	YP_009173500.1	65.986	294	88	8.34e-143	410	Chrysochromulina ericina virus
c_000017036784_aloha2_megahit	YP_010804402.1	64.967	451	99	0	625	Pyramimonas orientalis virus
c_000000345934_aloha2_megahit	QOR60466.1	87.2	250	95	5.27e-169	470	Bathycoccus sp. RCC716 virus
c_000000010251_HOT233_1c_0125_megahit	YP_009173500.1	72.34	141	86	1.51e-68	214	Chrysochromulina ericina virus
c_000000015568_HOT233_1c_0125_megahit	AII16942.1	60.535	897	74	0	1096	Aureococcus anophagefferens virus
c_000000015898_HOT233_1c_0125_megahit	AII17172.1	70.29	276	99	4.91e-149	422	Aureococcus anophagefferens virus
c_000000007371_HOT234_2_0125_megahit	QOR60315.1	82.849	344	99	0	610	Bathycoccus sp. RCC716 virus
c_000000015442_HOT234_2_0125_megahit	ABI99183.1	66.355	321	94	8.23e-151	431	Deerpox virus W-848-83
c_000000029319_HOT234_2_0125_megahit	QOR60466.1	87.2	250	95	5.27e-169	470	Bathycoccus sp. RCC716 virus
c_000008012076_aloha2_megahit	QDY52214.1	66.798	253	93	1.18e-129	372	Mimiviridae sp. ChoanoV1
c_000017616153_aloha2_megahit	QDY52221.1	60.094	213	87	3.57e-80	249	Mimiviridae sp. ChoanoV1
c_000007994893_aloha2_megahit	YP_009173543.1	71.45	662	56	0	1015	Chrysochromulina ericina virus
c_000008012076_aloha2_megahit	QFG75116.1	84.229	279	99	0	508	Megaviridae environmental sample
c_000008023695_aloha2_megahit	YP_009173543.1	71.45	662	56	0	1015	Chrysochromulina ericina virus
c_000008030630_aloha2_megahit	YP_009173589.1	67.925	371	94	0	565	Chrysochromulina ericina virus
c_000008037395_aloha2_megahit	UZT28889.1	66.822	645	97	0	846	Nucleocytoviricota sp.
c_000008041888_aloha2_megahit	YP_009173543.1	66.365	663	56	0	943	Chrysochromulina ericina virus
c_000008046193_aloha2_megahit	AET73827.1	80.266	527	99	0	879	Phaeocystis globosa virus 14T
c_000008053861_aloha2_megahit	UZT28914.1	67.079	1051	69	0	1458	Nucleocytoviricota sp.
c_000008062013_aloha2_megahit	QFG74825.1	61.969	447	90	0	566	Megaviridae environmental sample
c_000008084516_aloha2_megahit	AII16942.1	60.535	897	74	0	1096	Aureococcus anophagefferens virus
c_000008084799_aloha2_megahit	AII17147.1	65.839	322	96	3.2e-157	447	Aureococcus anophagefferens virus
c_000008103713_aloha2_megahit	AII17172.1	70.29	276	99	4.91e-149	422	Aureococcus anophagefferens virus
c_000008132328_aloha2_megahit	QDY52214.1	61.806	144	98	6.89e-62	194	Mimiviridae sp. ChoanoV1
c_000008135334_aloha2_megahit	ANS71090.1	63.551	321	99	2.21e-146	419	Pteropox virus
c_000008136451_aloha2_megahit	AKJ93671.1	65.831	319	98	7.65e-155	440	Raccoonpox virus
c_000008141127_aloha2_megahit	QDY52244.1	64.798	321	98	1.63e-146	419	Mimiviridae sp. ChoanoV1
c_000008145707_aloha2_megahit	QDY52214.1	66.798	253	93	1.18e-129	372	Mimiviridae sp. ChoanoV1
c_000008146766_aloha2_megahit	ASK51220.1	67.333	300	91	1.37e-149	427	Eptesipox virus
c_000008146926_aloha2_megahit	QDY52214.1	65.185	270	99	2.14e-132	379	Mimiviridae sp. ChoanoV1
c_000008147986_aloha2_megahit	QFG75116.1	65.041	246	90	8.26e-119	344	Megaviridae environmental sample
c_000008148808_aloha2_megahit	QDY52214.1	65.992	247	92	6.07e-125	360	Mimiviridae sp. ChoanoV1
c_000008157271_aloha2_megahit	QDY52244.1	65.109	321	98	6.5e-150	428	Mimiviridae sp. ChoanoV1
c_000008162905_aloha2_megahit	AAL73746.1	64.89	319	99	3.7e-154	438	Camelpox virus M-96
c_000008170391_aloha2_megahit	YP_009173543.1	67.069	662	56	0	954	Chrysochromulina ericina virus
c_000008185797_aloha2_megahit	AAL73746.1	65.3	317	97	1.53e-147	422	Camelpox virus M-96
c_000008189372_aloha2_megahit	YP_010804361.1	76.923	65	82	1.44e-23	95.5	Pyramimonas orientalis virus
c_000008205732_aloha2_megahit	QDY52222.1	60.331	121	85	4.77e-42	149	Mimiviridae sp. ChoanoV1
c_000008208694_aloha2_megahit	ARR30628.1	64.907	322	98	8.13e-148	423	Cowpox virus
c_000008209348_aloha2_megahit	QDY52222.1	97.778	45	98	5.8e-24	95.9	Mimiviridae sp. ChoanoV1
c_000008209622_aloha2_megahit	QDY52214.1	63.333	270	99	8.26e-132	377	Mimiviridae sp. ChoanoV1
c_000008210736_aloha2_megahit	QDY52214.1	64.074	270	99	8.93e-133	380	Mimiviridae sp. ChoanoV1
c_000008243794_aloha2_megahit	QDY52214.1	65.66	265	98	6.07e-132	378	Mimiviridae sp. ChoanoV1
c_000008247310_aloha2_megahit	QDY52244.1	66.355	321	89	2.36e-152	435	Mimiviridae sp. ChoanoV1
c_000008255540_aloha2_megahit	QDY52214.1	65.283	265	98	1.6e-130	374	Mimiviridae sp. ChoanoV1
c_000008264957_aloha2_megahit	ASK51220.1	67.333	300	91	1.37e-149	427	Eptesipox virus
c_000008278919_aloha2_megahit	UZT28914.1	70.168	238	93	4.66e-115	367	Nucleocytoviricota sp.
c_000008295412_aloha2_megahit	QFG75116.1	65.041	246	90	8.26e-119	344	Megaviridae environmental sample
c_000000302809_aloha2_megahit	QOR60235.1	63.516	455	99	0	597	Bathycoccus sp. RCC716 virus
c_000018770206_aloha2_megahit	QOR60386.1	100	320	99	0	663	Bathycoccus sp. RCC716 virus
c_000009628862_aloha2_megahit	YP_009173543.1	77.378	473	97	0	765	Chrysochromulina ericina virus
c_000009633616_aloha2_megahit	YP_009173653.1	71.809	1504	99	0	2269	Chrysochromulina ericina virus
c_000009641887_aloha2_megahit	QOR60770.1	94.057	387	99	0	764	Bathycoccus sp. RCC716 virus
c_000009643303_aloha2_megahit	QOR60640.1	92.394	447	99	0	867	Bathycoccus sp. RCC716 virus
c_000009654560_aloha2_megahit	BCV07155.1	100	388	99	0	802	Prasinovirus sp.
c_000009655998_aloha2_megahit	BCV07077.1	99.794	485	99	0	1004	Prasinovirus sp.
c_000009656524_aloha2_megahit	BCV07049.1	100	344	99	0	719	Prasinovirus sp.
c_000009665115_aloha2_megahit	BCV07095.1	84.8	250	79	3.44e-150	425	Prasinovirus sp.
c_000009665957_aloha2_megahit	QOR60466.1	97.59	249	95	0	516	Bathycoccus sp. RCC716 virus
c_000009706303_aloha2_megahit	QDY52244.1	66.044	321	89	9.57e-152	434	Mimiviridae sp. ChoanoV1
c_000009717980_aloha2_megahit	QDY52214.1	64.207	271	99	7.55e-132	378	Mimiviridae sp. ChoanoV1
c_000009725902_aloha2_megahit	QDY52415.1	63.043	230	99	1.56e-100	320	Mimiviridae sp. ChoanoV1
c_000009734224_aloha2_megahit	WCS73345.1	65.625	320	98	5.82e-148	422	Buffalopox virus
c_000002221869_aloha2_megahit	QOR60770.1	91.473	387	99	0	748	Bathycoccus sp. RCC716 virus
c_000002223487_aloha2_megahit	XDR79911.1	85.445	371	99	0	685	Micromonas commoda virus
c_000002224005_aloha2_megahit	QOR60466.1	87.2	250	95	5.27e-169	470	Bathycoccus sp. RCC716 virus
c_000002230072_aloha2_megahit	QOR60315.1	83.14	344	99	0	610	Bathycoccus sp. RCC716 virus
c_000002234425_aloha2_megahit	QOR60633.1	100	344	99	0	719	Bathycoccus sp. RCC716 virus
c_000002235837_aloha2_megahit	QOR60640.1	99.552	446	99	0	927	Bathycoccus sp. RCC716 virus
c_000002246156_aloha2_megahit	QOR60770.1	100	387	99	0	801	Bathycoccus sp. RCC716 virus
c_000002248936_aloha2_megahit	QOR60640.1	91.928	446	99	0	874	Bathycoccus sp. RCC716 virus
c_000002250726_aloha2_megahit	BCV07155.1	100	131	100	1.85e-92	276	Prasinovirus sp.
c_000002254857_aloha2_megahit	QOR60595.1	99.682	314	99	0	642	Bathycoccus sp. RCC716 virus
c_000002255697_aloha2_megahit	ALI95534.1	85.714	91	100	7.91e-45	153	Ostreococcus lucimarinus virus 2
c_000002258930_aloha2_megahit	QOR60350.1	84.961	891	99	0	1602	Bathycoccus sp. RCC716 virus
c_000002258937_aloha2_megahit	QOR60770.1	80.67	388	99	0	655	Bathycoccus sp. RCC716 virus
c_000002259586_aloha2_megahit	QOR60351.1	74.263	373	99	0	563	Bathycoccus sp. RCC716 virus
c_000000000064_0.2_reassembly	QOI90401.1	81.763	1475	99	0	2508	Pyramimonas orientalis virus
c_000000000068_0.2_reassembly	WCS73345.1	65.625	320	98	6.7e-148	422	Buffalopox virus
c_000000000097_0.2_reassembly	YP_009173543.1	67.78	509	62	0	721	Chrysochromulina ericina virus
c_000000000118_0.2_reassembly	QOR60351.1	74.531	373	99	0	571	Bathycoccus sp. RCC716 virus
c_000000000120_0.2_reassembly	ARR30628.1	64.907	322	98	8.13e-148	423	Cowpox virus
c_000000000132_0.2_reassembly	QFG75116.1	87.814	279	99	0	530	Megaviridae environmental sample
c_000000000149_0.2_reassembly	AAL73746.1	64.89	319	99	3.7e-154	438	Camelpox virus M-96
c_000000000163_0.2_reassembly	AET73899.1	69.748	119	98	1.75e-54	187	Phaeocystis globosa virus 14T
c_000000000208_0.2_reassembly	XDR79911.1	85.445	371	99	0	685	Micromonas commoda virus
c_000000000219_0.2_reassembly	ADX06189.1	76.308	325	99	0	524	Organic Lake phycodnavirus
c_000000000243_0.2_reassembly	YP_009173589.1	67.925	371	94	0	565	Chrysochromulina ericina virus
c_000000000264_0.2_reassembly	QOR60232.1	95.342	730	100	0	1464	Bathycoccus sp. RCC716 virus
c_000000000268_0.2_reassembly	QOR60770.1	80.67	388	99	0	655	Bathycoccus sp. RCC716 virus
c_000000000270_0.2_reassembly	QDY52214.1	65.185	270	99	2.14e-132	379	Mimiviridae sp. ChoanoV1
c_000000000305_0.2_reassembly	QDY52222.1	67.188	128	77	2.06e-50	173	Mimiviridae sp. ChoanoV1
c_000000000327_0.2_reassembly	QOR60613.1	96.169	261	99	0	530	Bathycoccus sp. RCC716 virus
c_000000000332_0.2_reassembly	YP_009173500.1	67.638	309	95	2.79e-155	441	Chrysochromulina ericina virus
c_000000000345_0.2_reassembly	AII17147.1	65.839	322	96	1.42e-157	447	Aureococcus anophagefferens virus
c_000000000354_0.2_reassembly	ADX06189.1	75.862	319	98	0	520	Organic Lake phycodnavirus
c_000000000370_0.2_reassembly	AET73827.1	79.886	527	99	0	874	Phaeocystis globosa virus 14T
c_000000000404_0.2_reassembly	AII17172.1	65.69	239	90	3.76e-116	338	Aureococcus anophagefferens virus
c_000000000408_0.2_reassembly	YP_009173653.1	62.873	1072	99	0	1402	Chrysochromulina ericina virus
c_000000000414_0.2_reassembly	UZT28914.1	64.034	1051	70	0	1396	Nucleocytoviricota sp.
c_000000000421_0.2_reassembly	QDY52214.1	65.66	265	98	6.07e-132	378	Mimiviridae sp. ChoanoV1
c_000000000428_0.2_reassembly	YP_009173589.1	60.212	377	99	3.97e-165	471	Chrysochromulina ericina virus
c_000000000434_0.2_reassembly	ADX05820.1	60.175	457	89	0	530	Organic Lake phycodnavirus
c_000000000461_0.2_reassembly	AKJ93671.1	65.831	319	99	5.5e-155	440	Raccoonpox virus
c_000000000480_0.2_reassembly	WCS73345.1	64.263	319	99	7.44e-148	422	Buffalopox virus
c_000000000483_0.2_reassembly	QFG75116.1	84.074	270	99	8.25e-177	492	Megaviridae environmental sample
c_000000000500_0.2_reassembly	YP_010804402.1	64.967	451	99	0	625	Pyramimonas orientalis virus
c_000000000512_0.2_reassembly	QOI90383.1	80.938	320	99	0	550	Pyramimonas orientalis virus
c_000000000513_0.2_reassembly	QFG74851.1	72.751	389	98	0	609	Megaviridae environmental sample
c_000000000521_0.2_reassembly	AFC35064.1	77.604	384	99	0	626	Ostreococcus tauri virus RT-2011
c_000000000523_0.2_reassembly	ABI99183.1	66.355	321	94	8.23e-151	431	Deerpox virus W-848-83
c_000000000565_0.2_reassembly	YP_009173460.1	66.387	119	82	1.02e-49	169	Chrysochromulina ericina virus
c_000000000572_0.2_reassembly	ASK51220.1	67.333	300	91	1.37e-149	427	Eptesipox virus
c_000000000577_0.2_reassembly	UZT28914.1	67.079	1051	69	0	1458	Nucleocytoviricota sp.
c_000000000581_0.2_reassembly	ADX06273.1	84.229	279	99	6.52e-180	500	Organic Lake phycodnavirus
c_000000000584_0.2_reassembly	ADX05938.1	82.991	535	99	0	907	Organic Lake phycodnavirus
c_000000000587_0.2_reassembly	QOR60492.1	99.775	445	99	0	924	Bathycoccus sp. RCC716 virus
c_000000000606_0.2_reassembly	QDY52244.1	66.044	321	90	2.62e-151	432	Mimiviridae sp. ChoanoV1
c_000000000626_0.2_reassembly	QDY52244.1	68.847	321	97	1.03e-163	463	Mimiviridae sp. ChoanoV1
c_000000000629_0.2_reassembly	UZT28812.1	63.725	102	96	2.91e-40	138	Nucleocytoviricota sp.
c_000000000650_0.2_reassembly	UZT28914.1	63.273	1051	70	0	1404	Nucleocytoviricota sp.
c_000000000666_0.2_reassembly	QDY52244.1	66.355	321	89	2.36e-152	435	Mimiviridae sp. ChoanoV1
c_000000000671_0.2_reassembly	YP_009173543.1	64.339	673	55	0	908	Chrysochromulina ericina virus
c_000000000716_0.2_reassembly	YP_009173543.1	63.238	593	54	0	806	Chrysochromulina ericina virus
c_000000000720_0.2_reassembly	BCV07155.1	100	388	99	0	802	Prasinovirus sp.
c_000000000728_0.2_reassembly	ADX05878.1	70.962	1164	99	0	1730	Organic Lake phycodnavirus
c_000000000741_0.2_reassembly	ADX05938.1	83.178	535	99	0	907	Organic Lake phycodnavirus
c_000000000756_0.2_reassembly	QOR60466.1	96.386	249	95	0	511	Bathycoccus sp. RCC716 virus
c_000000000760_0.2_reassembly	QOR60595.1	100	314	99	0	643	Bathycoccus sp. RCC716 virus
c_000000000783_0.2_reassembly	QDY52214.1	61.134	247	79	1.6e-113	333	Mimiviridae sp. ChoanoV1
c_000000000830_0.2_reassembly	BCV07049.1	100	344	99	0	719	Prasinovirus sp.
c_000000000845_0.2_reassembly	QOR60235.1	63.516	455	99	0	597	Bathycoccus sp. RCC716 virus
c_000000000872_0.2_reassembly	ADX05815.1	75	328	99	6.18e-179	501	Organic Lake phycodnavirus
c_000000000905_0.2_reassembly	AKU37467.1	61.682	107	96	5.66e-39	136	Scale drop disease virus
c_000000000917_0.2_reassembly	YP_009173543.1	62.289	533	51	0	698	Chrysochromulina ericina virus
c_000000000920_0.2_reassembly	QFG75116.1	81.362	279	99	3.53e-172	480	Megaviridae environmental sample
c_000000000933_0.2_reassembly	AMB18349.1	64.444	135	96	2.5e-57	184	Myxoma virus
c_000000000948_0.2_reassembly	QOR60386.1	100	320	99	0	663	Bathycoccus sp. RCC716 virus
c_000000000962_0.2_reassembly	YP_009173524.1	65.792	915	99	0	1229	Chrysochromulina ericina virus
c_000000000963_0.2_reassembly	ADX06189.1	75.235	319	96	0	507	Organic Lake phycodnavirus
c_000000000972_0.2_reassembly	QDY52222.1	97.778	45	98	5.8e-24	95.9	Mimiviridae sp. ChoanoV1
c_000000000979_0.2_reassembly	QDY52244.1	64.798	321	98	1.63e-146	419	Mimiviridae sp. ChoanoV1
c_000000001006_0.2_reassembly	QOR60315.1	83.14	344	99	0	610	Bathycoccus sp. RCC716 virus
c_000000001060_0.2_reassembly	ADX05856.1	84.229	279	99	0	502	Organic Lake phycodnavirus
c_000000001066_0.2_reassembly	QOR60350.1	84.961	891	99	0	1601	Bathycoccus sp. RCC716 virus
c_000000001072_0.2_reassembly	YP_009173589.1	70.185	379	99	0	559	Chrysochromulina ericina virus
c_000000001080_0.2_reassembly	WCS73345.1	65.204	319	99	1.29e-151	432	Buffalopox virus
c_000000001096_0.2_reassembly	QOR60728.1	99.778	450	99	0	932	Bathycoccus sp. RCC716 virus 3
c_000000001104_0.2_reassembly	AUS94194.1	65.421	321	84	1.58e-153	440	Trichoplusia ni ascovirus 6b
c_000000001105_0.2_reassembly	ADQ91810.1	83.602	372	99	0	645	Bathycoccus sp. RCC1105 virus BpV1
c_000000001111_0.2_reassembly	QOR60633.1	100	344	99	0	719	Bathycoccus sp. RCC716 virus
c_000000001151_0.2_reassembly	QOR60258.1	86.13	447	99	0	811	Bathycoccus sp. RCC716 virus
c_000000001152_0.2_reassembly	QOR60448.1	100	314	99	0	637	Bathycoccus sp. RCC716 virus
c_000000001159_0.2_reassembly	BCV07078.1	99.775	444	99	0	914	Prasinovirus sp.
c_000000001163_0.2_reassembly	QOI90457.1	66.942	242	89	2.22e-123	356	Pyramimonas orientalis virus
c_000000001172_0.2_reassembly	QOR60350.1	87.093	891	99	0	1639	Bathycoccus sp. RCC716 virus
c_000000001207_0.2_reassembly	QOR60466.1	97.59	249	95	0	516	Bathycoccus sp. RCC716 virus
c_000000001216_0.2_reassembly	ADX05938.1	83.333	528	99	0	907	Organic Lake phycodnavirus
c_000000001232_0.2_reassembly	UZT28812.1	63.602	261	94	3.05e-121	351	Nucleocytoviricota sp.
c_000000001248_0.2_reassembly	QOR60770.1	94.057	387	99	0	764	Bathycoccus sp. RCC716 virus
c_000000001253_0.2_reassembly	UZT28914.1	64.381	1050	70	0	1442	Nucleocytoviricota sp.
c_000000001262_0.2_reassembly	ULY68561.1	60.507	552	97	0	662	Chlorella virus XW01
c_000000001268_0.2_reassembly	QDY52214.1	64.444	270	99	3.72e-131	376	Mimiviridae sp. ChoanoV1
c_000000001274_0.2_reassembly	QFG75116.1	65.041	246	90	8.26e-119	344	Megaviridae environmental sample
c_000000001292_0.2_reassembly	QDY52214.1	64.074	270	99	8.93e-133	380	Mimiviridae sp. ChoanoV1
c_000000001303_0.2_reassembly	ADX06189.1	72.757	301	98	2.91e-167	471	Organic Lake phycodnavirus
c_000000001308_0.2_reassembly	ULY68517.1	73.31	281	97	2.26e-149	423	Chlorella virus XW01
c_000000001310_0.2_reassembly	AET73899.1	63.496	1167	99	0	1603	Phaeocystis globosa virus 14T
c_000000001312_0.2_reassembly	WYL18991.1	75.466	322	99	0	520	Pentanymphon antarcticum iridovirus
c_000000001338_0.2_reassembly	UZT28812.1	65.726	248	89	7.08e-122	352	Nucleocytoviricota sp.
c_000000001344_0.2_reassembly	QDY52214.1	66.798	253	93	1.18e-129	372	Mimiviridae sp. ChoanoV1
c_000000001355_0.2_reassembly	QDY52214.1	63.333	270	99	8.26e-132	377	Mimiviridae sp. ChoanoV1
c_000000001388_0.2_reassembly	UZT28914.1	62.208	643	60	0	811	Nucleocytoviricota sp.
c_000000001389_0.2_reassembly	ADZ29806.1	63.636	319	97	3.14e-149	426	Cowpox virus
c_000000001392_0.2_reassembly	QDY52214.1	66.92	263	97	2.4e-133	381	Mimiviridae sp. ChoanoV1
c_000000001397_0.2_reassembly	BCV07095.1	87.2	250	79	7.57e-154	434	Prasinovirus sp.
c_000000001401_0.2_reassembly	UZT28914.1	76.247	421	96	0	689	Nucleocytoviricota sp.
c_000000001407_0.2_reassembly	ANS71090.1	63.551	321	99	2.21e-146	419	Pteropox virus
c_000000001418_0.2_reassembly	ADX05856.1	79.856	278	99	9.88e-169	471	Organic Lake phycodnavirus
c_000000001424_0.2_reassembly	ADX05878.1	71.538	1170	99	0	1744	Organic Lake phycodnavirus
c_000000001441_0.2_reassembly	AII17172.1	71.119	277	99	6.61e-152	429	Aureococcus anophagefferens virus
c_000000001445_0.2_reassembly	QOI90416.1	81.218	394	97	0	657	Pyramimonas orientalis virus
c_000000001446_0.2_reassembly	YP_009173543.1	73.244	598	54	0	937	Chrysochromulina ericina virus
c_000000001463_0.2_reassembly	AII16942.1	60.865	902	74	0	1095	Aureococcus anophagefferens virus
c_000000001473_0.2_reassembly	YP_009173543.1	67.069	662	56	0	954	Chrysochromulina ericina virus
c_000000001475_0.2_reassembly	YP_009173500.1	65.986	294	88	8.34e-143	410	Chrysochromulina ericina virus
c_000000001497_0.2_reassembly	YP_010804443.1	74.253	1639	99	0	2542	Pyramimonas orientalis virus
c_000000001504_0.2_reassembly	UZT28860.1	69.182	318	98	9.59e-161	455	Nucleocytoviricota sp.
c_000000001513_0.2_reassembly	QOR60386.1	83.699	319	99	0	580	Bathycoccus sp. RCC716 virus
c_000000001519_0.2_reassembly	QOI90433.1	70.513	312	99	1.01e-154	466	Pyramimonas orientalis virus
c_000000001543_0.2_reassembly	QDY52214.1	65.844	243	90	2.29e-122	353	Mimiviridae sp. ChoanoV1
c_000000001612_0.2_reassembly	QOR60770.1	100	387	99	0	801	Bathycoccus sp. RCC716 virus
c_000000001654_0.2_reassembly	UZT28914.1	62.917	1049	70	0	1386	Nucleocytoviricota sp.
c_000000001655_0.2_reassembly	YP_009173653.1	70.71	1253	99	0	1847	Chrysochromulina ericina virus
c_000000001675_0.2_reassembly	YP_009173543.1	66.365	663	56	0	943	Chrysochromulina ericina virus
c_000000001676_0.2_reassembly	QDJ94996.1	66.044	321	97	2.09e-150	429	Hypsugopox virus
c_000000001718_0.2_reassembly	QFG74823.1	64.486	321	99	3.57e-141	405	Megaviridae environmental sample
c_000000001729_0.2_reassembly	QDY52222.1	61.616	297	69	9.71e-122	366	Mimiviridae sp. ChoanoV1
c_000000001772_0.2_reassembly	QOR60391.1	86.598	388	99	0	710	Bathycoccus sp. RCC716 virus
