# Supplementary material for: Vertical transport and spatiotemporal dynamics of giant viruses in the North Pacific subtropical gyre
Source: ISME J. 2025 May 22;19(1):wraf094. doi: 10.1093/ismejo/wraf094 (PMC12192438; doi:10.1093/ismejo/wraf094)
Supplement: Supplimentary_table_3_wraf094 [file supplimentary_table_3_wraf094.xlsx]

## Sheet: max_of_sample_normalized_cov
contig	SRR7632639_sorted	SRR7632640_sorted	SRR7632641_sorted	SRR7632642_sorted	SRR7632643_sorted	SRR7632644_sorted	SRR7632645_sorted	SRR7632646_sorted	SRR7632647_sorted	SRR7632648_sorted	SRR7632653_sorted	SRR7632671_sorted	SRR7632672_sorted	SRR7632673_sorted	SRR7632674_sorted	SRR7632675_sorted	SRR7632676_sorted	SRR7632677_sorted	SRR7632678_sorted	SRR7632679_sorted	SRR7632680_sorted	SRR7648270_sorted	SRR7648273_sorted	SRR7648274_sorted	SRR7648284_sorted	SRR7648285_sorted	SRR7648286_sorted	SRR7648287_sorted	SRR7648288_sorted	SRR7648289_sorted	SRR7648290_sorted	SRR7648291_sorted	SRR7648292_sorted	SRR7648293_sorted	SRR7648294_sorted	SRR7648295_sorted	SRR7648296_sorted	SRR7648297_sorted	SRR7648298_sorted	SRR7648299_sorted	SRR7648310_sorted	SRR7648320_sorted	SRR7648321_sorted	SRR7648326_sorted	SRR7648327_sorted	SRR7648331_sorted	SRR7648332_sorted	SRR7648333_sorted	SRR7648334_sorted
c_000000000003_0.2_reassembly	0.064314	0.045586	0	0	0	0	0.065348	0.140457	0	0	0.003969	0.057935	0	0.017525	0	0.071982	0	0.083569	0.083299	0.089988	0.000225	0	0	0	0	0	0	0	0	0	0	0	0	0	0	0	0	0	0	0	0	0	0	0	0	0	0	0	0.00012
c_000000000006_0.2_reassembly	0	0	0	0	0	0	0	0	0	0	0	0	0	0	0	0	0	0	0	0	0	0	0	0	0	0	0	0	0	0	0	0	0	0	0	0	0	0	0	0	0	0	0	0	0	0	0	0	0
c_000000000007_0.2_reassembly	0	0	0	0	0	0	0	0	0	0	0	0	0	0	0	0	0	0	0	0	0	0	0	0	0	0	0	0	0	0	0	0	0	0	0	0	0	0	0	0	0	0	0	0	0	0	0	0	0
c_000000000015_0.2_reassembly	0	0	0	0	0	0	0	0	0	0	0	0	0	0	0	0	0	0	0	0	0	0	0	0	0	0	0	0	0	0	0	0	0	0	0	0	0	0	0	0	0	0	0	0	0	0	0	0	0
c_000000000021_0.2_reassembly	0.037242	0.011628	0	0	0	0	0.004793	0.022098	0.003846	0	0	0.011241	0	0.002559	0	0.014653	0	0.070902	0.014054	0.034679	0	0	0	0	0	0	0	0	0	0	0	0	0	0	0	0	0	0	0	0	0	0	0	0	0	0	0	0	0
c_000000000024_0.2_reassembly	0.021756	0.002302	0	0	0	0.046403	0.01558	0	0	0	0.00585	0.018034	0	0.002104	0	0	0	0.026576	0	0.009586	0.009438	0	0	0	0	0	0	0.039196	0	0	0	0.006964	0	0	0	0	0	0	0	0	0	0	0	0	0	0	0	0	0
c_000000000025_0.2_reassembly	0	0	0	0	0	0	0	0	0	0	0	0	0	0	0	0	0	0	0	0	0	0	0	0	0	0	0	0	0	0	0	0	0	0	0	0	0	0	0	0	0	0	0	0	0	0	0	0	0
c_000000000031_0.2_reassembly	0	0	0	0	0	0	0	0	0	0	0	0	0	0	0	0	0	0	0	0	0	0	0	0	0	0	0	0	0	0	0	0	0	0	0	0	0	0	0	0	0	0	0	0	0	0	0	0	0
c_000000000043_0.2_reassembly	0.00912	0.004175	0	0	0	0	0	0	0.015302	0	0	0	0	0	0	0	0	0	0	0	0	0	0	0	0	0.001212	0	0	0	0	0	0	0	0	0	0	0	0	0	0	0	0	0	0	0.005775	0	0	0	0
c_000000000058_0.2_reassembly	0	0	0	0	0	0	0	0	0	0	0	0	0	0	0	0	0	0	0	0	0	0	0	0	0	0	0	0	0	0	0	0	0	0	0	0	0	0	0	0	0	0	0	0	0	0	0	0	0
c_000000000059_HOT238_1_0025_megahit	0	0	0	0	0	0	0	0	0	0	0	0	0	0	0	0	0	0	0	0	0	0	0	0	0	0	0	0	0	0	0	0	0	0	0	0	0	0	0	0	0	0	0	0	0	0	0	0	0
c_000000000060_0.2_reassembly	0	0	0	0	0	0	0	0	0	0	0	0	0	0	0	0	0	0	0	0	0	0	0	0	0	0	0	0	0	0	0	0	0	0	0	0	0	0	0	0	0	0	0	0	0	0	0	0	0
c_000000000061_0.2_reassembly	0	0	0	0	0	0	0	0	0	0	0	0	0	0	0	0	0	0	0	0	0	0	0	0	0	0.005821	0	0	0	0	0	0	0	0	0	0	0	0	0	0	0	0	0	0	0	0	0	0	0
c_000000000064_0.2_reassembly	0	0	0	0	0	0	0	0	0	0	0	0	0	0	0	0	0	0	0	0	0	0	0	0	0	0	0	0	0	0	0	0	0	0	0	0	0	0	0	0	0	0	0	0	0	0	0	0	0
c_000000000066_0.2_reassembly	0	0	0	0	0	0	0	0	0	0	0	0	0	0	0	0	0	0	0	0	0	0	0	0	0	0	0	0	0	0	0	0	0	0	0	0	0	0	0	0	0	0	0	0	0	0	0	0	0
c_000000000068_0.2_reassembly	0	0	0	0	0	0	0	0	0	0	0	0	0	0	0	0	0	0	0	0	0	0	0	0	0	0	0	0	0	0	0	0	0	0	0	0	0	0	0	0	0	0	0	0	0	0	0	0	0
c_000000000082_0.2_reassembly	0.032854	0.010995	0	0	0	0	0.019511	0.063274	0	0	0	0.030689	0	0.002713	0	0.019194	0	0.033277	0.039356	0.02611	0	0	0	0	0	0	0	0	0	0	0	0	0	0	0	0	0	0	0	0	0	0	0	0	0	0	0	0	0
c_000000000086_0.2_reassembly	0	0	0	0	0	0	0	0	0	0	0	0	0	0	0	0	0	0	0	0	0	0	0	0	0	0	0	0	0	0	0	0	0	0	0	0	0	0	0	0	0	0	0	0	0	0	0	0	0
c_000000000087_0.2_reassembly	0	0	0	0	0	0	0	0	0	0	0	0	0	0	0	0	0	0	0	0	0	0	0	0	0	0	0	0	0	0	0	0	0	0	0	0	0	0	0	0	0	0	0	0	0	0	0	0	0
c_000000000095_0.2_reassembly	0	0	0	0	0	0	0	0	0	0	0	0	0	0	0	0	0	0	0	0	0	0	0	0	0	0	0	0	0	0	0	0	0	0	0	0	0	0	0	0	0	0	0	0	0	0	0	0	0
c_000000000097_0.2_reassembly	0	0	0	0	0	0	0	0	0	0	0	0	0	0	0	0	0	0	0	0	0	0	0	0	0	0	0	0	0	0	0	0	0	0	0	0	0	0	0	0	0	0	0	0	0	0	0	0	0
c_000000000103_0.2_reassembly	0	0	0	0	0	0	0	0	0	0	0	0	0	0	0	0	0	0	0	0	0	0	0	0	0	0	0	0	0	0	0	0	0	0	0	0	0	0	0	0	0	0	0	0	0	0	0	0	0
c_000000000104_0.2_reassembly	0	0	0	0	0	0	0	0	0	0	0	0	0	0	0	0	0	0	0	0	0	0	0	0	0	0	0	0	0	0	0	0	0	0	0	0	0	0	0	0	0	0	0	0	0	0	0	0	0
c_000000000109_0.2_reassembly	0	0	0	0	0	0	0	0	0	0	0	0	0	0	0	0	0	0	0	0	0	0	0	0	0	0	0	0	0	0	0	0	0	0	0	0	0	0	0	0	0	0	0	0	0	0	0	0	0
c_000000000118_0.2_reassembly	0	0	0	0	0	0	0	0	0	0	0	0	0	0	0	0	0	0	0	0	0	0	0	0	0	0	0	0	0	0	0	0	0	0	0	0	0	0	0	0	0	0	0	0	0	0	0	0	0
c_000000000120_0.2_reassembly	0.016538	0.005748	0	0	0	0	0.009793	0.016862	0	0	0	0.048383	0	0.00216	0	0.011683	0	0.014783	0.016765	0	0	0	0	0	0	0	0	0	0	0	0	0	0	0	0	0	0	0	0	0	0	0	0	0	0	0	0	0	0
c_000000000125_0.2_reassembly	0	0	0	0	0	0	0	0	0	0	0	0	0	0	0	0	0	0	0	0	0	0	0	0	0	0	0	0	0	0	0	0	0	0	0	0	0	0	0	0	0	0	0	0	0	0	0	0	0
c_000000000128_0.2_reassembly	0.058912	0.001582	0	0	0	0	0	0	0	0	0.019739	0.0561	0	0	0	0.010046	0	0.022604	0	0.079333	0.006257	0	0	0	0	0.025749	0	0.007577	0	0	0	0	0	0	0	0	0	0	0	0	0	0	0	0	0.008184	0	0	0	0.009399
c_000000000129_0.2_reassembly	0.136895	0.039748	0.007465	0.072803	0.02135	0.203759	0.059731	0.048569	0.004596	0.076229	0.010687	0.044484	0	0.048477	0	0.131622	0	0.056049	0.04936	0.131514	0.014928	0	0.023546	0.125915	0.038615	0.015207	0.037596	0.253112	0	0	0.066265	0.039418	0.031919	0	0	0.007754	0	0	0.083549	0.035423	0	0	0.006468	0.083107	0.018568	0.004624	0.035442	0	0.023994
c_000000000132_0.2_reassembly	0.007553	0	0	0	0	0	0	0	0	0	0	0.018261	0	0	0	0	0	0.006803	0	0	0	0	0	0	0	0	0	0	0	0	0	0	0	0	0	0	0	0	0	0	0	0	0	0	0	0	0	0	0
c_000000000133_0.2_reassembly	0	0	0	0	0	0	0	0	0	0	0	0	0	0	0	0	0	0	0	0	0	0	0	0	0	0	0	0	0	0	0	0	0	0	0	0	0	0	0	0	0	0	0	0	0	0	0	0	0
c_000000000138_0.2_reassembly	0	0	0	0	0	0	0	0	0	0	0	0	0	0	0	0	0	0	0	0	0	0	0	0	0	0	0	0	0	0	0	0	0	0	0	0	0	0	0	0	0	0	0	0	0	0	0	0	0
c_000000000143_0.2_reassembly	0	0	0	0	0	0	0	0	0	0	0	0	0	0	0	0	0	0	0	0	0	0	0	0	0	0	0	0	0	0	0	0	0	0	0	0	0	0	0	0	0	0	0	0	0	0	0	0	0
c_000000000144_0.2_reassembly	0	0	0	0	0	0	0	0	0	0	0	0	0	0	0	0	0	0	0	0	0	0	0	0	0	0	0	0	0	0	0	0	0	0	0	0	0	0	0	0	0	0	0	0	0	0	0	0	0
c_000000000149_0.2_reassembly	0	0	0	0	0	0	0	0	0	0	0	0	0	0	0	0	0	0	0	0	0	0	0	0	0	0	0	0	0	0	0	0	0	0	0	0	0	0	0	0	0	0	0	0	0	0	0	0	0
c_000000000159_0.2_reassembly	0.02066	0.022782	0	0	0	0	0.030385	0.061283	0	0	0	0.024766	0	0	0	0.008198	0	0.01611	0.025266	0	0	0	0	0	0	0	0	0	0	0	0	0	0	0	0	0	0	0	0	0	0	0	0	0	0	0	0	0	0
c_000000000160_0.2_reassembly	0.000664	0.000321	0	0	0	0	0	0	0.004681	0	0	0	0	0	0	0.017677	0	0.003516	0	0	0	0	0	0	0	0.017081	0	0	0	0	0	0.018491	0	0	0	0	0	0	0.058944	0	0	0	0	0	0.001954	0	0	0	0
c_000000000163_0.2_reassembly	0.06994	0.04011	0	0	0	0	0.075292	0.133736	0	0	0.002458	0.08849	0	0.007394	0	0.060109	0	0.061432	0.080763	0.079007	0.002332	0	0	0	0	0	0	0	0	0	0	0	0	0	0	0	0	0	0	0	0	0	0	0	0	0	0	0	0.00944
c_000000000165_0.2_reassembly	0	0	0	0	0	0	0	0	0	0	0	0	0	0	0	0	0	0	0	0	0	0	0	0	0	0	0	0	0	0	0	0	0	0	0	0	0	0	0	0	0	0	0	0	0	0	0	0	0
c_000000000172_0.2_reassembly	0	0	0	0	0	0	0	0	0	0	0	0	0	0	0	0	0	0	0	0	0	0	0	0	0	0	0	0	0	0	0	0	0	0	0	0	0	0	0	0	0	0	0	0	0	0	0	0	0
c_000000000190_0.2_reassembly	0.239763	0.072417	0.027411	0.200108	0.060701	0.806712	0.07954	0.090208	0.020385	0.20652	0.011856	0.115474	0.116059	0.104885	0	0.216132	0.012169	0.139117	0.056813	0.347327	0.032061	0	0.174234	0.470824	0.051334	0.060569	0.206361	0.732184	0.032772	0	0.586026	0.172979	0.181968	0.052938	0.039621	0.054666	0.18379	0.221497	0.394263	0.069911	0	0	0.051041	0.201118	0.046196	0.017691	0.158815	0	0.020717
c_000000000199_0.2_reassembly	0	0	0	0	0	0	0	0	0	0	0	0	0	0	0	0	0	0	0	0	0	0	0	0	0	0	0	0	0	0	0	0	0	0	0	0	0	0	0	0	0	0	0	0	0	0	0	0	0
c_000000000200_0.2_reassembly	0.054667	0.030497	0	0	0	0	0.056574	0.108917	0.001624	0	3.2e-05	0.072811	0	0.010563	0	0.041303	0	0.055016	0.035954	0.062537	5.6e-05	0	0	0	0	0	0	0	0	0	0	0	0	0	0	0	0	0	0	0	0	0	0	0	0.001203	0	0	0	0
c_000000000204_0.2_reassembly	0.11255	0.039145	0.035747	0	0	0.130811	0	0	0.006802	0.011651	0.003579	0.034819	0.032572	0	0	0.068974	0	0.018549	0	0.170215	0.006498	0	0.076823	0	0	0.000322	0.022232	0.321135	0.028958	0	0	0.022345	0.577547	0	0	0	0	0	0.667439	0	0	0	0	0.005043	8e-05	0	0	0	0
c_000000000205_0.2_reassembly	0	0	0	0	0	0	0	0	0	0	0	0	0	0	0	0	0	0	0	0	0	0	0	0	0	0	0	0	0	0	0	0	0	0	0	0	0	0	0	0	0	0	0	0	0	0	0	0	0
c_000000000208_0.2_reassembly	0	0	0	0	0	0	0	0	0	0	0	0	0	0	0	0	0	0	0	0	0	0	0	0	0	0	0	0	0	0	0	0	0	0	0	0	0	0	0	0	0	0	0	0	0	0	0	0	0
c_000000000210_0.2_reassembly	0	0	0	0	0	0	0	0	0.008367	0	0.00251	0	0	0	0	0.012723	0	0	0	0.004905	0	0	0	0	0	0.000193	0	0	0	0	0	0.002098	0	0	0	0	0	0	0	0	0	0	0	0	0	0	0	0	0
c_000000000214_0.2_reassembly	0	0	0	0	0	0	0	0	0	0	0	0	0	0	0	0	0	0	0	0	0	0	0	0	0	0	0	0	0	0	0	0	0	0	0	0	0	0	0	0	0	0	0	0	0	0	0	0	0
c_000000000219_0.2_reassembly	0	0	0	0	0	0	0	0	0	0	0	0	0	0	0	0	0	0	0	0	0	0	0	0	0	0	0	0	0	0	0	0	0	0	0	0	0	0	0	0	0	0	0	0	0	0	0	0	0
c_000000000221_0.2_reassembly	0	0	0	0	0	0	0.003243	0	0	0	0	0	0	0	0	0	0	0	0	0	0	0	0	0	0	0	0	0	0	0	0	0	0	0	0	0	0	0	0	0	0	0	0	0	0	0	0	0	0
c_000000000222_0.2_reassembly	0	0	0	0	0	0	0	0	0	0	0	0	0	0	0	0	0	0	0	0	0	0	0	0	0	0	0	0	0	0	0	0	0	0	0	0	0	0	0	0	0	0	0	0	0	0	0	0	0
c_000000000224_0.2_reassembly	0	0	0	0	0	0	0	0	0	0	0	0	0	0	0	0	0	0	0	0	0	0	0	0	0	0	0	0	0	0	0	0	0	0	0	0	0	0	0	0	0	0	0	0	0	0	0	0	0
c_000000000227_0.2_reassembly	0	0	0	0	0	0	0	0	0.004553	0	0	0	0	0	0	0	0	0	0	0	0	0	0	0	0	0	0	0	0	0	0	0	0	0	0	0	0	0	0	0	0	0	0	0	0	0	0	0.000162	0
c_000000000228_0.2_reassembly	0	0	0	0	0	0	0	0	0	0	0	0	0	0	0	0	0	0	0	0	0	0	0	0	0	0	0	0	0	0	0	0	0	0	0	0	0	0	0	0	0	0	0	0	0	0	0	0	0
c_000000000243_0.2_reassembly	0.033935	0	0	0	0	0.010506	0	0	0	0	0	0	0	0	0	0	0	0	0	0.025815	0	0	0	0	0	0	0	0.11531	0	0	0	0.002825	0.292371	0	0	0	0	0	0.323718	0	0	0	0	0	0	0	0	0	0
c_000000000247_0.2_reassembly	0	0	0	0	0	0	0	0	0	0	0	0	0	0	0	0	0	0	0	0	0	0	0	0	0	0	0	0	0	0	0	0	0	0	0	0	0	0	0	0	0	0	0	0	0	0	0	0	0
c_000000000254_0.2_reassembly	0	0	0	0	0	0	0	0	0.006166	0	0	0	0	0	0	0	0	0	0	0	0	0	0	0	0	0	0	0	0	0	0	0	0	0	0	0	0	0	0	0	0	0	0	0	0	0	0	0	0
c_000000000260_0.2_reassembly	0.028083	0.028212	0.000985	0.004934	0	0	0.014874	0	0.064549	0	0.018539	0.035414	0	0.013886	0	0	0	0.018196	0	0.019376	0	0	0	0	0.013518	0.008023	0.003324	0	0	0	0	0.018658	0.007343	0	0	0	0	0	0	0.00457	0	0	0	0	0.011808	0	0	0	0.000509
c_000000000264_0.2_reassembly	0	0	0	0	0	0	0	0	0	0	0	0	0	0	0	0	0	0	0	0	0	0	0	0	0	0	0	0	0	0	0	0	0	0	0	0	0	0	0	0	0	0	0	0	0	0	0	0	0
c_000000000268_0.2_reassembly	0	0	0	0	0	0	0	0	0	0	0	0	0	0	0	0	0	0	0	0	0	0	0	0	0	0	0	0	0	0	0	0	0	0	0	0	0	0	0	0	0	0	0	0	0	0	0	0	0
c_000000000270_0.2_reassembly	0	0	0	0	0	0	0	0	0	0	0	0	0	0	0	0	0	0	0	0	0	0	0	0	0	0	0	0	0	0	0	0	0	0	0	0	0	0	0	0	0	0	0	0	0	0	0	0	0
c_000000000274_0.2_reassembly	0	0	0	0	0	0	0	0	0	0	0	0	0	0	0	0	0	0	0	0	0	0	0	0	0	0	0	0	0	0	0	0	0	0	0	0	0	0	0	0	0	0	0	0	0	0	0	0	0
c_000000000282_0.2_reassembly	0	0	0	0	0	0	0	0	0	0	0	0	0	0	0	0	0	0	0	0	0	0	0	0	0	0	0	0	0	0	0	0	0	0	0	0	0	0	0	0	0	0	0	0	0	0	0	0	0
c_000000000286_0.2_reassembly	0	0	0	0	0	0	0	0	0	0	0	0	0	0	0	0	0	0	0	0	0	0	0	0	0	0	0	0	0	0	0	0	0	0	0	0	0	0	0	0	0	0	0	0	0	0	0	0	0
c_000000000296_0.2_reassembly	0	0	0	0	0	0	0	0	0.025627	0	0	0	0	0	0	0	0	0	0	0	0	0	0	0	0.01282	0.010966	0.00343	0	0	0	0	0.023152	0	0	0	0.004892	0	0	0.054367	0.001897	0	0	0	0	0.005702	0	0	0	0.009352
c_000000000301_0.2_reassembly	0	0	0	0	0	0	0	0	0	0	0	0	0	0	0	0	0	0	0	0	0	0	0	0	0	0	0	0	0	0	0	0	0	0	0	0	0	0	0	0	0	0	0	0	0	0	0	0	0
c_000000000305_0.2_reassembly	0	0	0	0	0	0	0	0	0	0	0	0	0	0	0	0	0	0	0	0	0	0	0	0	0	0	0	0	0	0	0	0	0	0	0	0	0	0	0	0	0	0	0	0	0	0	0	0	0
c_000000000306_0.2_reassembly	0.020694	0.005247	0	0	0	0	0.018126	0.018722	0	0	0	0.021558	0	0	0	0.01577	0	0.01129	0.014953	0.005228	0	0	0	0	0	0	0	0	0	0	0	0	0	0	0	0	0	0	0	0	0	0	0	0	0	0	0	0	0
c_000000000309_0.2_reassembly	0	0	0	0	0	0	0	0	0	0	0	0	0	0	0	0	0	0	0	0	0	0	0	0	0	0	0	0	0	0	0	0	0	0	0	0	0	0	0	0	0	0	0	0	0	0	0	0	0
c_000000000324_0.2_reassembly	0.010106	0	0	0	0	0	0.011028	0	0	0	0	0.006334	0	0	0	0	0	0	0.015984	0.011085	0	0	0	0	0	0	0	0	0	0	0	0	0	0	0	0	0	0	0	0	0	0	0	0	0	0	0	0	0
c_000000000327_0.2_reassembly	0	0	0	0	0	0	0	0	0	0	0	0	0	0	0	0	0	0	0	0	0	0	0	0	0	0	0	0	0	0	0	0	0	0	0	0	0	0	0	0	0	0	0	0	0	0	0	0	0
c_000000000332_0.2_reassembly	0.029066	0.012147	0	0	0	0	0.043608	0.053498	0	0	0	0.033998	0	0.001275	0	0.018618	0	0.022759	0.030819	0.014511	0	0	0	0	0	0	0	0	0	0	0	0	0	0	0	0	0	0	0	0	0	0	0	0	0	0	0	0	0
c_000000000341_0.2_reassembly	0	0	0	0	0	0	0	0	0	0	0	0	0	0	0	0	0	0	0	0	0	0	0	0	0	0	0	0	0	0	0	0	0	0	0	0	0	0	0	0	0	0	0	0	0	0	0	0	0
c_000000000345_0.2_reassembly	0	0	0	0	0	0	0	0	0	0	0	0	0	0	0	0	0	0	0	0	0	0	0	0	0	0	0	0	0	0	0	0	0	0	0	0	0	0	0	0	0	0	0	0	0	0	0	0	0
c_000000000352_0.2_reassembly	0.000963	0	0	0	0	0	0.001199	0.00246	0	0	0	0.001713	0	0	0	0	0	0.011959	0.00163	0	0	0	0	0	0	0	0	0	0	0	0	0	0	0	0	0	0	0	0	0	0	0	0	0	0	0	0	0	0
c_000000000353_0.2_reassembly	0	0	0	0	0	0	0	0	0	0	0	0	0	0	0	0	0	0	0	0	0	0	0	0	0	0	0	0	0	0	0	0	0	0	0	0	0	0	0	0	0	0	0	0	0	0	0	0	0
c_000000000354_0.2_reassembly	0.051968	0.041695	0	0	0	0	0.054248	0.12746	0.000718	0	0.001851	0.072903	0	0.020793	0	0.072523	0	0.066471	0.0824	0.048968	0.000164	0	0	0	0	0	0	0	0	0	0	0	0	0	0	0	0	0	0	0	0	0	0	0	0.000197	0	0	0	0.001839
c_000000000356_0.2_reassembly	0	0	0	0	0	0	0	0	0	0	0	0	0	0	0	0	0	0	0	0	0	0	0	0	0	0	0	0	0	0	0	0	0	0	0	0	0	0	0	0	0	0	0	0	0	0	0	0	0
c_000000000361_0.2_reassembly	0	0	0	0	0	0	0	0	0	0	0	0	0	0	0	0	0	0	0	0	0	0	0	0	0	0	0	0	0	0	0	0	0	0	0	0	0	0	0	0	0	0	0	0	0	0	0	0	0
c_000000000366_0.2_reassembly	0	0	0	0	0	0	0	0	0	0	0	0	0	0	0	0	0	0	0	0	0	0	0	0	0	0	0	0	0	0	0	0	0	0	0	0	0	0	0	0	0	0	0	0	0	0	0	0	0
c_000000000369_0.2_reassembly	0	0	0	0	0	0	0	0	0	0	0	0	0	0	0	0	0	0	0	0	0	0	0	0	0	0	0	0	0	0	0	0	0	0	0	0	0	0	0	0	0	0	0	0	0	0	0	0	0
c_000000000370_0.2_reassembly	0.001974	0	0	0	0	0	0	0	0	0	0	0	0	0	0	0	0	0	0.000285	0	0	0	0	0	0	0	0	0	0	0	0	0	0	0	0	0	0	0	0	0	0	0	0	0	0	0	0	0	0
c_000000000378_0.2_reassembly	0	0	0	0	0	0	0	0	0	0	0	0	0	0	0	0	0	0	0	0	0	0	0	0	0	0	0	0	0	0	0	0	0	0	0	0	0	0	0	0	0	0	0	0	0	0	0	0	0
c_000000000382_0.2_reassembly	0	0	0	0	0	0	0	0	0	0	0	0	0	0	0	0	0	0	0	0	0	0	0	0	0	0	0	0	0	0	0	0	0	0	0	0	0	0	0	0	0	0	0	0	0	0	0	0	0
c_000000000385_0.2_reassembly	0.034115	0	0	0.034786	0.007767	0.222866	0.045177	0	0	0.040848	0	0.018031	0	0	0	0.05154	0	0.026202	0.006164	0.009378	0.000815	0	0.014394	0.041093	0	0.000655	0.0385	0.089634	0	0	0.005265	0.027978	0.056651	0.016222	0	0	0	0	0.051578	0	0	0	0.013912	0	0.005613	0	0	0	0
c_000000000387_0.2_reassembly	0	0	0	0	0	0	0	0	0	0	0	0	0	0	0	0	0	0	0	0	0	0	0	0	0	0	0	0	0	0	0	0	0	0	0	0	0	0	0	0	0	0	0	0	0	0	0	0	0
c_000000000389_0.2_reassembly	0	0	0	0	0	0	0	0	0	0	0	0	0	0	0	0	0	0	0	0	0	0	0	0	0	0	0	0	0	0	0	0	0	0	0	0	0	0	0	0	0	0	0	0	0	0	0	0	0
c_000000000391_0.2_reassembly	0.081171	0.048297	0	0.064846	0.009334	0.196297	0	0.038704	0.011327	0.046444	0.005374	0.058125	0.012006	0.038742	0	0.076972	0.003347	0.015507	0.038915	0.081763	0.00426	0	0	0.024582	0	0.012281	0.047065	0.118435	0	0	0.046318	0.036803	0.047074	0	0	0	0	0	0.10004	0.013862	0	0	0	0	0.015505	0	0	0	0
c_000000000404_0.2_reassembly	0	0	0	0	0	0	0	0	0	0	0	0	0	0	0	0	0	0	0	0	0	0	0	0	0	0	0	0	0	0	0	0	0	0	0	0	0	0	0	0	0	0	0	0	0	0	0	0	0
c_000000000405_0.2_reassembly	0	0	0	0	0	0	0	0	0	0	0	0	0	0	0	0	0	0	0	0	0	0	0	0	0	0	0	0	0	0	0	0	0	0	0	0	0	0	0	0	0	0	0	0	0	0	0	0	0
c_000000000406_0.2_reassembly	0.001405	0	0	0	0	0	0.00152	0	0	0	0	0.004742	0	0	0	0	0	0.000154	0	0	0	0	0	0	0	0	0	0	0	0	0	0	0	0	0	0	0	0	0	0	0	0	0	0	0	0	0	0	0
c_000000000407_0.2_reassembly	0.067997	0.054702	0	0	0	0	0.06935	0.185215	0	0	0.002956	0.088316	0	0.024254	0	0.063351	0	0.08351	0.120808	0.07847	0.005482	0	0	0	0	0.001603	0	0	0	0	0	0	0	0	0	0	0	0	0	0	0	0	0	0	0.005199	0	0	0	0.008314
c_000000000408_0.2_reassembly	0.140375	0.082418	0.062181	0.003554	0	0.094409	0.002564	0.015218	0.00864	0.012399	0.008345	0.075218	0.004656	0	0	0.124279	0	0.03651	0.012724	0.270941	0.011378	0.084788	0.11396	0	0	0.005083	0.03519	0.499584	0.087665	0	0.001099	0.046892	0.848129	0	0	0	0	0	0.93381	0.001997	0	0	0	0.005437	0.015827	0	0.003619	0.017195	0
c_000000000411_0.2_reassembly	0	0	0	0	0	0	0	0	0	0	0	0	0	0	0	0	0	0	0	0	0	0	0	0	0	0	0	0	0	0	0	0	0	0	0	0	0	0	0	0	0	0	0	0	0	0	0	0	0
c_000000000414_0.2_reassembly	0.089357	0.074043	0	0.002783	0	0.030507	0.077128	0.139335	0.015019	0	0.008888	0.088876	0	0.040306	0	0.125541	0	0.11676	0.105974	0.120649	0.019876	0	0	0	0	0.004541	0.000877	0.024124	0	0	0	0.003614	0.00606	0	0	0.005285	0	0	0.013129	0.006916	0	0	0	0.006437	0.015453	0	0	0	0.010196
c_000000000417_0.2_reassembly	0.004564	0	0	0	0	0	0	0	0.024944	0	0.001969	0.004535	0	0.005882	0	0	0	0	0	0	0	0	0	0	0	0.000655	0.00037	0.006296	0	0	0	0.016	0	0	0	0	0	0	0	0.020927	0	0	0	0	0	0	0	0	0
c_000000000419_0.2_reassembly	0.001903	0	0	0	0	0	0	0	0	0	0	0.003124	0	0	0	0	0	0	0	0	0	0	0	0	0	0	0	0	0	0	0	0	0	0	0	0	0	0	0	0	0	0	0	0	0	0	0	0	0
c_000000000421_0.2_reassembly	0	0	0	0	0	0	0	0	0	0	0	0	0	0	0	0	0	0	0	0	0	0	0	0	0	0	0	0	0	0	0	0	0	0	0	0	0	0	0	0	0	0	0	0	0	0	0	0	0
c_000000000428_0.2_reassembly	0	0	0	0	0	0	0	0	0	0	0	0	0	0	0	0	0	0	0	0	0	0	0	0	0	0	0	0	0	0	0	0	0	0	0	0	0	0	0	0	0	0	0	0	0	0	0	0	0
c_000000000434_0.2_reassembly	8.5e-05	0	0	0	0	0	0.010121	0	0	0	0	0.006828	0	0	0	0	0	0.007871	0	0	0	0	0	0	0	0	0	0	0	0	0	0	0	0	0	0	0	0	0	0	0	0	0	0	0	0	0	0	0
c_000000000437_0.2_reassembly	0	0	0	0	0	0	0	0	0	0	0	0	0	0	0	0	0	0	0	0	0	0	0	0	0	0	0	0	0	0	0	0	0	0	0	0	0	0	0	0	0	0	0	0	0	0	0	0	0
c_000000000444_0.2_reassembly	0	0	0	0	0	0	0	0	0	0	0	0	0	0	0	0	0	0	0	0	0	0	0	0	0	0	0	0	0	0	0	0	0	0	0	0	0	0	0	0	0	0	0	0	0	0	0	0	0
c_000000000453_0.2_reassembly	0	0	0	0	0	0	0	0	0	0	0	0	0	0	0	0	0	0	0	0	0	0	0	0	0	0	0	0	0	0	0	0	0	0	0	0	0	0	0	0	0	0	0	0	0	0	0	0	0
c_000000000456_0.2_reassembly	0.041592	0.007256	0	0	0	0	0.041169	0.087915	0	0	0	0.02245	0	0	0	0	0	0.028481	0.026745	0.01466	0	0	0	0	0	0	0	0	0	0	0	0	0	0	0	0	0	0	0	0	0	0	0	0	0	0	0	0	0
c_000000000461_0.2_reassembly	0	0	0	0	0	0	0	0	0	0	0	0	0	0	0	0	0	0	0	0	0	0	0	0	0	0	0	0	0	0	0	0	0	0	0	0	0	0	0	0	0	0	0	0	0	0	0	0	0
c_000000000462_0.2_reassembly	0	0	0	0	0	0	0	0	0	0	0	0	0	0	0	0	0	0	0	0	0	0	0	0	0	0	0	0	0	0	0	0	0	0	0	0	0	0	0	0	0	0	0	0	0	0	0	0	0
c_000000000464_0.2_reassembly	0	0	0	0	0	0	0	0	0	0	0	0	0	0	0	0	0	0	0	0	0	0	0	0	0	0	0	0	0	0	0	0	0	0	0	0	0	0	0	0	0	0	0	0	0	0	0	0	0
c_000000000467_0.2_reassembly	0	0	0	0	0	0	0	0	0	0	0	0	0	0	0	0	0	0	0	0	0	0	0	0	0	0	0	0	0	0	0	0	0	0	0	0	0	0	0	0	0	0	0	0	0	0	0	0	0
c_000000000477_0.2_reassembly	0	0	0	0	0	0	0	0	0	0	0	0	0	0	0	0	0	0	0	0	0	0	0	0	0	0	0	0	0	0	0	0	0	0	0	0	0	0	0	0	0	0	0	0	0	0	0	0	0
c_000000000480_0.2_reassembly	0	0	0	0	0	0	0	0	0	0	0	0	0	0	0	0	0	0	0	0	0	0	0	0	0	0	0	0	0	0	0	0	0	0	0	0	0	0	0	0	0	0	0	0	0	0	0	0	0
c_000000000482_0.2_reassembly	0	0	0	0	0	0	0	0	0	0	0	0	0	0	0	0	0	0	0	0	0	0	0	0	0	0	0	0	0	0	0	0	0	0	0	0	0	0	0	0	0	0	0	0	0	0	0	0	0
c_000000000483_0.2_reassembly	0.045676	0.018937	0.01164	0	0	0.082502	0	0	0	0	0	0	0.02509	0	0	0.020125	0	0.002677	0	0.111535	0	0	0.044637	0	0	0	0.014574	0.258884	0	0	0	0.009079	0.394744	0	0	0	0	0	0.448449	0	0	0	0	0	0	0	0	0	0
c_000000000484_0.2_reassembly	0	0	0	0	0	0	0	0	0	0	0	0	0	0	0	0	0	0	0	0	0	0	0	0	0	0	0	0	0	0	0	0	0	0	0	0	0	0	0	0	0	0	0	0	0	0	0	0	0
c_000000000487_0.2_reassembly	0	0	0	0	0	0	0	0	0	0	0	0	0	0	0	0	0	0	0	0	0	0	0	0	0	0	0	0	0	0	0	0	0	0	0	0	0	0	0	0	0	0	0	0	0	0	0	0	0
c_000000000500_0.2_reassembly	0	0	0	0	0	0	0	0	0	0	0	0	0	0	0	0	0	0	0	0	0	0	0	0	0	0	0	0	0	0	0	0	0	0	0	0	0	0	0	0	0	0	0	0	0	0	0	0	0
c_000000000502_0.2_reassembly	0	0	0	0	0	0	0	0	0	0	0	0	0	0	0	0	0	0	0	0	0	0	0	0	0	0	0	0	0	0	0	0	0	0	0	0	0	0	0	0	0	0	0	0	0	0	0	0	0
c_000000000503_0.2_reassembly	0	0	0	0	0	0	0	0	0.007619	0	0	0	0	0	0	0	0	0	0	0	0	0	0	0	0	0	0	0	0	0	0	0.000784	0	0	0	0	0	0	0	0	0	0	0	0	0	0	0	0	0
c_000000000505_0.2_reassembly	0.04705	0.024889	0	0	0	0	0.064187	0.098365	0	0	0	0.062993	0	0	0	0.038675	0	0.064054	0.041494	0.053547	0	0	0	0	0	0	0	0	0	0	0	0	0	0	0	0	0	0	0	0	0	0	0	0	0	0	0	0	0
c_000000000512_0.2_reassembly	0	0	0	0	0	0	0	0	0	0	0	0	0	0	0	0	0	0	0	0	0	0	0	0	0	0	0	0	0	0	0	0	0	0	0	0	0	0	0	0	0	0	0	0	0	0	0	0	0
c_000000000513_0.2_reassembly	0	0	0	0	0	0	0	0	0	0	0	0	0	0	0	0	0	0	0	0	0	0	0	0	0	0	0	0	0	0	0	0	0	0	0	0	0	0	0	0	0	0	0	0	0	0	0	0	0
c_000000000516_0.2_reassembly	0.077952	0.062051	0.000365	0	0	0	0.098464	0.138245	0.000161	0	0.002717	0.093368	0	0.021313	0	0.084615	0	0.063679	0.121835	0.072947	0.006468	0	0	0	0	0	0	0	0	0	0	0	0	0	0	0	0	0	0	0	0	0	0	0	0	0	0	0	0.003164
c_000000000521_0.2_reassembly	0	0	0	0	0	0	0	0	0	0	0	0	0	0	0	0	0	0	0	0	0	0	0	0	0	0	0	0	0	0	0	0	0	0	0	0	0	0	0	0	0	0	0	0	0	0	0	0	0
c_000000000523_0.2_reassembly	0	0	0	0	0	0	0	0	0	0	0	0	0	0	0	0	0	0	0	0	0	0	0	0	0	0	0	0	0	0	0	0	0	0	0	0	0	0	0	0	0	0	0	0	0	0	0	0	0
c_000000000524_0.2_reassembly	0	0	0	0	0	0	0	0	0	0	0	0	0	0	0	0	0	0	0	0	0	0	0	0	0	0	0	0	0	0	0	0	0	0	0	0	0	0	0	0	0	0	0	0	0	0	0	0	0
c_000000000528_0.2_reassembly	0.045047	0.007154	0.0156	0	0	0	0	0	0	0	0	0	0	0	0	0	0	0	0	0.040055	0	0	0.012419	0	0	0	0	0.094719	0	0	0	0.011478	0.296532	0	0	0	0	0	0.337762	0	0	0	0	0	0	0	0	0	0
c_000000000532_0.2_reassembly	0	0	0	0	0	0	0	0	0	0	0	0	0	0	0	0	0	0	0	0	0	0	0	0	0	0	0	0	0	0	0	0	0	0	0	0	0	0	0	0	0	0	0	0	0	0	0	0	0
c_000000000534_0.2_reassembly	0	0	0	0	0	0	0	0	0	0	0	0	0	0	0	0	0	0	0	0	0	0	0	0	0	0	0	0	0	0	0	0	0	0	0	0	0	0	0	0	0	0	0	0	0	0	0	0	0
c_000000000537_0.2_reassembly	0.023959	0	0	0	0	0	0	0	0	0	0.001315	0.027874	0	0	0	0	0	0.011148	0	0.000287	0.002343	0	0	0	0	0.008785	0	0	0	0	0	0	0	0	0	0	0	0	0	0	0	0	0	0	0	0	0	0	0
c_000000000539_0.2_reassembly	0	0	0	0	0	0	0	0	0	0	0	0	0	0	0	0	0	0	0	0	0	0	0	0	0	0	0	0	0	0	0	0	0	0	0	0	0	0	0	0	0	0	0	0	0	0	0	0	0
c_000000000541_0.2_reassembly	0	0	0	0	0	0	0	0	0	0	0	0	0	0	0	0	0	0	0	0	0	0	0	0	0	0	0	0	0	0	0	0	0	0	0	0	0	0	0	0	0	0	0	0	0	0	0	0	0
c_000000000549_0.2_reassembly	0	0	0	0	0	0	0	0	0	0	0	0	0	0	0	0	0	0	0	0	0	0	0	0	0	0	0	0	0	0	0	0	0	0	0	0	0	0	0	0	0	0	0	0	0	0	0	0	0
c_000000000564_0.2_reassembly	0	0	0	0	0	0	0	0	0	0	0	0	0	0	0	0	0	0	0	0	0	0	0	0	0	0	0	0	0	0	0	0	0	0	0	0	0	0	0	0	0	0	0	0	0	0	0	0	0
c_000000000565_0.2_reassembly	0.034042	0.005045	0	0	0	0	0.031768	0.056077	0	0	0	0.023877	0	0	0	0.017778	0	0.017848	0.010304	0.051477	0	0	0	0	0	0	0	0	0	0	0	0	0	0	0	0	0	0	0	0	0	0	0	0	0	0	0	0	0
c_000000000566_0.2_reassembly	0.022559	0	0	0	0	0	0	0	0	0	0.000207	0	0	0	0	0	0	0	0	0	0	0	0	0	0	0	0	0	0	0	0	0	0	0	0	0	0	0	0	0	0	0	0	0	0	0	0	0	0
c_000000000570_0.2_reassembly	0	0	0	0	0	0	0	0	0	0	0	0	0	0	0	0	0	0	0	0	0	0	0	0	0	0	0	0	0	0	0	0	0	0	0	0	0	0	0	0	0	0	0	0	0	0	0	0	0
c_000000000572_0.2_reassembly	0	0	0	0	0	0	0	0	0	0	0	0	0	0	0	0	0	0	0	0	0	0	0	0	0	0	0	0	0	0	0	0	0	0	0	0	0	0	0	0	0	0	0	0	0	0	0	0	0
c_000000000574_0.2_reassembly	0	0	0	0	0	0	0	0	0	0	0	0	0	0	0	0	0	0	0	0	0	0	0	0	0	0	0	0	0	0	0	0	0	0	0	0	0	0	0	0	0	0	0	0	0	0	0	0	0
c_000000000575_0.2_reassembly	0	0	0	0	0	0	0	0	0	0	0	0	0	0	0	0	0	0	0	0	0	0	0	0	0	0	0	0	0	0	0	0	0	0	0	0	0	0	0	0	0	0	0	0	0	0	0	0	0
c_000000000577_0.2_reassembly	0.010113	0	0	0	0	0	0.014014	0.01126	0	0	0	0.004583	0	0	0	0	0	0.00763	0.009398	0	0	0	0	0	0	0	0	0	0	0	0	0	0	0	0	0	0	0	0	0	0	0	0	0	0	0	0	0	0
c_000000000581_0.2_reassembly	0.004408	0	0	0	0	0	0.007888	0.021705	0	0	0	0.033126	0	0	0	0.007209	0	0.011769	0	0.015543	0	0	0	0	0	0	0	0	0	0	0	0	0	0	0	0	0	0	0	0	0	0	0	0	0	0	0	0	0
c_000000000584_0.2_reassembly	0.023931	0	0	0	0	0	0.028287	0.0081	0	0	0	0.005729	0	0	0	0.008366	0	0.001849	0.014559	0.008835	0	0	0	0	0	0	0	0	0	0	0	0	0	0	0	0	0	0	0	0	0	0	0	0	0	0	0	0	0
c_000000000587_0.2_reassembly	0	0	0	0	0	0	0	0	0	0	0	0	0	0	0	0	0	0	0	0	0	0	0	0	0	0	0	0	0	0	0	0	0	0	0	0	0	0	0	0	0	0	0	0	0	0	0	0	0
c_000000000598_0.2_reassembly	0.019472	0.00286	0	0	0	0	0.031566	0.071929	0	0	0	0.019292	0	0.000199	0	0.022584	0	0.036096	0.015827	0	0	0	0	0	0	0	0	0	0	0	0	0	0	0	0	0	0	0	0	0	0	0	0	0	0	0	0	0	0
c_000000000603_0.2_reassembly	0	0	0	0	0	0	0	0	0.003761	0	0	0	0	0	0	0	0	0	0	0	0	0	0	0	0	0	0	0	0	0	0	0	0	0	0	0	0	0	0	0	0	0	0	0	0	0	0	0	0
c_000000000606_0.2_reassembly	0	0	0	0	0	0	0	0	0	0	0	0	0	0	0	0	0	0	0	0	0	0	0	0	0	0	0	0	0	0	0	0	0	0	0	0	0	0	0	0	0	0	0	0	0	0	0	0	0
c_000000000610_0.2_reassembly	0	0	0	0	0	0	0	0	0	0	0	0	0	0	0	0	0	0	0	0	0	0	0	0	0	0	0	0	0	0	0	0	0	0	0	0	0	0	0	0	0	0	0	0	0	0	0	0	0
c_000000000611_0.2_reassembly	0.048957	0.025148	0	0	0	0	0.071072	0.101316	0	0	0.000334	0.058221	0	0.0077	0	0.0459	0	0.057503	0.060411	0.036725	0	0	0	0	0	0	0	0	0	0	0	0	0	0	0	0	0	0	0	0	0	0	0	0	0	0	0	0	0
c_000000000625_0.2_reassembly	0	0	0	0	0	0	0	0	0	0	0	0	0	0	0	0	0	0	0	0	0	0	0	0	0	0	0	0	0	0	0	0	0	0	0	0	0	0	0	0	0	0	0	0	0	0	0	0	0
c_000000000626_0.2_reassembly	0.0019	0	0	0	0	0	0	0	0	0	0	0	0	0	0	0	0	0	0	0	0	0	0	0	0	0.003948	0	0	0	0	0	0	0	0	0	0	0	0	0	0	0	0	0	0	0	0	0	0	0
c_000000000629_0.2_reassembly	0	0	0	0	0	0	0	0	0	0	0	0	0	0	0	0	0	0	0	0	0	0	0	0	0	0	0	0	0	0	0	0	0	0	0	0	0	0	0	0	0	0	0	0	0	0	0	0	0
c_000000000640_0.2_reassembly	0	0	0	0	0	0	0	0	0	0	0	0	0	0	0	0	0	0	0	0	0	0	0	0	0	0	0	0	0	0	0	0	0	0	0	0	0	0	0	0	0	0	0	0	0	0	0	0	0
c_000000000650_0.2_reassembly	0.145091	0.057612	0	0.154955	0.028887	0.507288	0.035026	0.062199	0.015248	0.156307	0.010996	0.110574	0.023899	0.04892	0	0.107165	0.006881	0.096933	0	0.250145	0.027156	0	0.118472	0.265951	0.026135	0.04274	0.134585	0.513465	0	0	0.375845	0.132074	0.117532	0.015207	0.045765	0.023175	0	0.111627	0.280293	0.046509	0	0	0.037821	0.144006	0.028677	0.00752	0.156264	0	0.027739
c_000000000651_0.2_reassembly	0	0	0	0	0	0	0	0	0	0	0	0	0	0	0	0	0	0	0	0	0	0	0	0	0	0	0	0	0	0	0	0	0	0	0	0	0	0	0	0	0	0	0	0	0	0	0	0	0
c_000000000660_0.2_reassembly	0.041352	0	0.015672	0	0	0.035605	0	0	0	0	0	0	0	0	0	0	0	0	0	0.036758	0	0	0.049272	0	0	0	0	0.139217	0	0	0	0	0.416777	0	0	0	0	0	0.391618	0	0	0	0	0	0	0	0	0	0
c_000000000663_0.2_reassembly	0	0	0	0	0	0	0	0	0	0	0	0	0	0	0	0	0	0	0	0	0	0	0	0	0	0	0	0	0	0	0	0	0	0	0	0	0	0	0	0	0	0	0	0	0	0	0	0	0
c_000000000664_0.2_reassembly	0	0	0	0	0	0	0	0	0	0	0	0	0	0	0	0	0	0	0	0	0	0	0	0	0	0	0	0	0	0	0	0	0	0	0	0	0	0	0	0	0	0	0	0	0	0	0	0	0
c_000000000666_0.2_reassembly	0	0	0	0	0	0	0	0	0	0	0	0	0	0	0	0	0	0	0	0	0	0	0	0	0	0	0	0	0	0	0	0	0	0	0	0	0	0	0	0	0	0	0	0	0	0	0	0	0
c_000000000669_0.2_reassembly	0.000147	0	0	0	0	0	0	0	0	0	0	0	0	0	0	0	0	0	0	0	0	0	0	0	0	0.001428	0	0	0	0	0	0	0	0	0	0	0	0	0	0	0	0	0	0	0	0	0	0	0
c_000000000671_0.2_reassembly	0.029466	0.005888	0	0	0	0	0.043263	0.051123	0	0	0	0.03097	0	0	0	0.045242	0	0.028851	0.00057	0.011349	0	0	0	0	0	0	0	0	0	0	0	0	0	0	0	0	0	0	0	0	0	0	0	0	0	0	0	0	0
c_000000000679_0.2_reassembly	0	0	0	0	0	0	0	0	0	0	0	0	0	0	0	0	0	0	0	0	0	0	0	0	0	0	0	0	0	0	0	0	0	0	0	0	0	0	0	0	0	0	0	0	0	0	0	0	0
c_000000000682_0.2_reassembly	0	0	0	0	0	0	0	0	0	0	0	0	0	0	0	0	0	0	0	0	0	0	0	0	0	0	0	0	0	0	0	0	0	0	0	0	0	0	0	0	0	0	0	0	0	0	0	0	0
c_000000000686_0.2_reassembly	0	0	0	0	0	0	0	0	0	0	0	0	0	0	0	0	0	0	0	0	0	0	0	0	0	0	0	0	0	0	0	0	0	0	0	0	0	0	0	0	0	0	0	0	0	0	0	0	0
c_000000000689_0.2_reassembly	0	0	0	0	0	0	0	0	0	0	0	0	0	0	0	0	0	0	0	0	0	0	0	0	0	0	0	0	0	0	0	0	0	0	0	0	0	0	0	0	0	0	0	0	0	0	0	0	0
c_000000000694_0.2_reassembly	0	0	0	0	0	0	0	0	0	0	0	0	0	0	0	0	0	0	0	0	0	0	0	0	0	0	0	0	0	0	0	0	0	0	0	0	0	0	0	0	0	0	0	0	0	0	0	0	0
c_000000000704_0.2_reassembly	0.0333	0.008904	0	0.040227	0	0.068454	0.005706	0.012563	0.001797	0.033241	0.002784	0.035638	0	0.010888	0	0.032301	0	0.005163	0	0.042407	0.006263	0	0	0	0	0.00524	0.0124	0.07666	0	0	0	0.016122	0.018975	0	0	0	0	0	0.01129	0.010917	0	0	0	0	0.00579	0	0	0	0
c_000000000711_0.2_reassembly	0	0	0	0	0	0	0	0	0	0	0	0	0	0	0	0	0	0	0	0	0	0	0	0	0	0	0	0	0	0	0	0	0	0	0	0	0	0	0	0	0	0	0	0	0	0	0	0	0
c_000000000716_0.2_reassembly	0.277017	0.08228	0.01536	0.125929	0.030763	0.484612	0.054647	0.126265	0.026478	0.135422	0.03192	0.109058	0	0.111439	0	0.08918	0.01893	0.097642	0.087161	0.322703	0.050223	0	0.085813	0.089787	0.061053	0.038652	0.083699	0.337294	0	0	0.291084	0.092979	0.06197	0	0	0.036664	0.222222	0	0.202045	0.064756	0	0	0.037499	0.183076	0.02895	0.009305	0.022381	0	0.039627
c_000000000719_0.2_reassembly	0	0	0	0	0	0	0	0	0	0	0	0	0	0	0	0	0	0	0	0	0	0	0	0	0	0	0	0	0	0	0	0	0	0	0	0	0	0	0	0	0	0	0	0	0	0	0	0	0
c_000000000720_0.2_reassembly	0	0	0	0	0	0	0	0	0	0	0	0	0	0	0	0	0	0	0	0	0	0	0	0	0	0	0	0	0	0	0	0	0	0	0	0	0	0	0	0	0	0	0	0	0	0	0	0	0
c_000000000728_0.2_reassembly	0	0	0	0	0	0	0	0	0	0	0	0	0	0	0	0	0	0	0	0	0	0	0	0	0	0	0	0	0	0	0	0	0	0	0	0	0	0	0	0	0	0	0	0	0	0	0	0	0
c_000000000734_0.2_reassembly	0	0	0	0	0	0	0	0	0	0	0	0	0	0	0	0	0	0	0	0	0	0	0	0	0	0	0	0	0	0	0	0	0	0	0	0	0	0	0	0	0	0	0	0	0	0	0	0	0
c_000000000736_0.2_reassembly	0	0	0	0	0	0	0	0	0	0	0	0	0	0	0	0	0	0	0	0	0	0	0	0	0	0	0	0	0	0	0	0	0	0	0	0	0	0	0	0	0	0	0	0	0	0	0	0	0
c_000000000738_0.2_reassembly	0.205076	0.061637	0.011856	0.110479	0.037777	0.587751	0.038344	0.06335	0.019153	0.157519	0.012309	0.07538	0.02745	0.103082	0	0.119611	0.003377	0.071992	0.044949	0.205999	0.023966	0.093411	0.111319	0.283505	0.045788	0.046401	0.122482	0.556271	0.045068	0	0.545428	0.126184	0.145417	0.001432	0.083158	0.027397	0.435861	0.124168	0.325831	0.04536	0	0	0.058573	0.168772	0.032657	0.01207	0.113246	0	0.022215
c_000000000741_0.2_reassembly	0	0	0	0	0	0	0	0	0	0	0	0	0	0	0	0	0	0	0	0	0	0	0	0	0	0	0	0	0	0	0	0	0	0	0	0	0	0	0	0	0	0	0	0	0	0	0	0	0
c_000000000750_0.2_reassembly	0	0	0	0	0	0	0	0	0	0	0	0	0	0	0	0	0	0	0	0	0	0	0	0	0	0	0	0	0	0	0	0	0	0	0	0	0	0	0	0	0	0	0	0	0	0	0	0	0
c_000000000756_0.2_reassembly	0	0	0	0	0	0	0	0	0	0	0	0	0	0	0	0	0	0	0	0	0	0	0	0	0	0	0	0	0	0	0	0	0	0	0	0	0	0	0	0	0	0	0	0	0	0	0	0	0
c_000000000757_0.2_reassembly	0	0	0	0	0	0	0	0	0	0	0	0	0	0	0	0	0	0	0	0	0	0	0	0	0	0	0	0	0	0	0	0	0	0	0	0	0	0	0	0	0	0	0	0	0	0	0	0	0
c_000000000760_0.2_reassembly	0	0	0	0	0	0	0	0	0	0	0	0	0	0	0	0	0	0	0	0	0	0	0	0	0	0	0	0	0	0	0	0	0	0	0	0	0	0	0	0	0	0	0	0	0	0	0	0	0
c_000000000761_0.2_reassembly	0.081503	0.080031	0.00148	0	0.002507	0.027659	0.065912	0.155325	0.007652	0.00906	0.012938	0.111196	0	0.040689	0	0.100764	0	0.078116	0.067329	0.08377	0.020467	0	0	0	0	0.007197	0.00097	0.007748	0	0	0	0.008756	0	0	0	0	0	0	0.022665	0.008911	0	0	0	0	0.009604	0	0	0	0.001253
c_000000000763_0.2_reassembly	0	0	0	0	0	0	0	0	0	0	0	0	0	0	0	0	0	0	0	0	0	0	0	0	0	0	0	0	0	0	0	0	0	0	0	0	0	0	0	0	0	0	0	0	0	0	0	0	0
c_000000000765_0.2_reassembly	0	0	0	0	0	0	0	0	0	0	0	0	0	0	0	0	0	0	0	0	0	0	0	0	0	0	0	0	0	0	0	0	0	0	0	0	0	0	0	0	0	0	0	0	0	0	0	0	0
c_000000000767_0.2_reassembly	0.048616	0.045195	0	0	0	0.018315	0	0	0	0.007524	0.007115	0.019053	0.034967	0.012634	0	0.037477	0	0.0158	0	0.094258	0.003107	0	0.070089	0.12854	0	0	0.013646	0.091219	0.075809	0	0	0.048504	0.061671	0	0	0	0	0	0.072466	0	0	0	0	0	0.008525	0	0	0	0
c_000000000771_0.2_reassembly	0.100193	0.082603	0.008024	0	0.000375	0	0.111645	0.212048	0.006661	0	0.009969	0.116422	0	0.038029	0.005549	0.091631	0	0.106325	0.137168	0.119939	0.013333	0	0	0	0	0	0	0	0	0	0	0	0	0	0	0	0	0	0	0	0	0	0	0	0.000502	0	0	0	0.010686
c_000000000772_0.2_reassembly	0	0	0	0	0	0	0	0	0	0	0	0	0	0	0	0	0	0	0	0	0	0	0	0	0	0	0	0	0	0	0	0	0	0	0	0	0	0	0	0	0	0	0	0	0	0	0	0	0
c_000000000777_0.2_reassembly	0	0	0	0	0	0	0	0	0	0	0	0	0	0	0	0	0	0	0	0	0	0	0	0	0	0	0	0	0	0	0	0	0	0	0	0	0	0	0	0	0	0	0	0	0	0	0	0	0
c_000000000778_0.2_reassembly	0	0	0	0	0	0	0	0	0	0	0	0	0	0	0	0	0	0	0	0	0	0	0	0	0	0	0	0	0	0	0	0	0	0	0	0	0	0	0	0	0	0	0	0	0	0	0	0	0
c_000000000783_0.2_reassembly	0	0	0	0	0	0	0	0	0	0	0	0	0	0	0	0	0	0	0	0	0	0	0	0	0	0	0	0	0	0	0	0	0	0	0	0	0	0	0	0	0	0	0	0	0	0	0	0	0
c_000000000785_0.2_reassembly	0	0	0	0	0	0	0	0	0	0	0	0	0	0	0	0	0	0	0	0	0	0	0	0	0	0	0	0	0	0	0	0	0	0	0	0	0	0	0	0	0	0	0	0	0	0	0	0	0
c_000000000792_0.2_reassembly	0	0	0	0	0	0	0	0	0	0	0	0	0	0	0	0	0	0	0	0	0	0	0	0	0	0	0	0	0	0	0	0	0	0	0	0	0	0	0	0	0	0	0	0	0	0	0	0	0
c_000000000795_0.2_reassembly	0.186727	0.103878	0.020742	0	0.080145	0.263273	0.004304	0.664824	0.009317	0.008759	0.047287	0.138845	0.043437	0.011687	0.070157	0.728195	0	0.308153	0.35411	0.31989	0.014361	0	0.096111	0	0.087725	0.181213	0.018077	0.280041	0.205909	0.036351	0.032897	0.019781	0.181411	0	0.007087	0.045442	0	0.006604	0.204293	0.092636	0	0	0	0	0.072015	0.007281	0	0.235567	0.029651
c_000000000796_0.2_reassembly	0	0	0	0	0	0	0	0	0	0	0	0	0	0	0	0	0	0	0	0	0	0	0	0	0	0	0	0	0	0	0	0	0	0	0	0	0	0	0	0	0	0	0	0	0	0	0	0	0
c_000000000797_0.2_reassembly	0.029885	0	0	0	0	0	0.008202	0	0	0	0	0.011642	0	0.003131	0	0.019349	0	0.025882	0	0	0	0	0	0	0	0	0	0	0	0	0	0.000432	0	0	0	0	0	0	0	0	0	0	0	0	0.000453	0	0	0	0
c_000000000802_0.2_reassembly	0	0	0	0	0	0	0	0	0	0	0	0	0	0	0	0	0	0	0	0	0	0	0	0	0	0	0	0	0	0	0	0	0	0	0	0	0	0	0	0	0	0	0	0	0	0	0	0	0
c_000000000805_0.2_reassembly	0	0	0	0	0	0	0	0	0	0	0	0	0	0	0	0	0	0	0	0	0	0	0	0	0	0	0	0	0	0	0	0	0	0	0	0	0	0	0	0	0	0	0	0	0	0	0	0	0
c_000000000808_0.2_reassembly	0	0	0	0	0	0	0	0	0	0	0	0	0	0	0	0	0	0	0	0	0	0	0	0	0	0	0	0	0	0	0	0	0	0	0	0	0	0	0	0	0	0	0	0	0	0	0	0	0
c_000000000809_0.2_reassembly	0	0	0	0	0	0	0	0	0	0	0	0	0	0	0	0	0	0	0	0	0	0	0	0	0	0	0	0	0	0	0	0	0	0	0	0	0	0	0	0	0	0	0	0	0	0	0	0	0
c_000000000814_0.2_reassembly	0	0	0	0	0	0	0	0	0.001673	0	0	0	0	0	0	0	0	0	0	0	0	0.429443	0	0	0	0	0	0	0	0	0	0	0	0	0	0	0	0	0	0	0	0	0	0	0	0	0	0	0
c_000000000816_0.2_reassembly	0	0	0	0	0	0	0	0	0	0	0	0	0	0	0	0	0	0	0	0	0	0	0	0	0	0	0	0	0	0	0	0	0	0	0	0	0	0	0	0	0	0	0	0	0	0	0	0	0
c_000000000817_0.2_reassembly	0	0	0	0	0	0	0	0	0	0	0	0	0	0	0	0	0	0	0	0	0	0	0	0	0	0	0	0	0	0	0	0	0	0	0	0	0	0	0	0	0	0	0	0	0	0	0	0	0
c_000000000820_0.2_reassembly	0	0	0	0	0	0	0.004355	0	0	0	0	0	0	0	0	0	0	0	0	0	0	0	0	0	0	0	0	0	0	0	0	0	0	0	0	0	0	0	0	0	0	0	0	0	0	0	0	0	0
c_000000000827_0.2_reassembly	0	0	0	0	0	0	0	0	0	0	0	0	0	0	0	0	0	0	0	0	0	0	0	0	0	0	0	0	0	0	0	0	0	0	0	0	0	0	0	0	0	0	0	0	0	0	0	0	0
c_000000000830_0.2_reassembly	0	0	0	0	0	0	0	0	0	0	0	0	0	0	0	0	0	0	0	0	0	0	0	0	0	0	0	0	0	0	0	0	0	0	0	0	0	0	0	0	0	0	0	0	0	0	0	0	0
c_000000000832_0.2_reassembly	0	0	0	0	0	0	0	0	0	0	0	0	0	0	0	0	0	0	0	0	0	0	0	0	0	0	0	0	0	0	0	0	0	0	0	0	0	0	0	0	0	0	0	0	0	0	0	0	0
c_000000000840_0.2_reassembly	0	0	0	0	0	0	0	0	0	0	0	0	0	0	0	0	0	0	0	0	0	0	0	0	0	0	0	0	0	0	0	0	0	0	0	0	0	0	0	0	0	0	0	0	0	0	0	0	0
c_000000000841_0.2_reassembly	0	0	0	0	0	0	0	0	0	0	0	0	0	0	0	0	0	0	0	0	0	0	0	0	0	0	0	0	0	0	0	0	0	0	0	0	0	0	0	0	0	0	0	0	0	0	0	0	0
c_000000000844_0.2_reassembly	0	0	0	0	0	0	0	0	0	0	0	0	0	0	0	0	0	0	0	0	0	0	0	0	0	0	0	0	0	0	0	0	0	0	0	0	0	0	0	0	0	0	0	0	0	0	0	0	0
c_000000000845_0.2_reassembly	0	0	0	0	0	0	0	0	0	0	0	0	0	0	0	0	0	0	0	0	0	0	0	0	0	0	0	0	0	0	0	0	0	0	0	0	0	0	0	0	0	0	0	0	0	0	0	0	0
c_000000000846_0.2_reassembly	0	0	0	0	0	0	0	0	0	0	0	0	0	0	0	0	0	0	0	0	0	0	0	0	0	0	0	0	0	0	0	0	0	0	0	0	0	0	0	0	0	0	0	0	0	0	0	0	0
c_000000000853_0.2_reassembly	0	0	0	0	0	0	0	0	0	0	0	0	0	0	0	0	0	0	0	0	0	0	0	0	0	0	0	0	0	0	0	0	0	0	0	0	0	0	0	0	0	0	0	0	0	0	0	0	0
c_000000000858_0.2_reassembly	0.026995	0.01212	0	0	0	0	0	0.031596	0.003505	0	0.001546	0.007672	0	0	0	0.045847	0	0.047676	0	0	0	0	0.025282	0	0.015327	0.012517	0	0.061668	0.101902	0	0	0.004438	0.035835	0	0	0.013105	0	0	0.060418	0.009103	0	0	0	0	0.014961	0	0.02093	0.017173	0.015049
c_000000000859_0.2_reassembly	0	0	0	0	0	0	0	0	0	0	0	0	0	0	0	0	0	0	0	0	0	0	0	0	0	0	0	0	0	0	0	0	0	0	0	0	0	0	0	0	0	0	0	0	0	0	0	0	0
c_000000000872_0.2_reassembly	0	0	0	0	0	0	0	0	0	0	0	0	0	0	0	0	0	0	0	0	0	0	0	0	0	0	0	0	0	0	0	0	0	0	0	0	0	0	0	0	0	0	0	0	0	0	0	0	0
c_000000000873_0.2_reassembly	0	0	0	0	0	0	0	0	0	0	0	0	0	0	0	0	0	0	0	0	0	0	0	0	0	0	0	0	0	0	0	0	0	0	0	0	0	0	0	0	0	0	0	0	0	0	0	0	0
c_000000000882_0.2_reassembly	0.049871	0.012303	0	0.012893	0.027546	0.307932	0	0.008389	0.033887	0.045767	0.00041	0.047769	0	0.037327	0	0.070994	0	0.042182	0.110095	0.037873	0.016299	0	0	0.158723	0	0	0.021573	0.171559	0	0	0.044563	0.029874	0.071713	0	0	0.008454	0	0	0.105344	0.002386	0	0	0	0	0.003206	0	0	0	0
c_000000000883_0.2_reassembly	0	0	0	0	0	0	0	0	0	0	0	0	0	0	0	0	0	0	0	0	0	0	0	0	0	0	0	0	0	0	0	0	0	0	0	0	0	0	0	0	0	0	0	0	0	0	0	0	0
c_000000000885_0.2_reassembly	0	0	0	0	0	0	0	0	0	0	0	0	0	0	0	0	0	0	0	0	0	0	0	0	0	0	0	0	0	0	0	0	0	0	0	0	0	0	0	0	0	0	0	0	0	0	0	0	0
c_000000000886_0.2_reassembly	0	0	0	0	0	0	0	0	0	0	0	0	0	0	0	0	0	0	0	0	0	0	0	0	0	0	0	0	0	0	0	0	0	0	0	0	0	0	0	0	0	0	0	0	0	0	0	0	0
c_000000000905_0.2_reassembly	0	0	0	0	0	0	0	0	0	0	0	0	0	0	0	0	0	0	0	0	0	0	0	0	0	0	0	0	0	0	0	0	0	0	0	0	0	0	0	0	0	0	0	0	0	0	0	0	0
c_000000000906_0.2_reassembly	0	0	0	0	0	0	0	0	0	0	0	0	0	0	0	0	0	0	0	0	0	0	0	0	0	0	0	0	0	0	0	0	0	0	0	0	0	0	0	0	0	0	0	0	0	0	0	0	0
c_000000000912_0.2_reassembly	0	0	0	0	0	0	0	0	0	0	0	0	0	0	0	0	0	0	0	0	0	0	0	0	0	0	0	0	0	0	0	0	0	0	0	0	0	0	0	0	0	0	0	0	0	0	0	0	0
c_000000000913_0.2_reassembly	0	0	0	0	0	0	0	0	0	0	0	0	0	0	0	0	0	0	0	0	0	0	0	0	0	0	0	0	0	0	0	0	0	0	0	0	0	0	0	0	0	0	0	0	0	0	0	0	0
c_000000000915_0.2_reassembly	0	0	0	0	0	0	0	0	0.002419	0	0	0	0	0	0	0	0	0	0	0	0	0	0	0	0	0	0	0	0	0	0	0	0	0	0	0	0	0	0	0	0	0	0	0	0	0	0	0	0
c_000000000917_0.2_reassembly	0.065414	0.0308	0	0.021846	0.007779	0.098253	0.025795	0.055576	0.004213	0.022234	0.008161	0.032188	0	0.019786	0	0.057987	0	0.041841	0.042057	0.074889	0.006648	0	0	0	0.004844	0.002966	0.021053	0.126445	0	0	0	0.016062	0.027328	0	0	0.00295	0	0	0.017647	0.008544	0	0	0	0	0.010305	0	0	0	0.002154
c_000000000920_0.2_reassembly	0.004796	0	0	0	0	0	0	0	0	0	0	0	0	0	0	0	0	0	0	0	0	0	0	0	0	0	0	0	0	0	0	0	0	0	0	0	0	0	0	0	0	0	0	0	0	0	0	0	0
c_000000000922_0.2_reassembly	0	0	0	0	0	0	0	0	0	0	0	0	0	0	0	0	0	0	0	0	0	0	0	0	0	0	0	0	0	0	0	0	0	0	0	0	0	0	0	0	0	0	0	0	0	0	0	0	0
c_000000000923_0.2_reassembly	0	0	0	0	0	0	0	0	0	0	0	0	0	0	0	0	0	0	0	0	0	0	0	0	0	0	0	0	0	0	0	0	0	0	0	0	0	0	0	0	0	0	0	0	0	0	0	0	0
c_000000000925_0.2_reassembly	0	0	0	0	0	0	0	0	0	0	0	0	0	0	0	0	0	0	0	0	0	0	0	0	0	0	0	0	0	0	0	0	0	0	0	0	0	0	0	0	0	0	0	0	0	0	0	0	0
c_000000000926_0.2_reassembly	0	0	0	0	0	0	0	0	0	0	0	0	0	0	0	0	0	0	0	0	0	0	0	0	0	0	0	0	0	0	0	0	0	0	0	0	0	0	0	0	0	0	0	0	0	0	0	0	0
c_000000000933_0.2_reassembly	0.000583	0	0	0	0	0	0	0	0	0	0	0.002591	0	0	0	0	0	0	0	0	0	0	0	0	0	0	0	0	0	0	0	0	0	0	0	0	0	0	0	0	0	0	0	0	0	0	0	0	0
c_000000000944_0.2_reassembly	0	0	0	0	0	0	0	0	0	0	0	0	0	0	0	0	0	0	0	0	0	0	0	0	0	0	0	0	0	0	0	0	0	0	0	0	0	0	0	0	0	0	0	0	0	0	0	0	0
c_000000000948_0.2_reassembly	0	0	0	0	0	0	0	0	0	0	0	0	0	0	0	0	0	0	0	0	0	0	0	0	0	0	0	0	0	0	0	0	0	0	0	0	0	0	0	0	0	0	0	0	0	0	0	0	0
c_000000000950_0.2_reassembly	0	0	0	0	0	0	0	0	0	0	0	0	0	0	0	0	0	0	0	0	0	0	0	0	0	0	0	0	0	0	0	0	0	0	0	0	0	0	0	0	0	0	0	0	0	0	0	0	0
c_000000000953_0.2_reassembly	0	0	0	0	0	0	0	0	0	0	0	0	0	0	0	0	0	0	0	0	0	0	0	0	0	0	0	0	0	0	0	0	0	0	0	0	0	0	0	0	0	0	0	0	0	0	0	0	0
c_000000000953_HOT233_1c_0125_megahit	0	0	0	0	0	0	0	0	0	0	0	0	0	0	0	0	0	0	0	0	0	0	0	0	0	0	0	0	0	0	0	0	0	0	0	0	0	0	0	0	0	0	0	0	0	0	0	0	0
c_000000000962_0.2_reassembly	0.114441	0.085253	0.013626	0	0.021817	0.00525	0.104733	0.243763	0.022391	0.005935	0.009878	0.111293	0.006788	0.047019	0.056588	0.172242	0	0.187146	0.158385	0.256225	0.011433	0	0	0	0	0.002768	0	0.02093	0	0	0	0.003337	0.000148	0	0	0.0033	0	0	0	0.006038	0	0	0	0	0.007214	0	0	0.02652	0.009791
c_000000000963_0.2_reassembly	0.036651	0.006484	0.002782	0	0	0.045856	0	0	0	0	0	0	0	0	0	0.018327	0	0	0	0.055184	0	0	0.008386	0	0	0	0	0.09489	0	0	0	0.009699	0.298367	0	0	0	0	0	0.332706	0	0	0	0	0	0	0	0	0	0
c_000000000964_0.2_reassembly	0	0	0	0	0	0	0	0	0	0	0	0	0	0	0	0	0	0	0	0	0	0	0	0	0	0	0	0	0	0	0	0	0	0	0	0	0	0	0	0	0	0	0	0	0	0	0	0	0
c_000000000970_0.2_reassembly	0	0	0	0	0	0	0	0	0	0	0	0	0	0	0	0	0	0	0	0	0	0	0	0	0	0	0	0	0	0	0	0	0	0	0	0	0	0	0	0	0	0	0	0	0	0	0	0	0
c_000000000972_0.2_reassembly	0	0	0	0	0	0	0	0	0	0	0	0	0	0	0	0	0	0	0	0	0	0	0	0	0	0	0	0	0	0	0	0	0	0	0	0	0	0	0	0	0	0	0	0	0	0	0	0	0
c_000000000979_0.2_reassembly	0	0	0	0	0	0	0	0	0	0	0	0	0	0	0	0	0	0	0	0	0	0	0	0	0	0	0	0	0	0	0	0	0	0	0	0	0	0	0	0	0	0	0	0	0	0	0	0	0
c_000000000988_0.2_reassembly	0.082172	0.066509	0	0	0.005816	0	0.061219	0.176073	0.032211	0	0.02671	0.103526	0	0.027551	0	0.052802	0	0.11897	0.120755	0.100113	0.00315	0	0	0	0.00272	0.000137	0	0.016539	0	0	0	0.001491	0	0	0	0	0	0	0	5.6e-05	0	0	0	0	0.008846	0	0	0	0.014077
c_000000000991_0.2_reassembly	0	0	0	0	0	0	0	0	0	0	0	0	0	0	0	0	0	0	0	0	0	0	0	0	0	0	0	0	0	0	0	0	0	0	0	0	0	0	0	0	0	0	0	0	0	0	0	0	0
c_000000000998_0.2_reassembly	0	0	0	0	0	0	0	0	0	0	0	0	0	0	0	0	0	0	0	0	0	0	0	0	0	0	0	0	0	0	0	0	0	0	0	0	0	0	0	0	0	0	0	0	0	0	0	0	0
c_000000001006_0.2_reassembly	0	0	0	0	0	0	0	0	0	0	0	0	0	0	0	0	0	0	0	0	0	0	0	0	0	0	0	0	0	0	0	0	0	0	0	0	0	0	0	0	0	0	0	0	0	0	0	0	0
c_000000001009_HOT229_2_0025_megahit	0	0	0	0	0	0	0	0	0	0	0	0	0	0	0	0	0	0	0	0	0	0	0	0	0	0	0	0	0	0	0	0	0	0	0	0	0	0	0	0	0	0	0	0	0	0	0	0	0
c_000000001033_0.2_reassembly	0	0	0	0	0	0	0	0	0	0	0	0	0	0	0	0	0	0	0	0	0	0	0	0	0	0	0	0	0	0	0	0	0	0	0	0	0	0	0	0	0	0	0	0	0	0	0	0	0
c_000000001039_0.2_reassembly	0	0	0	0	0	0	0	0	0	0	0	0	0	0	0	0	0	0	0	0	0	0	0	0	0	0	0	0	0	0	0	0	0	0	0	0	0	0	0	0	0	0	0	0	0	0	0	0	0
c_000000001043_0.2_reassembly	0	0	0	0	0	0	0	0	0	0	0	0	0	0	0	0	0	0	0	0	0	0	0	0	0	0	0	0	0	0	0	0	0	0	0	0	0	0	0	0	0	0	0	0	0	0	0	0	0
c_000000001059_0.2_reassembly	0	0	0	0	0	0	0	0	0	0	0	0	0	0	0	0	0	0	0	0	0	0	0	0	0	0	0	0	0	0	0	0	0	0	0	0	0	0	0	0	0	0	0	0	0	0	0	0	0
c_000000001060_0.2_reassembly	0	0	0	0	0	0	0	0	0	0	0	0	0	0	0	0	0	0	0	0	0	0	0	0	0	0	0	0	0	0	0	0	0	0	0	0	0	0	0	0	0	0	0	0	0	0	0	0	0
c_000000001063_0.2_reassembly	0	0	0	0	0	0	0	0	0	0	0	0	0	0	0	0	0	0	0	0	0	0	0	0	0	0	0	0	0	0	0	0	0	0	0	0	0	0	0	0	0	0	0	0	0	0	0	0	0
c_000000001064_0.2_reassembly	0	0	0	0	0	0	0	0	0	0	0	0	0	0	0	0	0	0	0	0	0	0	0	0	0	0	0	0	0	0	0	0	0	0	0	0	0	0	0	0	0	0	0	0	0	0	0	0	0
c_000000001066_0.2_reassembly	0	0	0	0	0	0	0	0	0	0	0	0	0	0	0	0	0	0	0	0	0	0	0	0	0	0	0	0	0	0	0	0	0	0	0	0	0	0	0	0	0	0	0	0	0	0	0	0	0
c_000000001067_0.2_reassembly	0.113989	0.106556	0.013374	0	0.023172	0	0.161691	0.306148	0.011975	0	0.017615	0.170008	0	0.050427	0.034558	0.167149	0	0.135576	0.183776	0.154629	0.019359	0	0	0	0	0.000565	0	0.00662	0	0	0	0	0	0	0	0.000249	0	0	0	0	0	0	0	0	0.007942	0	0	0	0.021573
c_000000001070_0.2_reassembly	0	0	0	0	0	0	0	0	0	0	0	0	0	0	0	0	0	0	0	0	0	0	0	0	0	0	0	0	0	0	0	0	0	0	0	0	0	0	0	0	0	0	0	0	0	0	0	0	0
c_000000001072_0.2_reassembly	0.125889	0.117584	0.0113	0	0.021805	0.003847	0.126204	0.232483	0.017672	0.00723	0.010114	0.139843	0	0.051679	0.027135	0.158265	0	0.255668	0.149858	0.201452	0.014607	0	0	0	0	0.002918	0	0.012443	0	0	0	0	0	0	0	0.004101	0	0	0.006973	0	0	0	0	0	0.006691	0	0	0.013905	0.013689
c_000000001075_0.2_reassembly	0	0	0	0	0	0	0	0	0	0	0	0	0	0	0	0	0	0	0	0	0	0	0	0	0	0	0	0	0	0	0	0	0	0	0	0	0	0	0	0	0	0	0	0	0	0	0	0	0
c_000000001076_0.2_reassembly	0	0	0	0	0	0	0	0	0	0	0	0	0	0	0	0	0	0	0	0	0	0	0	0	0	0	0	0	0	0	0	0	0	0	0	0	0	0	0	0	0	0	0	0	0	0	0	0	0
c_000000001080_0.2_reassembly	0	0	0	0	0	0	0	0	0	0	0	0	0	0	0	0	0	0	0	0	0	0	0	0	0	0	0	0	0	0	0	0	0	0	0	0	0	0	0	0	0	0	0	0	0	0	0	0	0
c_000000001087_0.2_reassembly	0.009268	0	0	0	0	0	0	0	0	0.01117	0	0.02288	0	0	0	0	0	0.044095	0.012205	0.026963	0	0	0.002247	0	0	0	0	0	0	0	0	0	0	0	0	0	0	0	0	0	0	0	0	0	0.001225	0	0	0	0
c_000000001087_HOT231_2_0125_megahit	0	0	0	0	0	0	0	0	0	0	0	0	0	0	0	0	0	0	0	0	0	0	0	0	0	0	0	0	0	0	0	0	0	0	0	0	0	0	0	0	0	0	0	0	0	0	0	0	0
c_000000001092_0.2_reassembly	0	0	0	0	0	0	0	0	0	0	0	0	0	0	0	0	0	0	0	0	0	0	0	0	0	0	0	0	0	0	0	0	0	0	0	0	0	0	0	0	0	0	0	0	0	0	0	0	0
c_000000001096_0.2_reassembly	0	0	0	0	0	0	0	0	0	0	0	0	0	0	0	0	0	0	0	0	0	0	0	0	0	0	0	0	0	0	0	0	0	0	0	0	0	0	0	0	0	0	0	0	0	0	0	0	0
c_000000001103_0.2_reassembly	0.096412	0.02712	0	0.027505	0.025976	0.409994	0.038566	0.047845	0	0.051727	0.005161	0.071868	0	0.039202	0	0.072488	0.001426	0.023423	0.01873	0.097029	0.013461	0	0.026111	0.107256	0.002837	0.024944	0.029225	0.191551	0	0	0.002579	0.02715	0.034577	0	0	0.008505	0	0	0.080323	0.027778	0	0	0.001654	0.014072	0.002468	0	0	0	0
c_000000001104_0.2_reassembly	0	0	0	0	0	0	0	0	0	0	0	0	0	0	0	0	0	0	0	0	0	0	0	0	0	0	0	0	0	0	0	0	0	0	0	0	0	0	0	0	0	0	0	0	0	0	0	0	0
c_000000001105_0.2_reassembly	0	0	0	0	0	0	0	0	0	0	0	0	0	0	0	0	0	0	0	0	0	0	0	0	0	0	0	0	0	0	0	0	0	0	0	0	0	0	0	0	0	0	0	0	0	0	0	0	0
c_000000001107_0.2_reassembly	0	0	0	0	0	0	0	0	0	0	0	0	0	0	0	0	0	0	0	0	0	0	0	0	0	0	0	0	0	0	0	0	0	0	0	0	0	0	0	0	0	0	0	0	0	0	0	0	0
c_000000001111_0.2_reassembly	0	0	0	0	0	0	0	0	0	0	0	0	0	0	0	0	0	0	0	0	0	0	0	0	0	0	0	0	0	0	0	0	0	0	0	0	0	0	0	0	0	0	0	0	0	0	0	0	0
c_000000001113_0.2_reassembly	0	0	0	0	0	0	0	0	0	0	0	0	0	0	0	0	0	0	0	0	0	0	0	0	0	0	0	0	0	0	0	0	0	0	0	0	0	0	0	0	0	0	0	0	0	0	0	0	0
c_000000001117_0.2_reassembly	0.047746	0.006852	0	0	0	0	0	0	0.00368	0	0	0	0	0	0	0.003029	0	0.023893	0	0	0	0	0	0	0	0.000693	0	0	0.009106	0	0	0.00371	0	0	0	0.007441	0	0	0	0.00086	0	0	0	0	0.010746	0	0	0.011965	0
c_000000001124_0.2_reassembly	0	0	0	0	0	0	0	0	0	0	0	0	0	0	0	0	0	0	0	0	0	0	0	0	0	0	0	0	0	0	0	0	0	0	0	0	0	0	0	0	0	0	0	0	0	0	0	0	0
c_000000001132_0.2_reassembly	0	0	0	0	0	0	0	0	0	0	0	0	0	0	0	0	0	0	0	0	0	0	0	0	0	0	0	0	0	0	0	0	0	0	0	0	0	0	0	0	0	0	0	0	0	0	0	0	0
c_000000001133_0.2_reassembly	0.1404	0.110224	0.00786	0.009606	0.009988	0.267071	0.020118	0.005102	0.000281	0.024581	0.008898	0.034152	0.035297	0	0.008462	0.205029	0	0.074251	0.026631	0.134947	0.018308	0	0.111899	0.116856	0	0.009202	0.033346	0.208016	0.037528	0	0.137168	0.101504	0.155819	0	0	0.001939	0	0	0.130582	0	0	0	0	0.039137	0.013943	0	0.067549	0.013553	0
c_000000001136_0.2_reassembly	0	0	0	0	0	0	0	0	0	0	0	0	0	0	0	0	0	0	0	0	0	0	0	0	0	0	0	0	0	0	0	0	0	0	0	0	0	0	0	0	0	0	0	0	0	0	0	0	0
c_000000001148_0.2_reassembly	0	0	0	0	0	0	0	0	0	0	0	0	0	0	0	0	0	0	0	0	0	0	0	0	0	0	0	0	0	0	0	0	0	0	0	0	0	0	0	0	0	0	0	0	0	0	0	0	0
c_000000001149_0.2_reassembly	0	0	0	0	0	0	0.004909	0	0	0	0	0	0	0	0	0	0	0	0	0	0	0	0	0	0	0	0	0	0	0	0	0	0	0	0	0	0	0	0	0	0	0	0	0	0	0	0	0	0
c_000000001151_0.2_reassembly	0	0	0	0	0	0	0	0	0	0	0	0	0	0	0	0	0	0	0	0	0	0	0	0	0	0	0	0	0	0	0	0	0	0	0	0	0	0	0	0	0	0	0	0	0	0	0	0	0
c_000000001152_0.2_reassembly	0	0	0	0	0	0	0	0	0	0	0	0	0	0	0	0	0	0	0	0	0	0	0	0	0	0	0	0	0	0	0	0	0	0	0	0	0	0	0	0	0	0	0	0	0	0	0	0	0
c_000000001159_0.2_reassembly	0	0	0	0	0	0	0	0	0	0	0	0	0	0	0	0	0	0	0	0	0	0	0	0	0	0	0	0	0	0	0	0	0	0	0	0	0	0	0	0	0	0	0	0	0	0	0	0	0
c_000000001161_0.2_reassembly	0	0	0	0	0	0	0	0	0	0	0	0	0	0	0	0	0	0	0	0	0	0	0	0	0	0	0	0	0	0	0	0	0	0	0	0	0	0	0	0	0	0	0	0	0	0	0	0	0
c_000000001163_0.2_reassembly	0.005141	0	0	0	0	0	0.005796	0	0	0	0	0.001246	0	0	0	0	0	0.002638	0	0	0	0	0	0	0	0	0	0	0	0	0	0	0	0	0	0	0	0	0	0	0	0	0	0	0	0	0	0	0
c_000000001164_0.2_reassembly	0	0	0	0	0	0	0	0	0	0	0	0	0	0	0	0	0	0	0	0	0	0	0	0	0	0	0	0	0	0	0	0	0	0	0	0	0	0	0	0	0	0	0	0	0	0	0	0	0
c_000000001172_0.2_reassembly	0	0	0	0	0	0	0	0	0	0	0	0	0	0	0	0	0	0	0	0	0	0	0	0	0	0	0	0	0	0	0	0	0	0	0	0	0	0	0	0	0	0	0	0	0	0	0	0	0
c_000000001183_0.2_reassembly	0	0	0	0	0	0	0	0	0	0	0	0	0	0	0	0	0	0	0	0	0	0	0	0	0	0	0	0	0	0	0	0	0	0	0	0	0	0	0	0	0	0	0	0	0	0	0	0	0
c_000000001189_0.2_reassembly	0	0	0	0	0	0	0	0	0	0	0	0	0	0	0	0	0	0	0	0	0	0	0	0	0	0	0	0	0	0	0	0	0	0	0	0	0	0	0	0	0	0	0	0	0	0	0	0	0
c_000000001191_0.2_reassembly	0	0	0	0	0	0	0	0	0	0	0	0	0	0	0	0	0	0	0	0	0	0	0	0	0	0	0	0	0	0	0	0	0	0	0	0	0	0	0	0	0	0	0	0	0	0	0	0	0
c_000000001192_0.2_reassembly	0	0	0	0	0	0	0	0	0	0	0	0	0	0	0	0	0	0	0	0	0	0	0	0	0	0	0	0	0	0	0	0	0	0	0	0	0	0	0	0	0	0	0	0	0	0	0	0	0
c_000000001196_0.2_reassembly	0.026994	0.039758	0.005204	0	0	0.071764	0.014812	0.064682	0.117975	0	0.052801	0.023241	0.028263	0.027096	0	0.001585	0	0.020324	0	0.054472	0.005188	0	0.034284	0	0.010264	0.011186	0	0	0	0	0	0.045148	0.023513	0	0	0.008109	0	0	0.070641	0.017081	0	0	0	0.039557	0.02297	0.004306	0	0	0.001162
c_000000001197_0.2_reassembly	0.048602	0.011482	0.029283	0	0	0.03511	0	0	0	0	0	0.001861	0	0	0	0.040315	0	0	0	0.095799	0.000366	0	0.028985	0	0	0	0.000984	0.207021	0.002764	0	0	0.010116	0.442961	0	0	0	0	0	0.480535	0	0	0	0	0	0	0	0	0	0
c_000000001198_0.2_reassembly	0	0	0	0	0	0	0	0	0	0	0	0	0	0	0	0	0	0	0	0	0	0	0	0	0	0	0	0	0	0	0	0	0	0	0	0	0	0	0	0	0	0	0	0	0	0	0	0	0
c_000000001202_HOT231_2_0125_megahit	0	0	0	0	0	0	0	0	0	0	0	0	0	0	0	0	0	0	0	0	0	0	0	0	0	0	0	0	0	0	0	0	0	0	0	0	0	0	0	0	0	0	0	0	0	0	0	0	0
c_000000001207_0.2_reassembly	0	0	0	0	0	0	0	0	0	0	0	0	0	0	0	0	0	0	0	0	0	0	0	0	0	0	0	0	0	0	0	0	0	0	0	0	0	0	0	0	0	0	0	0	0	0	0	0	0
c_000000001208_0.2_reassembly	0.096057	0.111046	0.019687	0.00123	0.013753	0.178399	0.056587	0.122276	0.015983	0.010946	0.02319	0.062687	0	0.030755	0	0.089762	0	0.100981	0.084862	0.149916	0.014988	0	0	0	0.004611	0.00303	0.005635	0.027907	0	0	0	0.00063	0	0	0	0	0	0	0	0.008396	0	0	0	0.008331	0.007293	0	0	0	0
c_000000001210_0.2_reassembly	0	0	0	0	0	0	0	0	0	0	0	0	0	0	0	0	0	0	0	0	0	0	0	0	0	0	0	0	0	0	0	0	0	0	0	0	0	0	0	0	0	0	0	0	0	0	0	0	0
c_000000001211_0.2_reassembly	0	0	0	0	0	0	0	0	0	0	0	0	0	0	0	0	0	0	0	0	0	0	0	0	0	0	0	0	0	0	0	0	0	0	0	0	0	0	0	0	0	0	0	0	0	0	0	0	0
c_000000001216_0.2_reassembly	0	0	0	0	0	0	0	0	0	0	0	0	0	0	0	0	0	0	0	0	0	0	0	0	0	0	0	0	0	0	0	0	0	0	0	0	0	0	0	0	0	0	0	0	0	0	0	0	0
c_000000001218_0.2_reassembly	0	0	0	0	0	0	0	0	0	0	0	0	0	0	0	0	0	0	0	0	0	0	0	0	0	0	0	0	0	0	0	0	0	0	0	0	0	0	0	0	0	0	0	0	0	0	0	0	0
c_000000001226_0.2_reassembly	0.030806	0.048634	0	0	0	0	0.056422	0.060005	0	0	0.006651	0.043902	0	0.008012	0	0.045899	0	0.066383	0.027159	0.044888	0.00608	0	0	0	0	0	0	0	0	0	0	0	0	0	0	0	0	0	0	0	0	0	0	0	0	0	0	0	0
c_000000001229_0.2_reassembly	0	0	0	0	0	0	0	0	0	0	0	0	0	0	0	0	0	0	0	0	0	0	0	0	0	0	0	0	0	0	0	0	0	0	0	0	0	0	0	0	0	0	0	0	0	0	0	0	0
c_000000001232_0.2_reassembly	0	0	0	0	0	0	0	0	0	0	0	0	0	0	0	0	0	0	0	0	0	0	0	0	0	0	0	0	0	0	0	0	0	0	0	0	0	0	0	0	0	0	0	0	0	0	0	0	0
c_000000001234_0.2_reassembly	0	0	0	0	0	0	0	0	0	0	0	0	0	0	0	0	0	0	0	0	0	0	0	0	0	0	0	0	0	0	0	0	0	0	0	0	0	0	0	0	0	0	0	0	0	0	0	0	0
c_000000001240_0.2_reassembly	0.009265	0	0	0	0	0	0.015221	0	0	0	0	0.001602	0	0	0	0	0	0	0	0	0	0	0	0	0	0	0	0	0	0	0	0	0	0	0	0	0	0	0	0	0	0	0	0	0	0	0	0	0
c_000000001242_0.2_reassembly	0	0	0	0	0	0	0	0	0	0	0	0	0	0	0	0	0	0	0	0	0	0	0	0	0	0	0	0	0	0	0	0	0	0	0	0	0	0	0	0	0	0	0	0	0	0	0	0	0
c_000000001248_0.2_reassembly	0	0	0	0	0	0	0	0	0	0	0	0	0	0	0	0	0	0	0	0	0	0	0	0	0	0	0	0	0	0	0	0	0	0	0	0	0	0	0	0	0	0	0	0	0	0	0	0	0
c_000000001249_0.2_reassembly	0.206783	0.054225	0.030688	0.112195	0.031485	0.613114	0.050885	0.017453	0.01181	0.140311	0.015476	0.071979	0.06423	0.054522	0	0.109622	0.012673	0.063462	0.000924	0.229611	0.031819	0.010531	0.135582	0.345972	0.042384	0.034456	0.14526	0.628874	0.01023	0	0.291508	0.154951	0.160078	0.004378	0.056326	0.039777	0.313378	0.34423	0.315847	0.06729	0	0.003386	0.061351	0.156879	0.026005	0.011779	0.16589	0	0.020644
c_000000001253_0.2_reassembly	0.040405	0.048565	0	0	0	0	0.000903	0	0	0.0143	0.00129	0.02723	0.020422	0	0.011539	0	0	0.084829	0.005677	0.034895	0.000705	0	0.037094	0	0	0.001716	0	0.007348	0.066455	0.064666	0	0.002329	0	0	0	0	0	0	0	0	0	0	0	0	0.013001	0	0	0.055761	0
c_000000001262_0.2_reassembly	0.025561	0.004136	0	0	0	0	0.045636	0.088738	0	0	0	0.059137	0	0	0	0.043972	0	0.050088	0.05077	0.006495	0	0	0	0	0	0	0	0	0	0	0	0	0	0	0	0	0	0	0	0	0	0	0	0	0	0	0	0	0
c_000000001265_0.2_reassembly	0	0	0	0	0	0	0	0	0	0	0	0	0	0	0	0	0	0	0	0	0	0	0	0	0	0	0	0	0	0	0	0	0	0	0	0	0	0	0	0	0	0	0	0	0	0	0	0	0
c_000000001268_0.2_reassembly	0	0	0	0	0	0	0	0	0	0	0	0	0	0	0	0	0	0	0	0	0	0	0	0	0	0	0	0	0	0	0	0	0	0	0	0	0	0	0	0	0	0	0	0	0	0	0	0	0
c_000000001274_0.2_reassembly	0.021087	0	0	0	0	0	0.011639	0	0	0	0	0.055811	0	0.003373	0	0.007428	0	0.003301	0.005644	0.009602	0	0	0	0	0	0	0	0	0	0	0	0	0	0	0	0	0	0	0	0	0	0	0	0	0	0	0	0	0
c_000000001282_0.2_reassembly	0	0	0	0	0	0	0	0	0	0	0	0	0	0	0	0	0	0	0	0	0	0	0	0	0	0	0	0	0	0	0	0	0	0	0	0	0	0	0	0	0	0	0	0	0	0	0	0	0
c_000000001284_0.2_reassembly	0	0	0	0	0	0	0	0	0	0	0	0	0	0	0	0	0	0	0	0	0	0	0	0	0	0	0	0	0	0	0	0	0	0	0	0	0	0	0	0	0	0	0	0	0	0	0	0	0
c_000000001285_0.2_reassembly	0	0	0	0	0	0	0	0	0	0	0	0	0	0	0	0	0	0	0	0	0	0	0	0	0	0	0	0	0	0	0	0	0	0	0	0	0	0	0	0	0	0	0	0	0	0	0	0	0
c_000000001288_0.2_reassembly	0	0	0	0	0	0	0	0	0	0	0	0	0	0	0	0	0	0	0	0	0	0	0	0	0	0	0	0	0	0	0	0	0	0	0	0	0	0	0	0	0	0	0	0	0	0	0	0	0
c_000000001289_0.2_reassembly	0	0	0	0	0	0	0	0	0	0	0	0	0	0	0	0	0	0	0	0	0	0	0	0	0	0	0	0	0	0	0	0	0	0	0	0	0	0	0	0	0	0	0	0	0	0	0	0	0
c_000000001292_0.2_reassembly	0	0	0	0	0	0	0	0	0	0	0	0	0	0	0	0	0	0	0	0	0	0	0	0	0	0	0	0	0	0	0	0	0	0	0	0	0	0	0	0	0	0	0	0	0	0	0	0	0
c_000000001295_0.2_reassembly	0	0	0	0	0	0	0	0	0	0	0	0	0	0	0	0	0	0	0	0	0	0.045851	0	0	0	0	0	0	0	0	0	0	0	0	0	0	0	0	0	0	0	0	0	0	0	0	0	0	0
c_000000001296_0.2_reassembly	0.033664	0	0	0	0	0	0.03231	0.05253	0	0	0	0.03117	0	0.001069	0	0.030875	0	0.008829	0.01676	0.011373	0	0	0	0	0	0	0	0	0	0	0	0	0	0	0	0	0	0	0	0	0	0	0	0	0	0	0	0	0
c_000000001302_0.2_reassembly	0	0	0	0	0	0	0	0	0	0	0	0	0	0	0	0	0	0	0	0	0	0	0	0	0	0	0	0	0	0	0	0	0	0	0	0	0	0	0	0	0	0	0	0	0	0	0	0	0
c_000000001303_0.2_reassembly	0.110647	0.075682	0.011914	0.080314	0.051483	0.406108	0.078121	0.176017	0.02127	0.07136	0.010335	0.120039	0.004215	0.071475	0	0.167136	0.01188	0.170787	0.106662	0.171887	0.021337	0	0.025394	0.118687	0	0.01989	0.02685	0.135721	0	0	0.077421	0.033973	0.04602	0	0	0.014211	0	0	0.127674	0.042025	0	0	0	0.035288	0.017676	0.004967	0.025736	0	0.021223
c_000000001308_0.2_reassembly	0.011437	0	0	0	0	0	0.014336	0.028445	0	0	0	0.017345	0	0	0	0	0	0.011168	0	0	0	0	0	0	0	0	0	0	0	0	0	0	0	0	0	0	0	0	0	0	0	0	0	0	0	0	0	0	0
c_000000001310_0.2_reassembly	0.274767	0.07817	0.027068	0.235275	0.058211	0.954973	0.056806	0.090875	0.02156	0.253695	0.02841	0.114008	0.104937	0.097556	0.026552	0.201025	0.026677	0.139605	0.046913	0.334611	0.058658	0.071992	0.222804	0.347086	0.049162	0.057299	0.232144	0.878883	0	0	0.691719	0.191996	0.207539	0.036802	0.120336	0.076123	0.633786	0.50943	0.449999	0.079596	0	0.015843	0.068089	0.25187	0.055182	0.011931	0.220271	0.001196	0.045583
c_000000001312_0.2_reassembly	0	0	0	0	0	0	0	0	0.003092	0	0	0	0	0	0	0	0	0	0	0	0	0	0	0	0	0	0	0	0	0	0	0.000478	0	0	0	0	0	0	0	0	0	0	0	0	0.001134	0	0	0	0
c_000000001318_0.2_reassembly	0	0	0	0	0	0	0	0	0	0	0	0	0	0	0	0	0	0	0	0	0	0	0	0	0	0	0	0	0	0	0	0	0	0	0	0	0	0	0	0	0	0	0	0	0	0	0	0	0
c_000000001323_0.2_reassembly	0	0	0	0	0	0	0	0	0	0	0	0	0	0	0	0	0	0	0	0	0	0	0	0	0	0	0	0	0	0	0	0	0	0	0	0	0	0	0	0	0	0	0	0	0	0	0	0	0
c_000000001338_0.2_reassembly	0	0	0	0	0	0	0	0	0	0	0	0	0	0	0	0	0	0	0	0	0	0	0	0	0	0	0	0	0	0	0	0	0	0	0	0	0	0	0	0	0	0	0	0	0	0	0	0	0
c_000000001344_0.2_reassembly	0	0	0	0	0	0	0	0	0	0	0	0	0	0	0	0	0	0	0	0	0	0	0	0	0	0	0	0	0	0	0	0	0	0	0	0	0	0	0	0	0	0	0	0	0	0	0	0	0
c_000000001349_0.2_reassembly	0	0	0	0	0	0	0	0	0	0	0	0	0	0	0	0	0	0	0	0	0	0	0	0	0	0	0	0	0	0	0	0	0	0	0	0	0	0	0	0	0	0	0	0	0	0	0	0	0
c_000000001352_0.2_reassembly	0	0	0	0	0	0	0	0	0	0	0	0	0	0	0	0	0	0	0	0	0	0	0	0	0	0	0	0	0	0	0	0	0	0	0	0	0	0	0	0	0	0	0	0	0	0	0	0.003903	0
c_000000001355_0.2_reassembly	0	0	0	0	0	0	0	0	0	0	0	0	0	0	0	0	0	0	0	0	0	0	0	0	0	0	0	0	0	0	0	0	0	0	0	0	0	0	0	0	0	0	0	0	0	0	0	0	0
c_000000001357_0.2_reassembly	0.14941	0.007744	0	0.04181	0.027732	0.214203	0.017409	0.053469	0.004762	0.022313	0.00398	0.036503	0.016498	0.036803	0	0.067132	0	0.05934	0.045599	0.094225	0.004999	0	0	0.131217	0.012224	0.022281	0.032351	0.167637	0	0	0	0.032943	0.018297	0	0	0	0	0	0.09172	0.015422	0	0	0.01229	0.04404	0.004568	0.001516	0	0	0.001071
c_000000001358_0.2_reassembly	0	0	0	0	0	0	0	0	0	0	0	0	0	0	0	0	0	0	0	0	0	0	0	0	0	0	0	0	0	0	0	0	0	0	0	0	0	0	0	0	0	0	0	0	0	0	0	0	0
c_000000001370_0.2_reassembly	0	0	0	0	0	0	0	0	0	0	0	0	0	0	0	0	0	0	0	0	0	0	0	0	0	0	0	0	0	0	0	0	0	0	0	0	0	0	0	0	0	0	0	0	0	0	0	0	0
c_000000001376_0.2_reassembly	0	0	0	0	0	0	0	0	0	0	0	0	0	0	0	0	0	0	0	0	0	0	0	0	0	0	0	0	0	0	0	0	0	0	0	0	0	0	0	0	0	0	0	0	0	0	0	0	0
c_000000001383_0.2_reassembly	0.027205	0.000828	0	0	0	0	0.051918	0.035769	0	0	0	0.021381	0	0	0	0	0	0.006157	0.023849	0	0	0	0	0	0	0	0	0	0	0	0	0	0	0	0	0	0	0	0	0	0	0	0	0	0	0	0	0	0
c_000000001388_0.2_reassembly	0	0	0	0	0	0	0	0	0	0	0	0	0	0	0	0.011589	0	0	0	0	0	0	0	0	0	0	0	0	0	0	0	0	0	0	0	0	0	0	0	0	0	0	0	0	0	0	0	0	0
c_000000001389_0.2_reassembly	0	0	0	0	0	0	0	0	0	0	0	0	0	0	0	0	0	0	0	0	0	0	0	0	0	0	0	0	0	0	0	0	0	0	0	0	0	0	0	0	0	0	0	0	0	0	0	0	0
c_000000001392_0.2_reassembly	0	0	0	0	0	0	0	0	0	0	0	0	0	0	0	0	0	0	0	0	0	0	0	0	0	0	0	0	0	0	0	0	0	0	0	0	0	0	0	0	0	0	0	0	0	0	0	0	0
c_000000001394_0.2_reassembly	0	0	0	0	0	0	0	0	0	0	0	0	0	0	0	0	0	0	0	0	0	0	0	0	0	0	0	0	0	0	0	0	0	0	0	0	0	0	0	0	0	0	0	0	0	0	0	0	0
c_000000001395_0.2_reassembly	0	0	0	0	0	0	0	0	0	0	0	0	0	0	0	0	0	0	0	0	0	0	0	0	0	0	0	0	0	0	0	0	0	0	0	0	0	0	0	0	0	0	0	0	0	0	0	0	0
c_000000001397_0.2_reassembly	0	0	0	0	0	0	0	0	0	0	0	0	0	0	0	0	0	0	0	0	0	0	0	0	0	0	0	0	0	0	0	0	0	0	0	0	0	0	0	0	0	0	0	0	0	0	0	0	0
c_000000001399_0.2_reassembly	0	0	0	0	0	0	0	0	0	0	0	0	0	0	0	0	0	0	0	0	0	0	0	0	0	0	0	0	0	0	0	0	0	0	0	0	0	0	0	0	0	0	0	0	0	0	0	0	0
c_000000001401_0.2_reassembly	0.106241	0.04573	0.047578	0	0	0.127933	0	0	0.001116	0.008514	0.00065	0.038855	0.006933	0.009055	0	0.042513	0	0	0.02796	0.154116	0.007456	0.014257	0.068938	0	0	0.002794	0.013685	0.210337	0	0	0	0.016407	0.560053	0	0	0	0	0	0.475036	0	0	0	0	0	0	0	0.097195	0.002339	0
c_000000001404_0.2_reassembly	0.001617	0	0	0	0	0	0	0	0	0	0	0	0	0	0	0	0	0	0	0	0	0	0	0	0	0	0	0	0	0	0	0	0	0	0	0	0	0	0	0	0	0	0	0	0	0	0	0	0
c_000000001405_0.2_reassembly	0.031153	0.033209	0	0	0	0	0.054558	0.052514	0	0	0	0.046971	0	0.016267	0	0.046191	0	0.047731	0.034324	0.034019	0	0	0	0	0	0	0	0	0	0	0	0	0	0	0	0	0	0	0	0	0	0	0	0	0	0	0	0	0
c_000000001407_0.2_reassembly	0	0	0	0	0	0	0	0	0	0	0	0	0	0	0	0	0	0	0	0	0	0	0	0	0	0	0	0	0	0	0	0	0	0	0	0	0	0	0	0	0	0	0	0	0	0	0	0	0
c_000000001412_0.2_reassembly	0	0	0	0	0	0	0	0	0	0	0	0	0	0	0	0	0	0	0	0	0	0	0	0	0	0	0	0	0	0	0	0	0	0	0	0	0	0	0	0	0	0	0	0	0	0	0	0	0
c_000000001418_0.2_reassembly	0.168704	0.132789	0.044294	0.038334	0.039537	0.24213	0.081948	0.181728	0.037473	0.052699	0.026391	0.135992	0.031873	0.071788	0	0.115378	0.023401	0.133297	0.146157	0.213448	0.041576	0	0.034534	0.058175	0.008703	0.012648	0.020838	0.180703	0.026935	0	0.131061	0.032948	0.021573	0	0	0.020964	0	0	0.067657	0.011604	0	0	0	0.17257	0.02058	0.000711	0.027168	0.003054	0.014788
c_000000001424_0.2_reassembly	0	0	0	0	0	0	0	0	0	0	0	0	0	0	0	0	0	0	0	0	0	0	0	0	0	0	0	0	0	0	0	0	0	0	0	0	0	0	0	0	0	0	0	0	0	0	0	0	0
c_000000001425_0.2_reassembly	0	0	0	0	0	0	0	0	0	0	0	0	0	0	0	0	0	0	0	0	0	0	0	0	0	0	0	0	0	0	0	0	0	0	0	0	0	0	0	0	0	0	0	0	0	0	0	0	0
c_000000001432_0.2_reassembly	0	0	0	0	0	0	0	0	0	0	0	0	0	0	0	0	0	0	0	0	0	0	0	0	0	0	0	0	0	0	0	0	0	0	0	0	0	0	0	0	0	0	0	0	0	0	0	0	0
c_000000001433_0.2_reassembly	0	0	0	0	0	0	0	0	0	0	0	0	0	0	0	0	0	0	0	0	0	0	0	0	0	0	0	0	0	0	0	0	0	0	0	0	0	0	0	0	0	0	0	0	0	0	0	0	0
c_000000001441_0.2_reassembly	0	0	0	0	0	0	0	0	0	0	0	0	0	0	0	0	0	0	0	0	0	0	0	0	0	0	0	0	0	0	0	0	0	0	0	0	0	0	0	0	0	0	0	0	0	0	0	0	0
c_000000001445_0.2_reassembly	0	0	0	0	0	0	0	0	0	0	0	0	0	0	0	0	0	0	0	0	0	0	0	0	0	0	0	0	0	0	0	0	0	0	0	0	0	0	0	0	0	0	0	0	0	0	0	0	0
c_000000001446_0.2_reassembly	0.096865	0.071337	0.007947	0	0.010827	0	0.068451	0.151087	0.017501	0.01241	0.005369	0.078522	0	0.02586	0	0.123269	0	0.168114	0.097092	0.120692	0.003818	0	0.005159	0	0	0.002246	0	0.01483	0	0	0	0.002647	0.006366	0	0	0	0	0	0.019084	0.00032	0	0	0	0	0.007397	0	0	0.017531	0.003263
c_000000001450_0.2_reassembly	0	0	0	0	0	0	0	0	0	0	0	0	0	0	0	0	0	0	0	0	0	0	0	0	0	0	0	0	0	0	0	0	0	0	0	0	0	0	0	0	0	0	0	0	0	0	0	0	0
c_000000001454_0.2_reassembly	0	0	0	0	0	0	0	0	0	0	0	0	0	0	0	0	0	0	0	0	0	0	0	0	0	0	0	0	0	0	0	0	0	0	0	0	0	0	0	0	0	0	0	0	0	0	0	0	0
c_000000001460_0.2_reassembly	0	0	0	0	0	0	0	0	0	0	0	0	0	0	0	0	0	0	0	0	0	0	0	0	0	0	0	0	0	0	0	0	0	0	0	0	0	0	0	0	0	0	0	0	0	0	0	0	0
c_000000001463_0.2_reassembly	0	0	0	0	0	0	0	0	0	0	0	0	0	0	0	0	0	0	0	0	0	0	0	0	0	0	0	0	0	0	0	0	0	0	0	0	0	0	0	0	0	0	0	0	0	0	0	0	0
c_000000001468_0.2_reassembly	0.268053	0.081392	0.045744	0.235091	0.029866	0.821971	0.0475	0.137715	0.024551	0.194256	0.024203	0.140961	0.072018	0.055256	0	0.178598	0	0.073271	0.04048	0.404524	0.043897	0.068999	0.153798	0.571608	0.036243	0.065	0.180954	0.656356	0.04116	0	0.613645	0.194989	0.189635	0.034769	0.070869	0.04911	0.354906	0.105258	0.457661	0.063672	0	0	0.033014	0.201592	0.049182	0.008847	0.213245	0	0.020596
c_000000001473_0.2_reassembly	0.08479	0.019304	0	0.011371	0.008533	0.182521	0	0.023448	0.005142	0.020915	0.009692	0.002307	0	0	0	0.012505	0	0.019332	0	0.066318	0.006728	0	0.112996	0.11988	0	0.005639	0.023141	0.138844	0.076109	0	0.099779	0.04715	0.103257	0	0	0	0	0	0.065927	0	0	0	0	0.018209	0.007018	0	0	0	0
c_000000001475_0.2_reassembly	0	0	0	0	0	0	0	0	0	0	0	0	0	0	0	0	0	0	0	0	0	0	0	0	0	0	0	0	0	0	0	0	0	0	0	0	0	0	0	0	0	0	0	0	0	0	0	0	0
c_000000001480_0.2_reassembly	0.025184	0.021382	0	0	0	0	0.045866	0.068877	0	0	0	0.024727	0	0	0	0.043798	0	0.03616	0.027625	0.006165	0	0	0	0	0	0	0	0	0	0	0	0	0	0	0	0	0	0	0	0	0	0	0	0	0	0	0	0	0
c_000000001487_0.2_reassembly	0	0	0	0	0	0	0	0	0	0	0	0	0	0	0	0	0	0	0	0	0	0	0	0	0	0	0	0	0	0	0	0	0	0	0	0	0	0	0	0	0	0	0	0	0	0	0	0	0
c_000000001491_0.2_reassembly	0	0	0	0	0.019055	0	0	0.02437	0	0	0.018749	0.06194	0	0.09291	0	0.04185	0	0	0	0.117209	0	0	0.071899	0	0.088346	0.035211	0	0.120547	0.022316	0	0	0.019746	0.020657	0	0	0.038344	0	0	0.03548	0.077378	0	0	0	0	0.026492	0.002208	0	0	0.101866
c_000000001492_0.2_reassembly	0.019565	0.002248	0	0	0	0	0.024359	0.050264	0	0	0	0.028682	0	0	0	0	0	0.022016	0.013303	0	0	0	0	0	0	0	0	0	0	0	0	0	0	0	0	0	0	0	0	0	0	0	0	0	0	0	0	0	0
c_000000001497_0.2_reassembly	0	0	0	0	0	0	0	0	0	0	0	0	0	0	0	0	0	0	0	0	0	0	0	0	0	0	0	0	0	0	0	0	0	0	0	0	0	0	0	0	0	0	0	0	0	0	0	0	0
c_000000001504_0.2_reassembly	0.019577	0.025976	0	0	0	0	0.037496	0.045185	0.000357	0	0	0.03116	0	0	0	0.019953	0	0.039159	0.011831	0.03286	0	0	0	0	0	0	0	0	0	0	0	0	0	0	0	0	0	0	0	0	0	0	0	0	0	0	0	0	0
c_000000001507_0.2_reassembly	0.006913	0	0	0	0	0	0	0	0	0	0	0	0	0	0	0	0	0	0	0	0	0	0	0	0	0.00757	0	0	0	0	0	0	0	0	0	0	0	0	0	0	0	0	0	0	0	0	0	0	0
c_000000001511_0.2_reassembly	0	0	0	0	0	0	0	0	0	0	0	0	0	0	0	0	0	0	0	0	0	0	0	0	0	0	0	0	0	0	0	0	0	0	0	0	0	0	0	0	0	0	0	0	0	0	0	0	0
c_000000001512_0.2_reassembly	0.149749	0.081743	0.030227	0.237524	0.039043	0.633383	0.062603	0.087783	0.007615	0.187472	0.008554	0.093978	0.026329	0.065793	0	0.221256	0.014321	0.060822	0	0.25061	0.025309	0.064781	0.128864	0.359549	0.036373	0.051097	0.182496	0.640631	0.023488	0	0.56197	0.145264	0.167643	0.035145	0.085866	0.0426	0.727973	0.592972	0.367832	0.061825	0	0	0.09304	0.209585	0.027605	0.009446	0.193053	0	0.029097
c_000000001513_0.2_reassembly	0	0	0	0	0	0	0	0	0	0	0	0	0	0	0	0	0	0	0	0	0	0	0	0	0	0	0	0	0	0	0	0	0	0	0	0	0	0	0	0	0	0	0	0	0	0	0	0	0
c_000000001515_0.2_reassembly	0	0	0	0	0	0	0	0	0	0	0	0	0	0	0	0	0	0	0	0	0	0	0	0	0	0	0	0	0	0	0	0	0	0	0	0	0	0	0	0	0	0	0	0	0	0	0	0	0
c_000000001516_0.2_reassembly	0	0	0	0	0	0	0	0	0	0	0	0	0	0	0	0	0	0	0	0	0	0	0	0	0	0	0	0	0	0	0	0	0	0	0	0	0	0	0	0	0	0	0	0	0	0	0	0	0
c_000000001517_0.2_reassembly	0.213347	0.109109	0.073918	0.028038	0.030174	0.346909	0.020398	0.0744	0.025967	0.057581	0.025126	0.07396	0.05741	0.023567	0	0.196918	0.009701	0.074231	0.012153	0.329583	0.019027	0.090708	0.131407	0.122867	0.003462	0.007513	0.050016	0.638206	0.147654	0.173145	0.124888	0.031998	1	0	0	0	0	0	1	0.017333	0	0	0	0.121641	0.012758	0	0.092067	0.024025	0.015451
c_000000001519_0.2_reassembly	0	0	0	0	0	0	0	0	0	0	0	0	0	0	0	0	0	0	0	0	0	0	0	0	0	0	0	0	0	0	0	0	0	0	0	0	0	0	0	0	0	0	0	0	0	0	0	0	0
c_000000001522_0.2_reassembly	0	0	0	0	0	0	0	0	0	0	0	0	0	0	0	0	0	0	0	0	0	0	0	0	0	0	0	0	0	0	0	0	0	0	0	0	0	0	0	0	0	0	0	0	0	0	0	0	0
c_000000001534_0.2_reassembly	0	0	0	0	0	0	0	0	0	0	0	0	0	0	0	0	0	0	0	0	0	0	0	0	0	0	0	0	0	0	0	0	0	0	0	0	0	0	0	0	0	0	0	0	0	0	0	0	0
c_000000001539_0.2_reassembly	0	0	0	0	0	0	0	0	0	0	0	0	0	0	0	0	0	0	0	0	0	0	0	0	0	0	0	0	0	0	0	0	0	0	0	0	0	0	0	0	0	0	0	0	0	0	0	0	0
c_000000001543_0.2_reassembly	0	0	0	0	0	0	0	0	0	0	0	0	0	0	0	0	0	0	0	0	0	0	0	0	0	0	0	0	0	0	0	0	0	0	0	0	0	0	0	0	0	0	0	0	0	0	0	0	0
c_000000001548_0.2_reassembly	0	0	0	0	0	0	0	0	0	0	0	0	0	0	0	0	0	0	0	0	0	0	0	0	0	0	0	0	0	0	0	0	0	0	0	0	0	0	0	0	0	0	0	0	0	0	0	0	0
c_000000001550_0.2_reassembly	0	0	0	0	0	0	0	0	0	0	0	0	0	0	0	0	0	0	0	0	0	0	0	0	0	0	0	0	0	0	0	0	0	0	0	0	0	0	0	0	0	0	0	0	0	0	0	0	0
c_000000001552_0.2_reassembly	0.067755	0.044191	0	0	0.005496	0.031487	0.027939	0.070751	0.000349	0.003814	0.004259	0.048318	0	0.021708	0	0.028035	0	0.041338	0.029491	0.019053	0.00051	0	0	0	0	0.010103	0.001158	0.008254	0	0	0	0.009338	0	0	0	0	0	0	0	0	0	0	0	0	0.002886	0	0	0.000389	0.005357
c_000000001559_0.2_reassembly	0	0	0	0	0	0	0	0	0	0	0	0	0	0	0	0	0	0	0	0	0	0	0	0	0	0	0	0	0	0	0	0	0	0	0	0	0	0	0	0	0	0	0	0	0	0	0	0	0
c_000000001560_0.2_reassembly	0	0	0	0	0	0	0	0	0	0	0	0	0	0	0	0	0	0	0	0	0	0	0	0	0	0	0	0	0	0	0	0	0	0	0	0	0	0	0	0	0	0	0	0	0	0	0	0	0
c_000000001562_0.2_reassembly	0	0	0	0	0	0	0	0	0	0	0	0	0	0	0	0	0	0	0	0	0	0	0	0	0	0	0	0	0	0	0	0	0	0	0	0	0	0	0	0	0	0	0	0	0	0	0	0.011222	0
c_000000001566_0.2_reassembly	0	0	0	0	0	0	0	0	0	0	0	0	0	0	0	0	0	0	0	0	0	0	0	0	0	0	0	0	0	0	0	0	0	0	0	0	0	0	0	0	0	0	0	0	0	0	0	0	0
c_000000001572_0.2_reassembly	0	0	0	0	0	0	0	0	0	0	0	0	0	0	0	0	0	0	0	0	0	0	0	0	0	0	0	0	0	0	0	0	0	0	0	0	0	0	0	0	0	0	0	0	0	0	0	0	0
c_000000001573_0.2_reassembly	0.113832	0.074308	0.015602	0.070278	0.026895	0.23094	0	0.045492	0.01196	0.046944	0.018423	0.106631	0.005985	0.027005	0	0.094097	0	0.055021	0.022067	0.10042	0.040818	0	0.076792	0.041498	0.062091	0.031285	0.051137	0.144791	0	0	0.078272	0.064138	0.072237	0	0	0.017503	0	0	0.181899	0.036772	0	0	0.025419	0.133266	0.021246	0.008463	0.063079	0	0.023385
c_000000001575_0.2_reassembly	0.223629	0.116336	0.226448	0.199603	0.188287	0.10783	0.110068	0.192196	0.030334	0.032971	0.189346	0.17049	0.0141	0.300495	0.163474	0.120649	0.197431	0.174539	0.044907	0.196642	0.187402	0.060897	0.148962	0.018324	0.234364	0.036181	0.196542	0.213586	0.090265	0.127083	0	0.213997	0.122106	0.182245	0.16171	0.161947	0	0.22293	0.112211	0.218065	0.176003	0.154431	0.325621	0.136714	0.224345	0.186257	0.172272	0.004695	0.193978
c_000000001577_0.2_reassembly	0	0	0	0	0	0	0	0	5.5e-05	0	0	0	0	0	0	0	0	0	0	0	0	0	0	0	0	0	0	0	0	0	0	0	0	0	0	0	0	0	0	0	0	0	0	0	0	0	0	0	0
c_000000001578_0.2_reassembly	0	0	0	0	0	0	0	0	0	0	0	0	0	0	0	0	0	0	0	0	0	0	0	0	0	0	0	0	0	0	0	0	0	0	0	0	0	0	0	0	0	0	0	0	0	0	0	0	0
c_000000001589_0.2_reassembly	0	0	0	0	0	0	0	0	0	0	0	0	0	0	0	0	0	0	0	0	0	0	0	0	0	0	0	0	0	0	0	0	0	0	0	0	0	0	0	0	0	0	0	0	0	0	0	0	0
c_000000001593_0.2_reassembly	0	0	0	0	0	0	0	0	0	0	0	0	0	0	0	0	0	0	0	0	0	0	0	0	0	0	0	0	0	0	0	0	0	0	0	0	0	0	0	0	0	0	0	0	0	0	0	0	0
c_000000001611_0.2_reassembly	0	0	0	0	0	0	0	0	0	0	0	0	0	0	0	0	0	0	0	0	0	0	0	0	0	0	0	0	0	0	0	0	0	0	0	0	0	0	0	0	0	0	0	0	0	0	0	0	0
c_000000001611_HOT225_1_0125_megahit	0	0	0	0	0	0	0	0	0	0	0	0	0	0	0	0	0	0	0	0	0	0	0	0	0	0	0	0	0	0	0	0	0	0	0	0	0	0	0	0	0	0	0	0	0	0	0	0	0
c_000000001612_0.2_reassembly	0	0	0	0	0	0	0	0	0	0	0	0	0	0	0	0	0	0	0	0	0	0	0	0	0	0	0	0	0	0	0	0	0	0	0	0	0	0	0	0	0	0	0	0	0	0	0	0	0
c_000000001617_0.2_reassembly	0.027711	0.014876	0	0	0	0	0.041956	0.067583	0	0	0	0.044002	0	0.002947	0	0	0	0.041173	0.05176	0.010325	0	0	0	0	0	0	0	0	0	0	0	0	0	0	0	0	0	0	0	0	0	0	0	0	0	0	0	0	0
c_000000001618_0.2_reassembly	0	0	0	0	0	0	0	0	0	0	0	0	0	0	0	0	0	0	0	0	0	0	0	0	0	0	0	0	0	0	0	0	0	0	0	0	0	0	0	0	0	0	0	0	0	0	0	0	0
c_000000001620_0.2_reassembly	0	0	0	0	0	0	0	0	0	0	0	0	0	0	0	0	0	0	0	0	0	0	0	0	0	0	0	0	0	0	0	0	0	0	0	0	0	0	0	0	0	0	0	0	0	0	0	0	0
c_000000001622_0.2_reassembly	0.073292	0.059819	0.018931	0	0	0	0.046366	0.074349	0	0	0.018698	0.117947	0	0.036456	0	0.027016	0	0.109043	0.031361	0.030073	0.025603	0	0	0	0	0.022988	0	0	0	0	0	0	0	0	0	0.005012	0	0	0	0.003631	0	0	0	0	0.009653	0	0	0	0.01055
c_000000001623_0.2_reassembly	0	0	0	0	0	0	0	0	0	0	0	0	0	0	0	0	0	0	0	0	0	0	0	0	0	0	0	0	0	0	0	0	0	0	0	0	0	0	0	0	0	0	0	0	0	0	0	0	0
c_000000001627_0.2_reassembly	0	0	0	0	0	0	0	0	0	0	0	0	0	0	0	0	0	0	0	0	0	0	0	0	0	0	0	0	0	0	0	0	0	0	0	0	0	0	0	0	0	0	0	0	0	0	0	0	0
c_000000001638_0.2_reassembly	0	0	0	0	0	0	0	0	0	0	0	0	0	0	0	0	0	0	0	0	0	0	0	0	0	0	0	0	0	0	0	0	0	0	0	0	0	0	0	0	0	0	0	0	0	0	0	0	0
c_000000001641_0.2_reassembly	0	0	0	0	0	0	0	0	0	0	0	0	0	0	0	0	0	0	0	0	0	0	0	0	0	0	0	0	0	0	0	0	0	0	0	0	0	0	0	0	0	0	0	0	0	0	0	0	0
c_000000001643_0.2_reassembly	0.000849	0	0	0	0	0	0	0	0	0	0	0.014467	0	0	0	0	0	0	0	0	0	0	0	0	0	0.006981	0	0	0	0	0	0	0	0	0	0	0	0	0	0	0	0	0	0	0	0	0	0	0
c_000000001645_0.2_reassembly	0.087998	0.064431	0	0	0.00103	0	0.070148	0.120049	0.010352	0.000593	0.004194	0.073766	0	0.017587	0	0.095549	0	0.13127	0.09307	0.085911	0.004816	0	0	0	0	0.003358	0	0.008363	0	0	0	0	0	0	0	0	0	0	0	0	0	0	0	0	0.004201	0	0	0.01537	0
c_000000001647_0.2_reassembly	0	0	0	0	0	0	0	0	0	0	0	0	0	0	0	0	0	0	0	0	0	0	0	0	0	0	0	0	0	0	0	0	0	0	0	0	0	0	0	0	0	0	0	0	0	0	0	0	0
c_000000001650_0.2_reassembly	0.042885	0.053248	0	0	0	0.092423	0	0	0	0.016692	0.004719	0.013747	0.009065	0.004308	0	0.027984	0	0.026983	0	0.044659	0.004191	0	0.08747	0.062325	0	0.003765	0.013339	0.108268	0.062677	0	0.072977	0.059079	0.054183	0	0	0	0	0	0.086961	0	0	0	0	0	0.001221	0	0	0	0
c_000000001654_0.2_reassembly	0.061168	0.02879	0.008706	0.01598	0.026361	0.30981	0.019877	0.029333	0.001264	0.065335	0	0.084226	0	0.022244	0	0.049257	0	0.076569	0.007027	0.16777	0.013686	0	0.010102	0.075386	0.017551	0.018311	0.032198	0.141206	0	0	0.127959	0.032713	0.012955	0	0	0.000998	0	0	0.087806	0.018505	0	0	0	0.079626	0.010141	0.000501	0.006583	0	0
c_000000001655_0.2_reassembly	0.022948	0.006563	0	0	0	0	0.005264	0.030615	0.003349	0	0	0.017706	0	0	0	0.011922	0	0.043843	0.012108	0.003804	0	0	0	0	0	0	0	0	0	0	0	0	0	0	0	0	0	0	0	0	0	0	0	0	0	0	0	0	0
c_000000001660_0.2_reassembly	0	0	0	0	0	0	0	0	0	0	0	0	0	0	0	0	0	0	0	0	0	0	0	0	0	0	0	0	0	0	0	0	0	0	0	0	0	0	0	0	0	0	0	0	0	0	0	0	0
c_000000001663_0.2_reassembly	0	0	0	0	0	0	0	0	0	0	0	0	0	0	0	0	0	0	0	0	0	0.088138	0	0	0	0	0	0	0	0	0	0	0	0	0	0	0	0	0	0	0	0	0	0	0	0	0	0	0
c_000000001665_0.2_reassembly	0	0	0	0	0	0	0	0	0	0	0	0	0	0	0	0	0	0	0	0	0	0	0	0	0	0	0	0	0	0	0	0	0	0	0	0	0	0	0	0	0	0	0	0	0	0	0	0	0
c_000000001668_0.2_reassembly	0	0	0	0	0	0	0	0	0	0	0	0	0	0	0	0	0	0	0	0	0	0	0	0	0	0	0	0	0	0	0	0	0	0	0	0	0	0	0	0	0	0	0	0	0	0	0	0	0
c_000000001670_0.2_reassembly	0.023066	0	0	0	0	0	0.031457	0.039305	0	0	0	0.02542	0	0.000549	0	0.010464	0	0.019422	0.018238	0	0	0	0	0	0	0	0	0	0	0	0	0	0	0	0	0	0	0	0	0	0	0	0	0	0	0	0	0	0
c_000000001671_0.2_reassembly	0	0	0	0	0	0	0	0	0	0	0	0	0	0	0	0	0	0	0	0	0	0	0	0	0	0	0	0	0	0	0	0	0	0	0	0	0	0	0	0	0	0	0	0	0	0	0	0	0
c_000000001675_0.2_reassembly	0	0	0	0	0	0	0	0	0	0	0	0	0	0	0	0	0	0	0	0	0	0	0	0	0	0	0	0	0	0	0	0	0	0	0	0	0	0	0	0	0	0	0	0	0	0	0	0	0
c_000000001676_0.2_reassembly	0	0	0	0	0	0	0	0	0	0	0	0	0	0	0	0	0	0	0	0	0	0	0	0	0	0	0	0	0	0	0	0	0	0	0	0	0	0	0	0	0	0	0	0	0	0	0	0	0
c_000000001677_0.2_reassembly	0	0	0	0	0	0	0	0	0	0	0	0	0	0	0	0	0	0	0	0	0	0	0	0	0	0	0	0	0	0	0	0	0	0	0	0	0	0	0	0	0	0	0	0	0	0	0	0	0
c_000000001678_0.2_reassembly	0	0	0	0	0	0	0	0	0	0	0	0	0	0	0	0	0	0	0	0	0	0	0	0	0	0	0	0	0	0	0	0	0	0	0	0	0	0	0	0	0	0	0	0	0	0	0	0	0
c_000000001679_0.2_reassembly	0	0	0	0	0	0	0	0	0	0	0	0	0	0	0	0	0	0	0	0	0	0	0	0	0	0	0	0	0	0	0	0	0	0	0	0	0	0	0	0	0	0	0	0	0	0	0	0	0
c_000000001681_0.2_reassembly	0	0	0	0	0	0	0	0	0	0	0	0	0	0	0	0	0	0	0	0	0	0	0	0	0	0	0	0	0	0	0	0	0	0	0	0	0	0	0	0	0	0	0	0	0	0	0	0	0
c_000000001684_0.2_reassembly	0	0	0	0	0	0	0	0	0	0	0	0	0	0	0	0	0	0	0	0	0	0	0	0	0	0	0	0	0	0	0	0	0	0	0	0	0	0	0	0	0	0	0	0	0	0	0	0	0
c_000000001685_0.2_reassembly	0	0	0	0	0	0	0	0	0	0	0	0	0	0	0	0	0	0	0	0	0	0	0	0	0	0	0	0	0	0	0	0	0	0	0	0	0	0	0	0	0	0	0	0	0	0	0	0	0
c_000000001686_0.2_reassembly	0	0	0	0	0	0	0	0	0	0	0	0	0	0	0	0	0	0	0	0	0	0	0	0	0	0	0	0	0	0	0	0	0	0	0	0	0	0	0	0	0	0	0	0	0	0	0	0	0
c_000000001696_0.2_reassembly	0.180353	0.09156	0.008665	0.024219	0	0.20225	0.024678	0.039802	0.013529	0.037795	0.011399	0.055017	0.030862	0.02381	0	0.154348	0	0.109466	0.053994	0.300624	0.010524	0	0.243858	0.186196	0	0.009664	0.057311	0.160648	0.127634	0.116029	0.136915	0.101748	0.135306	0	0	0	0.062151	0	0.207808	0.00028	0	0	0	0.143643	0.017563	0	0.056055	0.029958	0
c_000000001698_0.2_reassembly	0	0	0	0	0	0	0	0	0	0	0	0	0	0	0	0	0	0	0	0	0	0	0	0	0	0	0	0	0	0	0	0	0	0	0	0	0	0	0	0	0	0	0	0	0	0	0	0	0
c_000000001700_0.2_reassembly	0	0	0	0	0	0	0	0	0	0	0	0	0	0	0	0	0	0	0	0	0	0	0	0	0	0	0	0	0	0	0	0	0	0	0	0	0	0	0	0	0	0	0	0	0	0	0	0	0
c_000000001705_0.2_reassembly	0	0	0	0	0	0	0	0	0	0	0	0	0	0	0	0	0	0	0	0	0	0	0	0	0	0	0	0	0	0	0	0	0	0	0	0	0	0	0	0	0	0	0	0	0	0	0	0	0
c_000000001706_0.2_reassembly	0	0	0	0	0	0	0	0	0	0	0	0	0	0	0	0	0	0	0	0	0	0.19662	0	0	0	0	0	0	0	0	0	0	0	0	0	0	0	0	0	0	0	0	0	0	0	0	0	0	0
c_000000001709_0.2_reassembly	0	0	0	0	0	0	0	0	0	0	0	0	0	0	0	0	0	0	0	0	0	0	0	0	0	0	0	0	0	0	0	0	0	0	0	0	0	0	0	0	0	0	0	0	0	0	0	0	0
c_000000001718_0.2_reassembly	0	0	0	0	0	0	0	0	0	0	0	0	0	0	0	0	0	0	0	0	0	0	0	0	0	0	0	0	0	0	0	0	0	0	0	0	0	0	0	0	0	0	0	0	0	0	0	0	0
c_000000001719_0.2_reassembly	0.007013	0	0	0	0	0	0.018901	0.000861	0	0	0	0.005798	0	0	0	0	0	0.00795	0.003727	0	0	0	0	0	0	0	0	0	0	0	0	0	0	0	0	0	0	0	0	0	0	0	0	0	0	0	0	0	0
c_000000001720_0.2_reassembly	0.065482	0.057382	0	0	0	0	0.083112	0.159354	0	0	0.002024	0.087301	0	0.029262	0	0.072899	0	0.080667	0.102343	0.074339	0.001506	0	0	0	0	0	0	0	0	0	0	0	0	0	0	0	0	0	0	0	0	0	0	0	0	0	0	0	0
c_000000001729_0.2_reassembly	0.001172	0	0	0	0	0	0	0	0	0	0.000677	0.018446	0	0	0	0	0	0.00499	0	0	0	0	0	0	0	0.007744	0	0	0	0	0	0	0	0	0	0	0	0	0	0	0	0	0	0	0	0	0	0	0
c_000000001731_0.2_reassembly	0	0	0	0	0	0	0	0	0	0	0	0	0	0	0	0	0	0	0	0	0	0	0	0	0	0	0	0	0	0	0	0	0	0	0	0	0	0	0	0	0	0	0	0	0	0	0	0	0
c_000000001737_0.2_reassembly	0	0	0	0	0	0	0	0	0	0	0	0	0	0	0	0	0	0	0	0	0	0	0	0	0	0	0	0	0	0	0	0	0	0	0	0	0	0	0	0	0	0	0	0	0	0	0	0	0
c_000000001741_0.2_reassembly	0	0	0	0	0	0	0	0	0.004607	0	0	0	0	0	0	0	0	0	0	0	0	0	0	0	0	0	0	0	0	0	0	0	0	0	0	0	0	0	0	0	0	0	0	0	0	0	0	0.008988	0
c_000000001744_0.2_reassembly	0	0	0	0	0	0	0	0	0	0	0	0	0	0	0	0	0	0	0	0	0	0	0	0	0	0	0	0	0	0	0	0	0	0	0	0	0	0	0	0	0	0	0	0	0	0	0	0	0
c_000000001746_0.2_reassembly	0.88392	0	0	0	0	0	0	0	0	0.085964	0	0	0	0	0	0	0.095055	0	1	0.329703	0	0	0	0	0	0	0	0	0	0	0	0	0.308692	0	0	0	0	0	0	0	0.218821	0	0	0	0	0.00116	0	1	0.222481
c_000000001767_0.2_reassembly	0.033667	0	0	0	0	0	0.027163	0.058793	0	0	0	0.031297	0	0	0	0.018179	0	0.020076	0.033855	0	0	0	0	0	0	0	0	0	0	0	0	0	0	0	0	0	0	0	0	0	0	0	0	0	0	0	0	0	0
c_000000001769_0.2_reassembly	0.034575	0.02024	0.00895	0	4.5e-05	0	0.042599	0.07218	0.004514	0	0.005859	0.056676	0	0.046231	0	0.04001	0	0.091582	0.078999	0.05513	0.003345	0	0	0	0	0.002485	0	0	0	0	0	0.00178	0	0	0	0	0	0	0	0	0	0	0	0	0	0	0	0	0
c_000000001772_0.2_reassembly	0	0	0	0	0	0	0	0	0	0	0	0	0	0	0	0	0	0	0	0	0	0	0	0	0	0	0	0	0	0	0	0	0	0	0	0	0	0	0	0	0	0	0	0	0	0	0	0	0
c_000000001779_0.2_reassembly	0	0	0	0	0	0	0	0	0	0	0	0	0	0	0	0	0	0	0	0	0	0	0	0	0	0	0	0	0	0	0	0	0	0	0	0	0	0	0	0	0	0	0	0	0	0	0	0	0
c_000000001792_0.2_reassembly	0	0	0	0	0	0	0	0	0	0	0	0	0	0	0	0	0	0	0	0	0	0	0	0	0	0	0	0	0	0	0	0	0	0	0	0	0	0	0	0	0	0	0	0	0	0	0	0	0
c_000000001793_0.2_reassembly	0	0	0	0	0	0	0	0	0	0	0	0	0	0	0	0	0	0	0	0	0	0	0	0	0	0	0	0	0	0	0	0	0	0	0	0	0	0	0	0	0	0	0	0	0	0	0	0	0
c_000000001795_0.2_reassembly	0.024805	0.004767	0	0	0	0	0.032064	0.029687	0	0	0	0.037569	0	0	0	0	0	0.023723	0.022389	0.037704	0	0	0	0	0	0	0	0	0	0	0	0	0	0	0	0	0	0	0	0	0	0	0	0	0	0	0	0	0
c_000000001799_0.2_reassembly	0.086235	0.074556	0.001718	0	0.00413	0	0.101488	0.185397	0.00502	0	0.007157	0.118464	0	0.04021	0	0.102904	0	0.108806	0.141861	0.128923	0.008155	0	0	0	0	0.002559	0	0	0	0	0	0	0	0	0	0	0	0	0.009564	0	0	0	0	0	0.002673	0	0	0	0.020954
c_000000001800_0.2_reassembly	0	0	0	0	0	0	0	0	0	0	0	0	0	0	0	0	0	0	0	0	0	0.069279	0	0	0	0	0	0	0	0	0	0	0	0	0	0	0	0	0	0	0	0	0	0	0	0	0	0	0
c_000000001802_0.2_reassembly	0.021944	0	0	0	0	0	0.047265	0.049559	0	0	0	0.049858	0	0	0	0.047697	0	0.035383	0.033733	0.014749	0	0	0	0	0	0	0	0	0	0	0	0	0	0	0	0	0	0	0	0	0	0	0	0	0	0	0	0	0
c_000000001806_0.2_reassembly	0	0	0	0	0	0	0	0	0	0	0	0	0	0	0	0	0	0	0	0	0	0	0	0	0	0	0	0	0	0	0	0	0	0	0	0	0	0	0	0	0	0	0	0	0	0	0	0	0
c_000000001807_0.2_reassembly	0	0	0	0	0	0	0	0	0	0	0	0	0	0	0	0	0	0	0	0	0	0	0	0	0	0	0	0	0	0	0	0	0	0	0	0	0	0	0	0	0	0	0	0	0	0	0	0	0
c_000000001810_0.2_reassembly	0	0	0	0	0	0	0	0	0	0	0	0	0	0	0	0	0	0	0	0	0	0	0	0	0	0	0	0	0	0	0	0	0	0	0	0	0	0	0	0	0	0	0	0	0	0	0	0	0
c_000000001811_0.2_reassembly	0	0	0	0	0	0	0	0	0	0	0	0	0	0	0	0	0	0	0	0	0	0	0	0	0	0	0	0	0	0	0	0	0	0	0	0	0	0	0	0	0	0	0	0	0	0	0	0	0
c_000000001814_0.2_reassembly	0.024401	0.029057	0	0	0	0	0	0	0.027412	0	0.009264	0	0	0	0	0	0	0	0	0	0	0	0	0	0	0.006712	0	0	0	0	0	0.022927	0	0	0	0	0	0	0	0.001578	0	0	0	0	0.003251	0	0	0	0
c_000000001816_0.2_reassembly	0	0	0	0	0	0	0	0	0	0	0	0	0	0	0	0	0	0	0	0	0	0	0	0	0	0	0	0	0	0	0	0	0	0	0	0	0	0	0	0	0	0	0	0	0	0	0	0	0
c_000000001823_0.2_reassembly	0	0	0	0	0	0	0	0	0	0	0	0	0	0	0	0	0	0	0	0	0	0	0	0	0	0	0	0	0	0	0	0	0	0	0	0	0	0	0	0	0	0	0	0	0	0	0	0	0
c_000000001824_0.2_reassembly	0.009475	0.000558	0	0	0	0.015028	0	0	0	0	0	0	0	0	0	0	0	0	0	0	0	0	0.007156	0	0	0	0.00056	0.078348	0	0	0	0.008468	0.286615	0	0	0	0	0	0.345606	0	0	0	0	0	0	0	0	0	0
c_000000001826_HOT229_2_0025_megahit	0	0	0	0	0	0	0	0	0	0	0	0	0	0	0	0	0	0	0	0	0	0	0	0	0	0	0	0	0	0	0	0	0	0	0	0	0	0	0	0	0	0	0	0	0	0	0	0	0
c_000000002028_HOT232_1_0075_megahit	0	0	0	0	0	0	0	0	0	0	0	0	0	0	0	0	0	0	0	0	0	0	0	0	0	0	0	0	0	0	0	0	0	0	0	0	0	0	0	0	0	0	0	0	0	0	0	0	0
c_000000002186_HOT232_1_0125_megahit	0	0	0	0	0	0	0	0	0	0	0	0	0	0	0	0	0	0	0	0	0	0	0	0	0	0	0	0	0	0	0	0	0	0	0	0	0	0	0	0	0	0	0	0	0	0	0	0	0
c_000000002405_HOT231_2_0025_megahit	0.001108	0.001345	0	0	0	0	0	0	0	0	0	0	0	0	0	0.015255	0	0.018043	0	0.018207	0	0	0.007197	0	0	0.006519	0	0.015735	0.018972	0	0	0	0.015567	0	0	0.001175	0	0	0.026446	0	0	0	0	0	0.001972	0	0	0.002017	0
c_000000002454_HOT238_1_0025_megahit	0.002202	0	0	0	0	0	0	0	0	0	0	0	0	0	0	0	0	0	0.001554	0	0	0	0	0	0	0	0	0	0	0	0	0	0	0	0	0	0	0	0	0	0	0	0	0	0	0	0	0	0
c_000000002837_HOT225_1_0045_megahit	0	0	0	0	0	0	0	0	0	0	0	0	0	0	0	0	0	0	0	0	0	0	0	0	0	0	0	0	0	0	0	0	0	0	0	0	0	0	0	0	0	0	0	0	0	0	0	0	0
c_000000003142_HOT233_1c_0125_megahit	0	0	0	0	0	0	0	0	0	0	0	0	0	0	0	0	0	0	0	0	0	0	0	0	0	0	0	0	0	0	0	0	0	0	0	0	0	0	0	0	0	0	0	0	0	0	0	0	0
c_000000003210_HOT238_1_0025_megahit	0.005958	0	0	0	0	0	0	0	0	0	0	0	0	0	0	0	0	0	0	0	0	0	0	0	0	0	0	0	0	0	0	0	0	0	0	0	0	0	0	0	0	0	0	0	0	0	0	0	0
c_000000003364_HOT234_1_0200_megahit	0.055611	0.012747	0	0	0.030527	0.093262	0	0.01173	0.039033	0.017324	0.012673	0.046698	0	0.012213	0	0	0	0	0	0.0654	0.006959	0	0.010635	0	0.025687	0	0.012136	0.043062	0	0	0	0.014959	0	0	0	0.004752	0	0.045566	0	0.006286	0	0	0	0.022263	0.007848	0	0	0	0
c_000000003531_HOT224_1_0200_megahit	0	0	0	0	0	0	0	0	0	0	0.008543	0	0	0.037063	0	0	0	0	0	0	0	0	0	0	0.025952	0.004182	0	0.039363	0	0	0	0	0	0	0	0.017664	0	0	0	0.0281	0	0	0	0	0.008335	0	0	0	0.010409
c_000000003713_HOT236_1_0500_megahit	0	0	0	0	0	0	0	0	0	0	0	0	0	0	0	0	0	0	0	0	0	0	0	0	0	0	0	0	0	0	0	0	0	0	0	0	0	0	0	0	0	0	0	0	0	0	0	0	0
c_000000003866_HOT229_2_0025_megahit	0	0	0	0	0	0	0	0	0	0	0	0	0	0	0	0	0	0	0	0	0	0	0	0	0	0	0	0	0	0	0	0	0	0	0	0	0	0	0	0	0	0	0	0	0	0	0	0	0
c_000000004109_HOT225_1_0125_megahit	0	0	0	0	0	0	0	0	0	0	0	0	0	0	0	0	0	0	0	0	0	0	0	0	0	0	0	0	0	0	0	0	0	0	0	0	0	0	0	0	0	0	0	0	0	0	0	0	0
c_000000004309_HOT229_2_0025_megahit	0	0	0	0	0	0	0	0	0	0	0	0	0	0	0	0	0	0	0	0	0	0	0	0	0	0	0	0	0	0	0	0	0	0	0	0	0	0	0	0	0	0	0	0	0	0	0	0	0
c_000000004584_HOT233_1c_0125_megahit	0	0	0	0	0	0	0	0	0	0	0	0	0	0	0	0	0	0	0	0	0	0	0	0	0	0	0	0	0	0	0	0	0	0	0	0	0	0	0	0	0	0	0	0	0	0	0	0	0
c_000000005179_HOT231_2_0125_megahit	0	0	0	0	0	0	0	0	0	0	0	0	0	0	0	0	0	0	0	0	0	0	0	0	0	0	0	0	0	0	0	0	0	0	0	0	0	0	0	0	0	0	0	0	0	0	0	0	0
c_000000005658_HOT224_1_0125_megahit	0	0	0	0	0	0	0	0	0	0	0	0	0	0	0	0	0	0	0	0	0	0	0	0	0	0	0	0	0	0	0	0	0	0	0	0	0	0	0	0	0	0	0	0	0	0	0	0	0
c_000000005812_HOT225_1_0200_megahit	0	0	0	0	0	0	0	0	0	0	0	0	0	0	0	0	0	0	0	0	0	0	0	0	0	0	0	0	0	0	0	0	0	0	0	0	0	0	0	0	0	0	0	0	0	0	0	0	0
c_000000006096_HOT229_1_0025_megahit	0	0	0	0	0	0	0	0	0	0	0	0	0	0	0	0	0	0	0	0	0	0	0	0	0	0	0	0	0	0	0	0	0	0	0	0	0	0	0	0	0	0	0	0	0	0	0	0	0
c_000000006102_HOT225_1_0125_megahit	0	0	0	0	0	0	0	0	0	0	0	0	0	0	0	0	0	0	0	0	0	0	0	0	0	0	0	0	0	0	0	0	0	0	0	0	0	0	0	0	0	0	0	0	0	0	0	0	0
c_000000006138_HOT227_1_0125_megahit	0	0	0	0	0	0	0	0	0	0	0	0	0	0	0	0	0	0	0	0	0	0	0	0	0	0	0	0	0	0	0	0	0	0	0	0	0	0	0	0	0	0	0	0	0	0	0	0	0
c_000000006291_HOT229_2_0770_megahit	0	0	0	0	0	0	0	0	0	0	0	0	0	0	0	0	0	0	0	0	0	0	0	0	0	0	0	0	0	0	0	0	0	0	0	0	0	0	0	0	0	0	0	0	0	0	0	0	0
c_000000006355_HOT229_2_0025_megahit	0	0	0	0	0	0	0	0	0	0	0	0	0	0	0	0	0	0	0	0	0	0	0	0	0	0	0	0	0	0	0	0	0	0	0	0	0	0	0	0	0	0	0	0	0	0	0	0	0
c_000000006563_HOT229_1_0200_megahit	0	0	0	0	0	0	0	0	0	0	0	0	0	0	0	0	0	0	0	0	0	0	0	0	0	0	0	0	0	0	0	0	0	0	0	0	0	0	0	0	0	0	0	0	0	0	0	0	0
c_000000006736_HOT225_1_0125_megahit	0	0	0	0	0	0	0	0	0	0	0	0	0	0	0	0	0	0	0	0	0	0	0	0	0	0	0	0	0	0	0	0	0	0	0	0	0	0	0	0	0	0	0	0	0	0	0	0	0
c_000000007122_HOT224_1_1000_megahit	0.099093	0	0.001844	0.014774	0.004313	0	0	0	0.099308	0	0.021229	0	0	0.00547	0	0	0	0	0	0	0.013947	0	0	0	0	0	0.026208	0.005138	0	0	0	0.036473	0.000835	0	0	0	0	0	0	0	0	0	0	0.027564	0.009519	0.002577	0	0	0
c_000000007144_HOT234_3_0025_megahit	0.016135	0.016073	0	0	0	0	0.003312	0	0	0	0	0	0	0	0	0	0	0	0	0	0	0	0	0	0	0	0	0	0.007064	0	0	0	0	0	0	0	0	0	0	0	0	0	0	0	0.002319	0	0	0.008581	0
c_000000007371_HOT234_2_0125_megahit	0	0	0	0	0	0	0	0	0	0	0	0	0	0	0	0	0	0	0	0	0	0	0	0	0	0	0	0	0	0	0	0	0	0	0	0	0	0	0	0	0	0	0	0	0	0	0	0	0
c_000000007854_HOT232_1_0200_megahit	0	0	0	0	0	0	0	0	0	0	0	0	0	0	0	0	0	0	0	0	0	0	0	0	0	0	0	0	0	0	0	0	0	0	0	0	0	0	0	0	0	0	0	0	0	0	0	0	0
c_000000007924_HOT229_2_0025_megahit	0	0	0	0	0	0	0	0	0	0	0	0	0	0	0	0	0	0	0	0	0	0	0	0	0	0	0	0	0	0	0	0	0	0	0	0	0	0	0	0	0	0	0	0	0	0	0	0	0
c_000000008125_HOT233_2_0025_megahit	0	0	0	0	0	0	0	0	0	0	0	0	0	0	0	0	0	0	0	0	0	0	0	0	0	0	0	0	0	0	0	0	0	0	0	0	0	0	0	0	0	0	0	0	0	0	0	0	0
c_000000008170_HOT229_2_0770_megahit	0.001549	0	0	0	0	0	0	0	0	0	0	0	0	0	0	0	0	0	0	0	0	0	0	0	0	0	0	0	0	0	0	0	0	0	0	0.018811	0	0	0	0	0	0	0	0	0.004915	0.000471	0	0	0.0077
c_000000008327_HOT232_1_0025_megahit	0	0	0	0	0	0	0	0	0	0	0	0	0	0	0	0	0	0	0	0	0	0	0	0	0	0	0	0	0	0	0	0	0	0	0	0	0	0	0	0	0	0	0	0	0	0	0	0	0
c_000000008573_HOT233_1c_0125_megahit	0	0	0	0	0	0	0	0	0	0	0	0	0	0	0	0	0	0	0	0	0	0	0	0	0	0	0	0	0	0	0	0	0	0	0	0	0	0	0	0	0	0	0	0	0	0	0	0	0
c_000000008948_HOT237_0500_megahit	0	0	0	0	0	0	0	0	0.002658	0	0	0	0	0	0	0	0	0	0	0	0	0	0	0	0	0	0	0	0	0	0	0	0	0	0	0	0	0	0	0	0	0	0	0	0	0	0	0	0
c_000000009262_HOT227_1_0045_megahit	0	0	0	0	0	0	0	0	0	0	0	0	0	0	0	0	0	0	0	0	0	0	0	0	0	0	0	0	0	0	0	0	0	0	0	0	0	0	0	0	0	0	0	0	0	0	0	0	0
c_000000009665_HOT233_2_0025_megahit	0	0	0	0	0	0	0	0	0	0	0	0	0	0	0	0	0	0	0	0	0	0	0	0	0	0	0	0	0	0	0	0	0	0	0	0	0	0	0	0	0	0	0	0	0	0	0	0	0
c_000000009967_HOT229_2_0025_megahit	0	0	0	0	0	0	0	0	0	0	0	0	0	0	0	0	0	0	0	0	0	0	0	0	0	0	0	0	0	0	0	0	0	0	0	0	0	0	0	0	0	0	0	0	0	0	0	0	0
c_000000010130_HOT234_1_0200_megahit	0	0	0	0	0	0	0	0	0.015452	0	0	0	0	0	0	0	0	0	0	0	0	0	0	0	0	0.008635	0.006484	0.059024	0	0	0	0.020415	0	0	0	0	0	0	0.018029	0.019387	0	0	0	0	0.00917	0	0	0	0.001531
c_000000010221_HOT233_1c_0125_megahit	0	0	0	0	0	0	0	0	0	0	0	0	0	0	0	0	0	0	0	0	0	0	0	0	0	0	0	0	0	0	0	0	0	0	0	0	0	0	0	0	0	0	0	0	0	0	0	0	0
c_000000010251_HOT233_1c_0125_megahit	0	0	0	0	0	0	0	0	0	0	0	0	0	0	0	0	0	0	0	0	0	0	0	0	0	0	0	0	0	0	0	0	0	0	0	0	0	0	0	0	0	0	0	0	0	0	0	0	0
c_000000010729_HOT236_1_0025_megahit	0	0	0	0	0	0	0	0	0	0	0	0	0	0	0	0	0	0	0	0	0	0	0	0	0	0	0	0	0	0	0	0	0	0	0	0	0	0	0	0	0	0	0	0	0	0	0	0	0
c_000000011047_HOT232_1_0200_megahit	0	0	0	0	0	0	0	0	0.008093	0	0.001427	0	0	0	0	0	0	0	0	0	0	0	0	0	0	0.000372	0	0	0	0	0	0.00317	0	0	0	0	0	0	0	0	0	0	0	0	0	0	0	0	0
c_000000011309_HOT226_1_0770_megahit	0.043246	0	0	0	0	0	0	0	0.077842	0	0.017559	0	0	0.022167	0	0.006645	0	0	0	0	0	0	0	0	0.001819	0	0.016964	0	0	0	0	0.030951	0	0	0	0	0	0	0	0	0	0	0	0	0.008087	0	0	0	0
c_000000011372_HOT229_1_0200_megahit	0	0	0	0	0	0	0	0	0	0	0	0	0	0	0	0	0	0	0	0	0	0	0	0	0	0	0	0	0	0	0	0	0	0	0	0	0	0	0	0	0	0	0	0	0	0	0	0	0
c_000000011617_HOT231_2_0125_megahit	0	0	0	0	0	0	0	0	0	0	0	0	0	0	0	0	0	0	0	0	0	0	0	0	0	0	0	0	0	0	0	0	0	0	0	0	0	0	0	0	0	0	0	0	0	0	0	0	0
c_000000012049_HOT229_2_0025_megahit	0	0	0	0	0	0	0	0	0	0	0	0	0	0	0	0	0	0	0	0	0	0	0	0	0	0	0	0	0	0	0	0	0	0	0	0	0	0	0	0	0	0	0	0	0	0	0	0	0
c_000000012052_HOT238_1_0025_megahit	0	0	0	0	0	0	0	0	0	0	0	0	0	0	0	0	0	0	0	0	0	0	0	0	0	0	0	0	0	0	0	0	0	0	0	0	0	0	0	0	0	0	0	0	0	0	0	0	0
c_000000012165_HOT238_1_0025_megahit	0	0	0	0	0	0	0	0	0	0	0	0	0	0	0	0	0	0	0	0	0	0	0	0	0	0	0	0	0	0	0	0	0	0	0	0	0	0	0	0	0	0	0	0	0	0	0	0	0
c_000000012236_HOT229_2_0025_megahit	0	0	0	0	0	0	0	0	0	0	0	0	0	0	0	0	0	0	0	0	0	0	0	0	0	0	0	0	0	0	0	0	0	0	0	0	0	0	0	0	0	0	0	0	0	0	0	0	0
c_000000012301_HOT234_3_0025_megahit	0	0	0	0	0	0	0	0	0	0	0	0	0	0	0	0	0	0	0	0	0	0	0	0	0	0	0	0	0	0	0	0	0	0	0	0	0	0	0	0	0	0	0	0	0	0	0	0	0
c_000000012407_HOT238_2_0500_megahit	0.035468	0.005115	0.024673	0.022742	0.019184	0.043182	0.021215	0.035398	0.026714	0	0.039952	0.016112	0	0.04282	0	0.052258	0.020811	0	0.030211	0	0.00979	0.007396	0.018297	0	0.0153	0.005348	0.032486	0.054983	0	0	0	0.035641	0.046718	0.0227	0.036748	0.017354	0	0.130817	0.005917	0.044956	0.036102	0	0.009993	0.100929	0.042783	0.008693	0.05728	0	0.054759
c_000000012509_HOT231_2_0125_megahit	0	0	0	0	0	0	0	0	0	0	0	0	0	0	0	0	0	0	0	0	0	0	0	0	0	0	0	0	0	0	0	0	0	0	0	0	0	0	0	0	0	0	0	0	0	0	0	0	0
c_000000012560_HOT232_1_0025_megahit	0.005142	0	0	0	0	0	0.028928	0.009354	0	0	0	0	0	0	0	0.005593	0	0.002204	0	0.010795	0	0	0	0	0	0	0	0	0	0	0	0	0	0	0	0	0	0	0	0	0	0	0	0	0	0	0	0	0
c_000000012655_HOT225_1_0125_megahit	0	0	0	0	0	0	0	0	0	0	0	0	0	0	0	0	0	0	0	0	0	0	0	0	0	0	0	0	0	0	0	0	0	0	0	0	0	0	0	0	0	0	0	0	0	0	0	0	0
c_000000012704_HOT234_1_0770_megahit	0	0	0	0	0	0	0	0	0.053049	0	0.005241	0	0	0	0	0	0	0	0	0	0	0	0	0	0	0	0	0	0	0	0	0.014292	0	0	0	0	0	0	0	0	0	0	0	0	0	0.002066	0	0	0
c_000000012928_HOT229_1_0025_megahit	0	0	0	0	0	0	0	0	0	0	0	0	0	0	0	0	0	0	0	0	0	0	0	0	0	0	0	0	0	0	0	0	0	0	0	0	0	0	0	0	0	0	0	0	0	0	0	0	0
c_000000012992_HOT229_1_0025_megahit	0	0	0	0	0	0	0	0	0	0	0	0	0	0	0	0	0	0	0	0	0	0	0	0	0	0	0	0	0	0	0	0	0	0	0	0	0	0	0	0	0	0	0	0	0	0	0	0	0
c_000000013316_HOT229_1_0200_megahit	0	0	0	0	0	0	0	0	0	0	0	0	0	0	0	0	0	0	0	0	0	0	0	0	0	0	0	0	0	0	0	0	0	0	0	0	0	0	0	0	0	0	0	0	0	0	0	0	0
c_000000013523_HOT231_2_0125_megahit	0	0	0	0	0	0	0	0	0	0	0	0	0	0	0	0	0	0	0	0	0	0	0	0	0	0	0	0	0	0	0	0	0	0	0	0	0	0	0	0	0	0	0	0	0	0	0	0	0
c_000000014497_HOT238_2_0770_megahit	0	0	0	0	0	0	0	0	0	0	0	0	0	0	0	0	0	0	0	0	0	0	0	0	0	0	0	0	0	0	0	0	0	0	0	0	0	0	0	0	0	0	0	0	0	0	0	0	0
c_000000014641_HOT225_1_0125_megahit	0	0	0	0	0	0	0	0	0	0	0	0	0	0	0	0	0	0	0	0	0	0	0	0	0	0	0	0	0	0	0	0	0	0	0	0	0	0	0	0	0	0	0	0	0	0	0	0	0
c_000000014865_HOT238_1_0025_megahit	0	0	0	0	0	0	0	0	0	0	0	0	0	0	0	0	0	0	0	0	0	0	0	0	0	0	0	0	0	0	0	0	0	0	0	0	0	0	0	0	0	0	0	0	0	0	0	0	0
c_000000014955_HOT229_1_0125_megahit	0	0	0	0	0	0	0	0	0	0	0	0	0	0	0	0	0	0	0	0	0	0	0	0	0	0	0	0	0	0	0	0	0	0	0	0	0	0	0	0	0	0	0	0	0	0	0	0	0
c_000000014977_HOT231_2_0125_megahit	0	0	0	0	0	0	0	0	0	0	0	0	0	0	0	0	0	0	0	0	0	0	0	0	0	0	0	0	0	0	0	0	0	0	0	0	0	0	0	0	0	0	0	0	0	0	0	0	0
c_000000015076_HOT229_1_0200_megahit	0	0	0	0	0	0	0	0	0.001709	0	0	0	0	0	0	0	0	0	0	0	0	0	0	0	0	0	0	0	0	0	0	0	0	0	0	0	0	0	0	0	0	0	0	0	0	0	0	0	0
c_000000015107_HOT231_1_1000_megahit	0.050741	0	0	0	0	0	0	0	0.051253	0	0.015919	0	0	0	0	0	0	0	0	0	0.007828	0	0	0	0	0	0.01115	0	0	0	0	0.012207	0	0	0	0	0	0	0	0	0	0	0	0	0.00739	0	0	0	0
c_000000015142_HOT234_1_0200_megahit	0	0	0	0	0	0	0	0	0.007358	0	0	0	0	0	0	0	0	0	0	0	0	0	0	0	0	0	0	0	0	0	0	0.000754	0	0	0	0	0	0	0	0	0	0	0	0	0	0	0	0	0
c_000000015241_HOT231_2_0125_megahit	0	0	0	0	0	0	0	0	0	0	0	0	0	0	0	0	0	0	0	0	0	0	0	0	0	0	0	0	0	0	0	0	0	0	0	0	0	0	0	0	0	0	0	0	0	0	0	0	0
c_000000015351_HOT236_1_0125_megahit	0	0	0	0	0	0	0	0	0	0	0	0	0	0	0	0	0	0	0	0	0	0	0	0	0	0	0	0	0	0	0	0	0	0	0	0	0	0	0	0	0	0	0	0	0	0	0	0	0
c_000000015442_HOT234_2_0125_megahit	0	0	0	0	0	0	0	0	0	0	0	0	0	0	0	0	0	0	0	0	0	0	0	0	0	0	0	0	0	0	0	0	0	0	0	0	0	0	0	0	0	0	0	0	0	0	0	0	0
c_000000015568_HOT233_1c_0125_megahit	0	0	0	0	0	0	0	0	0	0	0	0	0	0	0	0	0	0	0	0	0	0	0	0	0	0	0	0	0	0	0	0	0	0	0	0	0	0	0	0	0	0	0	0	0	0	0	0	0
c_000000015891_HOT229_1_0025_megahit	0	0	0	0	0	0	0	0	0	0	0	0	0	0	0	0	0	0	0	0	0	0	0	0	0	0	0	0	0	0	0	0	0	0	0	0	0	0	0	0	0	0	0	0	0	0	0	0	0
c_000000015898_HOT233_1c_0125_megahit	0	0	0	0	0	0	0	0	0	0	0	0	0	0	0	0	0	0	0	0	0	0	0	0	0	0	0	0	0	0	0	0	0	0	0	0	0	0	0	0	0	0	0	0	0	0	0	0	0
c_000000015918_HOT238_1c_0200_megahit	0	0	0	0	0	0	0	0	0.004731	0	0	0	0	0	0	0	0	0	0	0	0	0	0	0	0	0	0	0	0	0	0	0	0	0	0	0	0	0	0	0	0	0	0	0	0	0	0	0	0
c_000000016318_HOT234_2_0125_megahit	0	0	0	0	0	0	0	0	0	0	0	0	0	0	0	0	0	0	0	0	0	0	0	0	0	0	0	0	0	0	0	0	0	0	0	0	0	0	0	0	0	0	0	0	0	0	0	0	0
c_000000016331_HOT229_1_0200_megahit	0	0	0	0	0	0	0	0	0	0	0	0	0	0	0	0	0	0	0	0	0	0	0	0	0	0	0	0	0	0	0	0	0	0	0	0	0	0	0	0	0	0	0	0	0	0	0	0	0
c_000000016340_HOT232_1_0200_megahit	0	0	0	0	0	0	0	0	0	0	0	0	0	0	0	0	0	0	0	0	0	0	0	0	0	0	0	0	0	0	0	0	0	0	0	0	0	0	0	0	0	0	0	0	0	0	0	0	0
c_000000016575_HOT229_1_0200_megahit	0	0	0	0	0	0	0	0	0	0	0	0	0	0	0	0	0	0	0	0	0	0	0	0	0	0	0	0	0	0	0	0	0	0	0	0	0	0	0	0	0	0	0	0	0	0	0	0	0
c_000000016629_HOT231_1_0075_megahit	0	0	0	0	0	0	0	0	0	0	0	0	0	0	0	0	0	0	0	0	0	0	0	0	0	0	0	0	0	0	0	0	0	0	0	0	0	0	0	0	0	0	0	0	0	0	0	0	0
c_000000016724_HOT238_2_0500_megahit	0	0	0	0	0	0	0	0	0	0	0	0	0	0	0	0	0	0	0	0	0	0	0	0	0	0	0	0	0	0	0	0	0	0	0	0	0	0	0	0	0	0	0	0	0	0	0	0	0
c_000000017023_HOT227_1_0125_megahit	0	0	0	0	0	0	0	0	0	0	0	0	0	0	0	0	0	0	0	0	0	0	0	0	0	0	0	0	0	0	0	0	0	0	0	0	0	0	0	0	0	0	0	0	0	0	0	0	0
c_000000017802_HOT229_1_0025_megahit	0	0	0	0	0	0	0	0	0	0	0	0	0	0	0	0	0	0	0	0	0	0	0	0	0	0	0	0	0	0	0	0	0	0	0	0	0	0	0	0	0	0	0	0	0	0	0	0	0
c_000000017907_HOT231_2_0125_megahit	0	0	0	0	0	0	0	0	0	0	0	0	0	0	0	0	0	0	0	0	0	0	0	0	0	0	0	0	0	0	0	0	0	0	0	0	0	0	0	0	0	0	0	0	0	0	0	0	0
c_000000017909_HOT237_1_0200_megahit	0	0	0	0	0	0	0	0	0	0	0	0	0	0	0	0	0	0	0	0	0	0	0	0	0	0	0	0	0	0	0	0	0	0	0	0	0	0	0	0	0	0	0	0	0	0	0	0	0
c_000000018056_HOT232_1_0125_megahit	0	0	0	0	0	0	0	0	0	0	0	0	0	0	0	0	0	0	0	0	0	0	0	0	0	0.01264	0	0	0	0	0	0	0	0	0	0	0	0	0	0	0	0	0	0	0	0	0	0	0
c_000000019146_HOT231_2_0125_megahit	0	0	0	0	0	0	0	0	0	0	0	0	0	0	0	0	0	0	0	0	0	0	0	0	0	0	0	0	0	0	0	0	0	0	0	0	0	0	0	0	0	0	0	0	0	0	0	0	0
c_000000019330_HOT231_2_0125_megahit	0	0	0	0	0	0	0	0	0	0	0	0	0	0	0	0	0	0	0	0	0	0	0	0	0	0	0	0	0	0	0	0	0	0	0	0	0	0	0	0	0	0	0	0	0	0	0	0	0
c_000000019506_HOT236_2_0500_megahit	0	0	0	0	0	0	0	0	0	0	0	0	0	0	0	0	0	0	0	0	0	0	0	0	0	0	0	0	0	0	0	0	0	0	0	0	0	0	0	0	0	0	0	0	0	0	0	0	0
c_000000019809_HOT233_1c_0125_megahit	0	0	0	0	0	0	0	0	0	0	0	0	0	0	0	0	0	0	0	0	0	0	0	0	0	0	0	0	0	0	0	0	0	0	0	0	0	0	0	0	0	0	0	0	0	0	0	0	0
c_000000019971_HOT233_1c_0125_megahit	0	0	0	0	0	0	0	0	0	0	0	0	0	0	0	0	0	0	0	0	0	0	0	0	0	0	0	0	0	0	0	0	0	0	0	0	0	0	0	0	0	0	0	0	0	0	0	0	0
c_000000020075_HOT238_1c_0200_megahit	0	0	0	0	0	0	0	0	0	0	0	0	0	0	0	0	0	0	0	0	0	0	0	0	0	0	0	0	0	0	0	0	0	0	0	0	0	0	0	0	0	0	0	0	0	0	0	0	0
c_000000021149_HOT238_2_0770_megahit	0.150626	0.118652	0.07287	0.309521	0.143841	0.597615	0.117194	0.254919	0.032504	0.060416	0.007221	0.273215	0.08423	0.130099	0	0.216835	0.002277	0.118956	0.187622	0.235139	0.057881	0	0.140836	0.011255	0.008131	0	0.108256	0.185211	0	0	0.342001	0.027584	0.074664	0	0	0.051642	0.141172	0.031352	0.006141	0.047633	0	0	0.103666	0.250356	0.014785	0.021878	0.012965	0	0.035922
c_000000021356_HOT225_1_0125_megahit	0	0	0	0	0	0	0	0	0	0	0	0	0	0	0	0	0	0	0	0	0	0	0	0	0	0	0	0	0	0	0	0	0	0	0	0	0	0	0	0	0	0	0	0	0	0	0	0	0
c_000000021370_HOT229_1_0025_megahit	0	0	0	0	0	0	0	0	0	0	0	0	0	0	0	0	0	0	0	0	0	0	0	0	0	0	0	0	0	0	0	0	0	0	0	0	0	0	0	0	0	0	0	0	0	0	0	0	0
c_000000021628_HOT225_1_1000_megahit	0.180556	0.018817	0.011088	0.025338	0.002236	0.020552	0	0	0.094327	0	0.033152	0.031011	0	0.015678	0	0	0	0	0.0186	0.006432	0.021062	0	0	0	0.006737	0	0.040115	0.05784	0	0	0	0.017811	0	0	0	0.002032	0	0	0	0.010289	0	0	0.00424	0.026246	0.011626	0.011262	0	0	0
c_000000022397_HOT227_1_0125_megahit	0	0	0	0	0	0	0	0	0	0	0	0	0	0	0	0	0	0	0	0	0	0	0	0	0	0	0	0	0	0	0	0	0	0	0	0	0	0	0	0	0	0	0	0	0	0	0	0	0
c_000000022515_HOT225_1_0125_megahit	0	0	0	0	0	0	0	0	0	0	0	0	0	0	0	0	0	0	0	0	0	0	0	0	0	0	0	0	0	0	0	0	0	0	0	0	0	0	0	0	0	0	0	0	0	0	0	0	0
c_000000023206_HOT234_3_0025_megahit	0	0	0	0	0	0	0	0	0	0	0	0	0	0	0	0	0	0	0	0	0	0	0	0	0	0	0	0	0	0	0	0	0	0	0	0	0	0	0	0	0	0	0	0	0	0	0	0	0
c_000000023568_HOT231_2_0125_megahit	0	0	0	0	0	0	0	0	0	0	0	0	0	0	0	0	0	0	0	0	0	0	0	0	0	0	0	0	0	0	0	0	0	0	0	0	0	0	0	0	0	0	0	0	0	0	0	0	0
c_000000024693_HOT229_1_0200_megahit	0	0	0	0	0	0	0	0	0	0	0	0	0	0	0	0	0	0	0	0	0	0	0	0	0	0	0	0	0	0	0	0	0	0	0	0	0	0	0	0	0	0	0	0	0	0	0	0	0
c_000000024742_HOT231_1_0200_megahit	0	0	0	0	0	0	0	0	0	0	0	0	0	0	0	0	0	0	0	0	0	0	0	0	0	0	0	0	0	0	0	0	0	0	0	0	0	0	0	0	0	0	0	0	0	0	0	0	0
c_000000024795_HOT231_2_0125_megahit	0	0	0	0	0	0	0	0	0	0	0	0	0	0	0	0	0	0	0	0	0	0	0	0	0	0	0	0	0	0	0	0	0	0	0	0	0	0	0	0	0	0	0	0	0	0	0	0	0
c_000000025142_HOT236_2_0500_megahit	0	0	0	0	0	0	0	0	0	0	0	0	0	0	0	0	0	0	0	0	0	0	0	0	0	0	0	0	0	0	0	0	0	0	0	0	0	0	0	0	0	0	0	0	0	0	0	0	0
c_000000025309_HOT233_1c_0200_megahit	0	0	0	0	0	0	0	0	0	0	0	0	0	0	0	0	0	0	0	0	0	0	0	0	0	0	0	0	0	0	0	0	0	0	0	0	0	0	0	0	0	0	0	0	0	0	0	0	0
c_000000025757_HOT229_1_0200_megahit	0	0	0	0	0	0	0	0	0	0	0	0	0	0	0	0	0	0	0	0	0	0	0	0	0	0	0	0	0	0	0	0	0	0	0	0	0	0	0	0	0	0	0	0	0	0	0	0	0
c_000000025963_HOT232_2_0500_megahit	0	0	0	0	0	0	0.012793	0.001355	0	0	0	0.002046	0	0	0	0	0	0.00012	0	0	0	0	0	0	0	0	0	0	0	0	0	0.004816	0	0	0	0	0	0	0	0	0	0	0	0	0	0	0	0	0
c_000000026354_HOT225_1_0125_megahit	0	0	0	0	0	0	0	0	0	0	0	0	0	0	0	0	0	0	0	0	0	0	0	0	0	0	0	0	0	0	0	0	0	0	0	0	0	0	0	0	0	0	0	0	0	0	0	0	0
c_000000027506_HOT227_1_0125_megahit	0	0	0	0	0	0	0	0	0	0	0	0	0	0	0	0	0	0	0	0	0	0	0	0	0	0	0	0	0	0	0	0	0	0	0	0	0	0	0	0	0	0	0	0	0	0	0	0	0
c_000000027544_HOT232_1_0075_megahit	0	0	0	0	0	0	0	0	0	0	0	0	0	0	0	0	0	0	0	0	0	0	0	0	0	0	0	0	0	0	0	0	0	0	0	0	0	0	0	0	0	0	0	0	0	0	0	0	0
c_000000027928_HOT231_2_0125_megahit	0	0	0	0	0	0	0	0	0	0	0	0	0	0	0	0	0	0	0	0	0	0	0	0	0	0	0	0	0	0	0	0	0	0	0	0	0	0	0	0	0	0	0	0	0	0	0	0	0
c_000000028592_HOT231_2_0125_megahit	0	0	0	0	0	0	0	0	0	0	0	0	0	0	0	0	0	0	0	0	0	0	0	0	0	0	0	0	0	0	0	0	0	0	0	0	0	0	0	0	0	0	0	0	0	0	0	0	0
c_000000029319_HOT234_2_0125_megahit	0	0	0	0	0	0	0	0	0	0	0	0	0	0	0	0	0	0	0	0	0	0	0	0	0	0	0	0	0	0	0	0	0	0	0	0	0	0	0	0	0	0	0	0	0	0	0	0	0
c_000000029439_HOT231_2_0125_megahit	0	0	0	0	0	0	0	0	0	0	0	0	0	0	0	0	0	0	0	0	0	0	0	0	0	0	0	0	0	0	0	0	0	0	0	0	0	0	0	0	0	0	0	0	0	0	0	0	0
c_000000030602_HOT234_3_0025_megahit	0	0	0	0	0	0	0	0	0	0	0	0	0	0	0	0	0	0	0	0	0	0	0	0	0	0	0	0	0	0	0	0	0	0	0	0	0	0	0	0	0	0	0	0	0	0	0	0	0
c_000000031602_HOT233_1c_0200_megahit	0	0	0	0	0	0	0	0	0	0	0	0	0	0	0	0	0	0	0	0	0	0	0	0	0	0	0	0	0	0	0	0	0	0	0	0	0	0	0	0	0	0	0	0	0	0	0	0	0
c_000000031635_HOT236_2_0770_megahit	0	0	0	0	0	0	0	0	0	0	0	0	0	0	0	0	0	0	0	0	0	0	0	0	0	0	0	0	0	0	0	0	0	0	0	0	0	0	0	0	0	0	0	0	0	0	0	0	0
c_000000032136_HOT225_1_1000_megahit	0	0	0	0	0	0	0	0	9e-06	0	0	0	0	0	0	0	0	0.015564	0	0	0.007233	0	0	0	0	0	0	0.022283	0	0	0	0	0	0	0	0	0	0	0	0.005602	0	0	0	0	0.003205	0	0	0	0
c_000000032578_HOT233_1c_0200_megahit	0	0	0	0	0	0	0	0	0.019657	0	0	0	0	0	0	0	0	0	0	0	0	0	0	0	0	0	0.003007	0.003658	0	0	0	0.005456	0	0	0	0	0	0	0	0	0	0	0	0	0.00224	0	0	0	0
c_000000033196_HOT229_1_0200_megahit	0	0	0	0	0	0	0	0	0	0	0	0	0	0	0	0	0	0	0	0	0	0	0	0	0	0	0	0	0	0	0	0	0	0	0	0	0	0	0	0	0	0	0	0	0	0	0	0	0
c_000000035238_HOT231_2_0125_megahit	0	0	0	0	0	0	0	0	0	0	0	0	0	0	0	0	0	0	0	0	0	0	0	0	0	0	0	0	0	0	0	0	0	0	0	0	0	0	0	0	0	0	0	0	0	0	0	0	0
c_000000035735_HOT231_2_0125_megahit	0	0	0	0	0	0	0	0	0	0	0	0	0	0	0	0	0	0	0	0	0	0	0	0	0	0	0	0	0	0	0	0	0	0	0	0	0	0	0	0	0	0	0	0	0	0	0	0	0
c_000000037818_HOT231_2_0125_megahit	0	0	0	0	0	0	0	0	0	0	0	0	0	0	0	0	0	0	0	0	0	0	0	0	0	0	0	0	0	0	0	0	0	0	0	0	0	0	0	0	0	0	0	0	0	0	0	0	0
c_000000040565_HOT232_1_0200_megahit	0	0	0	0	0	0	0	0	0	0	0	0	0	0	0	0	0	0	0	0	0	0	0	0	0	0	0	0	0	0	0	0	0	0	0	0	0	0	0	0	0	0	0	0	0	0	0	0	0
c_000000040566_HOT231_2_0125_megahit	0	0	0	0	0	0	0	0	0	0	0	0	0	0	0	0	0	0	0	0	0	0	0	0	0	0	0	0	0	0	0	0	0	0	0	0	0	0	0	0	0	0	0	0	0	0	0	0	0
c_000000041349_HOT231_2_0125_megahit	0	0	0	0	0	0	0	0	0	0	0	0	0	0	0	0	0	0	0	0	0	0	0	0	0	0	0	0	0	0	0	0	0	0	0	0	0	0	0	0	0	0	0	0	0	0	0	0	0
c_000000041475_HOT229_2_0500_megahit	0	0	0	0	0	0	0	0	0	0	0.00031	0	0	0	0	0	0	0	0	0	0	0	0	0	0	0	0	0	0	0	0	0	0	0	0	0	0	0	0	0	0	0	0	0	0	0	0	0	0
c_000000041598_HOT232_1_0125_megahit	0	0	0	0	0	0	0	0	0	0	0	0	0	0	0	0	0	0	0	0	0	0	0	0	0	0	0	0	0	0	0	0	0	0	0	0	0	0	0	0	0	0	0	0	0	0	0	0	0
c_000000042267_HOT229_1_0200_megahit	0	0	0	0	0	0	0	0	0.027695	0	0	0	0	0	0	0	0	0	0	0	0	0	0	0	0	0	0.002669	0.040958	0	0	0	0.006964	0	0	0	0.001717	0	0	0	0.000181	0	0	0	0	0.004195	0	0	0	0
c_000000042449_HOT232_1_0125_megahit	0	0	0	0	0	0	0	0	0	0	0	0	0	0	0	0	0	0	0	0	0	0	0	0	0	0	0	0	0	0	0	0	0	0	0	0	0	0	0	0	0	0	0	0	0	0	0	0	0
c_000000044770_HOT232_1_0125_megahit	0	0	0	0	0	0	0	0	0	0	0	0	0	0	0	0	0	0	0	0	0	0	0	0	0	0	0	0	0	0	0	0	0	0	0	0	0	0	0	0	0	0	0	0	0	0	0	0	0
c_000000045054_HOT232_1_0025_megahit	0	0	0	0	0	0	0	0	0	0	0	0	0	0	0	0	0	0	0	0	0	0	0	0	0	0	0	0	0	0	0	0	0	0	0	0	0	0	0	0	0	0	0	0	0	0	0	0	0
c_000000046468_HOT232_1_0200_megahit	0	0	0	0	0	0	0	0.003541	0.02234	0	0	0	0	0	0	0	0	0	0	0	0	0	0	0	0	0	0.011462	0.063537	0	0	0	0.005642	0	0	0	0.001714	0	0	0	0.01258	0	0	0	0	0.008876	0	0	0	0
c_000000050953_HOT229_1_0200_megahit	0	0	0	0	0	0	0	0	0	0	0	0	0	0	0	0	0	0	0	0	0	0	0	0	0	0	0	0	0	0	0	0	0	0	0	0	0	0	0	0	0	0	0	0	0	0	0	0	0
c_000000051176_HOT232_1_0200_megahit	0	0	0	0	0	0	0	0	0	0	0	0	0	0	0	0	0	0	0	0	0	0	0	0	0	0	0	0	0	0	0	0	0	0	0	0	0	0	0	0	0	0	0	0	0	0	0	0	0
c_000000051218_HOT229_1_0200_megahit	0	0	0	0	0	0	0	0	0	0	0	0	0	0	0	0	0	0	0	0	0	0	0	0	0	0	0	0	0	0	0	0	0	0	0	0	0	0	0	0	0	0	0	0	0	0	0	0	0
c_000000052004_HOT236_2_0500_megahit	0	0	0	0	0	0	0	0	0	0	0	0	0	0	0	0	0	0	0	0	0	0	0	0	0	0	0	0	0	0	0	0	0	0	0	0	0	0	0	0	0	0	0	0	0	0	0	0	0
c_000000052870_HOT232_1_0770_megahit	0	0	0	0	0	0	0	0	0	0	0	0	0	0	0	0	0	0	0	0	0	0	0	0	0	0	0	0	0	0	0	0	0.009119	0	0	0	0	0	0	0	0	0	0	0	0.013909	0.005786	0	0	0
c_000000055059_aloha2_megahit	0	0	0	0	0	0	0	0	0	0	0	0	0	0	0	0	0	0	0	0	0	0	0	0	0	0	0	0	0	0	0	0	0	0	0	0	0	0	0	0	0	0	0	0	0	0	0	0	0
c_000000056533_HOT238_1c_0200_megahit	0	0	0	0	0	0	0	0	0	0	0	0	0	0	0	0	0	0	0	0	0	0	0	0	0	0	0	0	0	0	0	0	0	0	0	0	0	0	0	0	0	0	0	0	0	0	0	0	0
c_000000064610_HOT238_2_0770_megahit	0	0	0	0	0	0	0	0	0	0	0	0	0	0	0	0	0	0	0	0	0	0	0	0	0	0	0	0	0	0	0	0	0	0	0	0	0	0	0	0	0	0	0	0	0	0	0	0	0
c_000000065524_aloha2_megahit	0	0	0	0	0	0	0	0	0	0	0	0	0	0	0	0	0	0	0	0	0	0	0	0	0	0	0	0	0	0	0	0	0	0	0	0	0	0	0	0	0	0	0	0	0	0	0	0	0
c_000000070798_HOT232_1_0200_megahit	0	0	0	0	0	0	0	0	0	0	0	0	0	0	0	0	0	0	0	0	0	0	0	0	0	0	0	0	0	0	0	0	0	0	0	0	0	0	0	0	0	0	0	0	0	0	0	0	0
c_000000071140_HOT229_1_0200_megahit	0	0	0	0	0	0	0	0	0.005197	0	0	0	0	0	0	0	0	0	0	0	0	0	0	0	0	0	0	0	0	0	0	0.000303	0	0	0	0	0	0	0.030378	0	0	0	0	0	0	0	0	0	0
c_000000082164_HOT238_2_0770_megahit	0	0	0	0	0	0	0	0	0	0	0	0	0	0	0	0	0	0	0	0	0	0	0	0	0	0	0	0	0	0	0	0	0	0	0	0	0	0	0	0	0	0	0	0	0	0	0	0	0
c_000000084512_HOT229_1_0200_megahit	0	0	0	0	0	0	0	0	0	0	0	0	0	0	0	0	0	0	0	0	0	0	0	0	0	0	0	0	0	0	0	0	0	0	0	0	0	0	0	0	0	0	0	0	0	0	0	0	0
c_000000086753_HOT232_1_0200_megahit	0	0	0	0	0	0	0	0	0	0	0	0	0	0	0	0	0	0	0	0	0	0	0	0	0	0	0	0	0	0	0	0	0	0	0	0	0	0	0	0	0	0	0	0	0	0	0	0	0
c_000000087498_HOT238_2_0770_megahit	0.101569	0.089235	0.048693	0.332329	0.136086	0.651344	0.111085	0.121768	0.016495	0.048254	0	0.283389	0	0.095416	0	0.07749	0.008522	0.118647	0.075674	0.151665	0.058772	0	0.0818	0.033729	0.021581	0	0.082464	0.143397	0	0	0.304779	0.025172	0.052546	0	0	0	0	0.019284	0.082788	0.026384	0	0	0.056207	0.363842	0.009186	0.010635	0.100834	0	0.026826
c_000000088735_HOT229_1_0200_megahit	0	0	0	0	0	0	0	0	0	0	0	0	0	0	0	0	0	0	0	0	0	0	0	0	0	0	0	0	0	0	0	0	0	0	0	0	0	0	0	0	0	0	0	0	0	0	0	0	0
c_000000089463_HOT229_1_0200_megahit	0	0	0	0	0	0	0	0	0	0	0	0	0	0	0	0	0	0	0	0	0	0	0	0	0	0	0	0	0	0	0	0	0	0	0	0	0	0	0	0	0	0	0	0	0	0	0	0	0
c_000000093944_HOT229_1_0200_megahit	0	0	0	0	0	0	0	0	0	0	0	0	0	0	0	0	0	0	0	0	0	0	0	0	0	0	0	0	0	0	0	0	0	0	0	0	0	0	0	0	0	0	0	0	0	0	0	0	0
c_000000094855_HOT229_1_0200_megahit	0.02139	0	0	0	0	0	0.015067	0.028292	0	0	0	0.005294	0	0	0	0	0	0.01113	0.00148	0	0	0	0	0	0	0	0	0	0	0	0	0	0	0	0	0	0	0	0	0	0	0	0	0	0	0	0	0	0
c_000000095180_HOT229_1_0200_megahit	0	0	0	0	0	0	0	0	0	0	0	0	0	0	0	0	0	0	0	0	0	0	0	0	0	0	0	0	0	0	0	0	0	0	0	0	0	0	0	0	0	0	0	0	0	0	0	0	0
c_000000097142_HOT229_1_0200_megahit	0	0	0	0	0	0	0	0	0	0	0	0	0	0	0	0	0	0	0	0	0	0	0	0	0	0	0	0	0	0	0	0	0	0	0	0	0	0	0	0	0	0	0	0	0	0	0	0	0
c_000000098712_HOT232_1_0200_megahit	0	0	0	0	0	0	0	0	0	0	0	0	0	0	0	0	0	0	0	0	0	0	0	0	0	0	0	0	0	0	0	0	0	0	0	0	0	0	0	0	0	0	0	0	0	0	0	0	0
c_000000100445_HOT229_1_0200_megahit	0	0	0	0	0	0	0	0	0	0	0	0	0	0	0	0	0	0	0	0	0	0	0	0	0	0	0	0	0	0	0	0	0	0	0	0	0	0	0	0	0	0	0	0	0	0	0	0	0
c_000000109852_HOT229_1_0200_megahit	0	0	0	0	0	0	0	0	0	0	0	0	0	0	0	0	0	0	0	0	0	0	0	0	0	0	0	0	0	0	0	0	0	0	0	0	0	0	0	0	0	0	0	0	0	0	0	0	0
c_000000110084_HOT229_1_0200_megahit	0	0	0	0	0	0	0	0	0	0	0	0	0	0	0	0	0	0	0	0	0	0	0	0	0	0	0	0	0	0	0	0	0	0	0	0	0	0	0	0	0	0	0	0	0	0	0	0	0
c_000000110279_HOT229_1_0200_megahit	0	0	0	0	0	0	0	0	0	0	0	0	0	0	0	0	0	0	0	0	0	0	0	0	0	0	0	0	0	0	0	0	0	0	0	0	0	0	0	0	0	0	0	0	0	0	0	0	0
c_000000116663_HOT232_1_0200_megahit	0	0	0	0	0	0	0	0	0	0	0	0	0	0	0	0	0	0	0	0	0	0	0	0	0	0	0	0	0	0	0	0	0	0	0	0	0	0	0	0	0	0	0	0	0	0	0	0	0
c_000000120103_HOT229_1_0200_megahit	0.014905	0	0	0	0	0	0.020848	0.031548	0	0	0	0.015916	0	0	0	0.007995	0	0.006517	0.007436	0	0	0	0	0	0	0	0	0	0	0	0	0	0	0	0	0	0	0	0	0	0	0	0	0	0	0	0	0	0
c_000000124053_HOT229_1_0200_megahit	0	0	0	0	0	0	0	0	0	0	0	0	0	0	0	0	0	0	0	0	0	0	0	0	0	0	0	0	0	0	0	0	0	0	0	0	0	0	0	0	0	0	0	0	0	0	0	0	0
c_000000125513_HOT229_1_0200_megahit	0	0	0	0	0	0	0	0	0	0	0	0	0	0	0	0	0	0	0	0	0	0	0	0	0	0	0	0	0	0	0	0	0	0	0	0	0	0	0	0	0	0	0	0	0	0	0	0	0
c_000000128353_HOT229_1_0200_megahit	0	0	0	0	0	0	0	0	0	0	0	0	0	0	0	0	0	0	0	0	0	0	0	0	0	0	0	0	0	0	0	0	0	0	0	0	0	0	0	0	0	0	0	0	0	0	0	0	0
c_000000128713_HOT229_1_0200_megahit	0	0	0	0	0	0	0	0	0	0	0	0	0	0	0	0	0	0	0	0	0	0	0	0	0	0	0	0	0	0	0	0	0	0	0	0	0	0	0	0	0	0	0	0	0	0	0	0	0
c_000000141559_HOT229_1_0200_megahit	0	0	0	0	0	0	0	0	0	0	0	0	0	0	0	0	0	0	0	0	0	0	0	0	0	0	0	0.040221	0	0	0	0.001935	0	0	0	0	0	0	0	0	0	0	0	0	0	0	0	0	0
c_000000141613_HOT229_1_0200_megahit	0	0	0	0	0	0	0	0	0	0	0	0	0	0	0	0	0	0	0	0	0	0	0	0	0	0	0	0	0	0	0	0	0	0	0	0	0	0	0	0	0	0	0	0	0	0	0	0	0
c_000000144691_HOT232_1_0200_megahit	0.037661	0.033632	0	0.005234	0	0.059176	0	0.008776	0.092948	0.011062	0.027112	0.064237	0	0.025188	0	0.011689	0	0.043275	0.012125	0.045955	0.00746	0	0.005386	0	0.039468	0.011952	0.002933	0	0	0	0	0.03201	0.012299	0	0	0.01143	0	0	0.00214	0	0	0	0	0	0.011142	0.005374	0	0	0.019061
c_000000145288_HOT229_1_0200_megahit	0	0	0	0	0	0	0	0	0	0	0	0	0	0	0	0	0	0	0	0	0	0	0	0	0	0	0	0	0	0	0	0	0	0	0	0	0	0	0	0	0	0	0	0	0	0	0	0	0
c_000000150068_HOT229_1_0200_megahit	0	0	0	0	0	0	0	0	0	0	0	0	0	0	0	0	0	0	0	0	0	0	0	0	0	0	0	0	0	0	0	0	0	0	0	0	0	0	0	0	0	0	0	0	0	0	0	0	0
c_000000150289_HOT232_1_0200_megahit	0.009507	0.003091	0	0	0	0	0.022364	0.024411	0	0	0	0.010104	0	0	0	0.019889	0	0.017827	0.029479	0.024344	0	0	0	0	0	0	0	0	0	0	0	0	0	0	0	0	0	0	0	0	0	0	0	0	0	0	0	0	0
c_000000151509_HOT229_1_0200_megahit	0	0	0	0	0	0	0	0	0	0	0	0	0	0	0	0	0	0	0	0	0	0	0	0	0	0	0	0	0	0	0	0	0	0	0	0	0	0	0	0	0	0	0	0	0	0	0	0	0
c_000000156124_HOT229_1_0200_megahit	0	0	0	0	0	0	0	0	0	0	0	0	0	0	0	0	0	0	0	0	0	0	0	0	0	0	0	0	0	0	0	0	0	0	0	0	0	0	0	0	0	0	0	0	0	0	0	0	0
c_000000159382_HOT229_1_0200_megahit	0	0	0	0	0	0	0	0	0	0	0	0	0	0	0	0	0	0	0	0	0	0	0	0	0	0	0	0	0	0	0	0	0	0	0	0	0	0	0	0	0	0	0	0	0	0	0	0	0
c_000000159458_HOT229_1_0200_megahit	0	0	0	0	0	0	0	0	0	0	0	0	0	0	0	0	0	0	0	0	0	0	0	0	0	0	0	0	0	0	0	0	0	0	0	0	0	0	0	0	0	0	0	0	0	0	0	0	0
c_000000161838_HOT229_1_0200_megahit	0.033941	0.017875	0	0	0	0	0.038117	0.077096	0.005227	0	0.002623	0.045356	0	0.010289	0	0.035872	0	0.023373	0.026068	0.025555	0.000477	0	0	0	0	0.0025	0	0	0	0	0	0	0	0	0	0	0	0	0	0	0	0	0	0	0.004337	0	0	0	0
c_000000162115_HOT229_1_0200_megahit	0	0	0	0	0	0	0	0	0	0	0	0	0	0	0	0	0	0	0	0	0	0	0	0	0	0	0	0	0	0	0	0	0	0	0	0	0	0	0	0	0	0	0	0	0	0	0	0	0
c_000000169685_HOT229_1_0200_megahit	0	0	0	0	0	0	0	0	0	0	0	0	0	0	0	0	0	0	0	0	0	0	0	0	0	0	0	0	0	0	0	0	0	0	0	0	0	0	0	0	0	0	0	0	0	0	0	0	0
c_000000171730_aloha2_megahit	0	0	0	0	0	0	0	0	0	0	0	0	0	0	0	0	0	0	0	0	0	0	0	0	0	0	0	0	0	0	0	0	0	0	0	0	0	0	0	0	0	0	0	0	0	0	0	0	0
c_000000172881_aloha2_megahit	0	0	0	0	0	0	0	0	0	0	0	0	0	0	0	0	0	0	0	0	0	0	0	0	0	0	0	0	0	0	0	0	0	0	0	0	0	0	0	0	0	0	0	0	0	0	0	0	0
c_000000174075_aloha2_megahit	0	0	0	0	0	0	0	0	0.008227	0	0	0	0	0	0	0	0	0	0.034061	0	0	0	0	0	0	0	0	0	0	0	0	0	0	0	0	0	0	0	0	0	0	0	0	0	0	0	0	0	0
c_000000175774_HOT229_1_0200_megahit	0	0	0	0	0	0	0	0	0	0	0	0	0	0	0	0	0	0	0	0	0	0	0	0	0	0	0	0	0	0	0	0	0	0	0	0	0	0	0	0	0	0	0	0	0	0	0	0	0
c_000000176422_HOT229_1_0200_megahit	0	0	0	0	0	0	0	0	0	0	0	0	0	0	0	0	0	0	0	0	0	0	0	0	0	0	0	0	0	0	0	0	0	0	0	0	0	0	0	0	0	0	0	0	0	0	0	0	0
c_000000184498_aloha2_megahit	0	0	0	0	0	0	0	0	0	0	0	0	0	0	0	0	0	0	0	0	0	0	0	0	0	0	0	0	0	0	0	0	0	0	0	0	0	0	0	0	0	0	0	0	0	0	0	0	0
c_000000189306_HOT229_1_0200_megahit	0	0	0	0	0	0	0	0	0	0	0	0	0	0	0	0	0	0	0	0	0	0	0	0	0	0	0	0	0	0	0	0	0	0	0	0	0	0	0	0	0	0	0	0	0	0	0	0	0
c_000000190090_HOT229_1_0200_megahit	0	0	0	0	0	0	0	0	0	0	0	0	0	0	0	0	0	0	0	0	0	0	0	0	0	0	0	0	0	0	0	0	0	0	0	0	0	0	0	0	0	0	0	0	0	0	0	0	0
c_000000190470_HOT229_1_0200_megahit	0	0	0	0	0	0	0	0	0	0	0	0	0	0	0	0	0	0	0	0	0	0	0	0	0	0	0	0	0	0	0	0	0	0	0	0	0	0	0	0	0	0	0	0	0	0	0	0	0
c_000000192496_HOT229_1_0200_megahit	0	0	0	0	0	0	0	0	0	0	0	0	0	0	0	0	0	0	0	0	0	0	0	0	0	0	0	0	0	0	0	0	0	0	0	0	0	0	0	0	0	0	0	0	0	0	0	0	0
c_000000193837_aloha2_megahit	0	0	0	0	0	0	0	0	0.012331	0	0	0	0	0	0	0	0	0	0	0	0	0	0	0	0	0	0	0	0	0	0	0	0	0	0	0	0	0	0	0	0	0	0	0	0	0	0	0	0
c_000000198716_HOT229_1_0200_megahit	0.028082	0.003182	0	0	0	0	0.043726	0.063163	0	0	0.00033	0.04354	0	0.003228	0	0.018961	0	0.025802	0.037511	0.009684	0	0	0	0	0	0	0	0	0	0	0	0	0	0	0	0	0	0	0	0	0	0	0	0	0	0	0	0	0
c_000000203733_aloha2_megahit	0	0.00801	0	0.040535	0	0	0.003389	0	0.008727	0	0	0.030645	0	0.001108	0	0.041855	0	0	0	0	0	0	0	0	0	0.004314	0	0	0	0	0	0	0	0	0	0	0	0	0.003063	0	0	0	0	0	0.002959	0	0	0.021929	0
c_000000205590_HOT229_1_0200_megahit	0	0	0	0	0	0	0	0	0	0	0	0	0	0	0	0	0	0	0	0	0	0	0	0	0	0	0	0	0	0	0	0	0	0	0	0	0	0	0	0	0	0	0	0	0	0	0	0	0
c_000000212165_aloha2_megahit	0	0	0	0	0	0	0	0	0.003986	0	0	0	0	0	0	0	0	0	0	0	0	0	0	0	0	0	0	0.059774	0	0	0	0.005689	0.006518	0	0	0	0	0	0	0	0	0	0	0	0	0	0	0	0
c_000000214095_aloha2_megahit	0	0	0	0	0	0	0	0	0	0	0	0	0	0	0	0	0	0	0	0	0	0	0	0	0	0	0	0	0	0	0	0	0	0	0	0	0	0	0	0	0	0	0	0	0	0	0	0	0
c_000000216274_HOT229_1_0200_megahit	0	0	0	0	0	0	0	0	0	0	0	0	0	0	0	0	0	0	0	0	0	0	0	0	0	0	0	0	0	0	0	0	0	0	0	0	0	0	0	0	0	0	0	0	0	0	0	0	0
c_000000220788_aloha2_megahit	0	0	0	0	0	0	0	0	0	0	0	0	0	0	0	0	0	0	0	0	0	0	0	0	0	0	0	0	0	0	0	0	0	0	0	0	0	0	0	0	0	0	0	0	0	0	0	0	0
c_000000222488_HOT229_1_0200_megahit	0	0	0	0	0	0	0	0	0	0	0	0	0	0	0	0	0	0	0	0.010205	0	0	0	0	0	0	0	0	0	0	0	0	0	0	0	0	0	0	0	0	0	0	0	0	0	0	0	0	0
c_000000222674_HOT229_1_0200_megahit	0	0	0	0	0	0	0	0	0	0	0	0	0	0	0	0	0	0	0	0	0	0	0	0	0	0	0	0	0	0	0	0	0	0	0	0	0	0	0	0	0	0	0	0	0	0	0	0	0
c_000000222883_aloha2_megahit	0	0	0	0	0	0	0.007541	0	0.007039	0	0	0	0	0	0	0	0	0	0	0	0	0	0	0	0	0	0	0	0	0	0	0	0	0	0	0	0	0	0	0	0	0	0	0	0	0	0	0	0
c_000000224207_aloha2_megahit	0	0	0	0	0	0	0	0	0	0	0	0	0	0	0	0	0	0	0	0	0	0	0	0	0	0	0	0	0	0	0	0	0	0	0	0	0	0	0	0	0	0	0	0	0	0	0	0	0
c_000000225182_aloha2_megahit	0	0	0	0	0	0	0.001583	0	0.001219	0	0	0.001523	0	0	0	0	0	0	0	0	0	0	0	0	0	0	0	0	0	0	0	0	0	0	0	0	0	0	0	0	0	0	0	0	0	0	0	0	0
c_000000237528_HOT229_1_0200_megahit	0	0	0	0	0	0	0	0	0	0	0	0	0	0	0	0	0	0	0	0	0	0	0	0	0	0	0	0	0	0	0	0	0	0	0	0	0	0	0	0	0	0	0	0	0	0	0	0	0
c_000000239952_HOT229_1_0200_megahit	0	0	0	0	0	0	0	0	0	0	0	0	0	0	0	0	0	0	0	0	0	0	0	0	0	0	0	0	0	0	0	0	0	0	0	0	0	0	0	0	0	0	0	0	0	0	0	0	0
c_000000242668_HOT229_1_0200_megahit	0	0	0	0	0	0	0	0	0	0	0	0	0	0	0	0	0	0	0	0	0	0	0	0	0	0	0	0	0	0	0	0	0	0	0	0	0	0	0	0	0	0	0	0	0	0	0	0	0
c_000000247858_aloha2_megahit	0	0	0	0	0	0	0	0	0.009162	0	0	0	0	0	0	0	0	0	0	0	0	0	0	0	0	0	0	0	0	0	0	0	0	0	0	0	0	0	0	0	0	0	0	0	0	0	0	0	0
c_000000248701_HOT229_1_0200_megahit	0	0	0	0	0	0	0	0	0.009262	0	0	0	0	0	0	0	0	0	0	0	0	0	0	0	0	0	0	0	0	0	0	0.005666	0	0	0	0	0	0	0	0	0	0	0	0	0	0	0	0	0
c_000000251102_HOT229_1_0200_megahit	0	0	0	0	0	0	0	0	0	0	0	0	0	0	0	0	0	0	0	0	0	0	0	0	0	0	0	0	0	0	0	0	0	0	0	0	0	0	0	0	0	0	0	0	0	0	0	0	0
c_000000252733_HOT229_1_0200_megahit	0	0	0	0	0	0	0	0	0	0	0	0	0	0	0	0	0	0	0	0	0	0	0	0	0	0	0	0	0	0	0	0	0	0	0	0	0	0	0	0	0	0	0	0	0	0	0	0	0
c_000000256113_aloha2_megahit	0	0	0	0	0	0	0	0	0	0	0	0	0	0	0	0	0	0	0	0	0	0	0	0	0	0	0	0	0	0	0	0.003874	0	0	0	0	0	0	0	0	0	0	0	0	0	0	0	0	0
c_000000261544_aloha2_megahit	0	0	0	0	0	0	0	0	0	0	0	0	0	0	0	0	0	0	0	0	0	0	0	0	0	0	0	0	0	0	0	0	0	0	0	0	0	0	0	0	0	0	0	0	0	0	0	0	0
c_000000302809_aloha2_megahit	0	0	0	0	0	0	0	0	0	0	0	0	0	0	0	0	0	0	0	0	0	0	0	0	0	0	0	0	0	0	0	0	0	0	0	0	0	0	0	0	0	0	0	0	0	0	0	0	0
c_000000345934_aloha2_megahit	0	0	0	0	0	0	0	0	0	0	0	0	0	0	0	0	0	0	0	0	0	0	0	0	0	0	0	0	0	0	0	0	0	0	0	0	0	0	0	0	0	0	0	0	0	0	0	0	0
c_000000355172_aloha2_megahit	0	0	0	0	0	0	0	0	0.007487	0	0	0	0	0	0	0	0	0	0	0	0	0	0.016325	0	0	0	0.016255	0.060546	0	0	0.065156	0.01551	0.006108	0	0	0	0	0	0	0	0	0	0	0	0	0	0	0	0
c_000000371608_aloha2_megahit	0.236067	1	0.117533	0.409139	0.007151	0.058034	0.157721	0	0.230014	1	0.023167	0.768406	1	0.212143	0	0.062539	0.074237	0.485661	0	0.183703	0.160381	0.766338	0.994691	0.408594	0.002222	0.010944	0.172565	0.658248	0.744715	0.606904	1	0.209307	0.202941	0	0	0.037498	0.80243	0.143808	0.391588	0.044062	0	0.012534	0.368634	0.704344	0.016085	0.004603	0.901975	0	0.016413
c_000000386473_aloha2_megahit	0	0	0	0	0	0	0	0	0	0	0	0	0	0	0	0	0	0	0	0	0	0	0	0	0	0	0	0	0	0	0	0	0	0	0	0	0	0	0	0	0	0	0	0	0	0	0	0	0
c_000000398738_aloha2_megahit	0	0	0	0	0	0	0	0	0	0	0	0	0	0	0	0	0	0	0	0	0	0	0	0	0	0	0	0	0	0	0	0	0	0	0	0	0	0	0	0	0	0	0	0	0	0	0	0	0
c_000000440937_aloha2_megahit	0	0	0	0	0	0	0	0	0	0	0	0	0	0	0	0	0	0	0	0	0	0	0	0	0	0	0	0	0	0	0	0.001792	0	0	0	0	0	0	0	0	0	0	0	0	0	0	0	0	0
c_000000463172_aloha2_megahit	0	0	0	0	0	0	0	0	0	0	0	0	0	0	0	0	0	0	0	0	0	0	0	0	0	0	0	0	0	0	0	0	0	0	0	0	0	0	0	0	0	0	0	0	0	0	0	0	0
c_000000466090_aloha2_megahit	0	0	0	0	0	0	0	0	0	0	0	0	0	0	0	0	0	0	0	0	0	0	0	0	0	0	0	0	0	0	0	0	0	0	0	0	0	0	0	0	0	0	0	0	0	0	0	0	0
c_000000470210_aloha2_megahit	0	0	0	0	0	0	0	0	0	0	0	0	0	0	0	0	0	0	0	0	0	0	0	0	0	0	0	0	0	0	0	0	0	0	0	0	0	0	0	0	0	0	0	0	0	0	0	0	0
c_000000558744_aloha2_megahit	0	0	0	0	0	0	0	0	0.000165	0	0	0	0	0	0	0	0	0	0	0	0	0	0	0	0	0	0	0	0	0	0	0	0	0	0	0	0	0	0	0	0	0	0	0	0	0	0	0	0
c_000000566081_aloha2_megahit	0	0	0	0	0	0	0	0	0	0	0	0	0	0	0	0	0	0	0	0	0	0	0	0	0	0	0	0	0	0	0	0	0	0	0	0	0	0	0	0	0	0	0	0	0	0	0	0	0
c_000000568471_aloha2_megahit	0	0	0	0	0.005433	0	0	0	0.019392	0.002828	0	0	0	0	0	0	0	0	0	0	0	0	0	0	0	0	0.003886	0	0	0	0.027343	0.000451	0	0	0	0	0	0	0	0	0	0	0	0	0	0	0	0	0
c_000000624178_aloha2_megahit	0.058292	0.027696	0	0	0	0	0.054857	0.058534	0.036087	0	0.001131	0.049251	0	0.002605	0	0.033803	0	0.040863	0.053533	0.035166	0	0	0	0	0	0	0	0	0	0	0	0	0.004597	0	0	0	0	0	0	0	0	0	0	0	0	0	0	0	0
c_000000641162_aloha2_megahit	0	0	0	0	0	0	0	0	0.005125	0	0	0	0	0	0	0	0	0	0	0	0	0	0	0	0	0	0	0	0	0	0	0	0	0	0	0	0	0	0	0	0	0	0	0	0	0	0	0	0
c_000000641289_aloha2_megahit	0	0	0	0	0	0	0	0	0	0	0	0	0	0	0	0	0	0	0	0	0	0	0	0	0	0	0	0	0	0	0	0	0	0	0	0	0	0	0	0	0	0	0	0	0	0	0	0	0
c_000000643484_aloha2_megahit	0.053813	0.029135	0	0	0	0	0.060367	0.101432	0	0	0.000939	0.064385	0	0.012864	0	0.046587	0	0.045151	0.035609	0.052988	0	0	0	0	0	0	0	0	0	0	0	0	0	0	0	0	0	0	0	0	0	0	0	0	0	0	0	0	0
c_000000648211_aloha2_megahit	0	0	0	0	0	0	0	0	0.011824	0	0	0	0	0	0	0	0	0	0	0	0	0	0	0	0	0	0	0	0	0	0	0	0	0	0	0	0	0	0	0	0	0	0	0	0	0	0	0	0
c_000000656846_aloha2_megahit	0	0	0	0	0	0	0	0	0	0	0	0	0	0	0	0	0	0	0	0	0	0	0	0	0	0	0	0	0	0	0	0	0	0	0	0	0	0	0	0	0	0	0	0	0	0	0	0	0
c_000000661429_aloha2_megahit	0	0	0	0	0	0	0	0	0	0	0	0	0	0	0	0	0	0	0.011795	0	0	0	0	0	0	0	0	0	0	0	0	0	0	0	0	0	0	0	0	0	0	0	0	0	0	0	0	0	0
c_000000661558_aloha2_megahit	0	0	0	0	0	0	0	0	0	0	0	0	0	0	0	0	0	0	0	0	0	0	0	0	0	0	0	0	0	0	0	0	0	0	0	0	0	0	0	0	0	0	0	0	0	0	0	0	0
c_000000661630_aloha2_megahit	0	0	0	0	0	0	0	0	0	0	0	0	0	0	0	0	0	0	0	0	0	0	0	0	0	0	0	0	0	0	0	0	0	0	0	0	0	0	0	0	0	0	0	0	0	0	0	0	0
c_000000681298_aloha2_megahit	0	0	0	0	0	0	0	0	0	0	0	0	0	0	0	0	0	0	0	0	0	0	0	0	0	0	0	0	0	0	0	0	0	0	0	0	0	0	0	0	0	0	0	0	0	0	0	0	0
c_000000727907_aloha2_megahit	0.023514	0	0	0	0	0	0.023007	0.030057	9e-05	0	0	0.018363	0	0	0	0.011551	0	0.019362	0.014144	0.037323	0	0	0	0	0	0	0	0	0	0	0	0	0	0	0	0	0	0	0	0	0	0	0	0	0	0	0	0	0
c_000000746509_aloha2_megahit	0	0	0	0	0	0	0	0	0	0	0	0	0	0	0	0	0	0	0	0	0	0	0	0	0	0	0	0	0	0	0	0	0	0	0	0	0	0	0	0	0	0	0	0	0	0	0	0	0
c_000000838904_aloha2_megahit	0	0	0	0	0	0	0	0	0.010868	0	0	0	0	0	0	0	0	0	0	0	0	0	0.012061	0.009517	0	0	0.011539	0.023826	0	0	0.035417	0.02055	0	0	0	0	0	0	0	0	0	0	0	0	0.002652	0	0	0	0
c_000000934090_aloha2_megahit	0	0	0	0	0	0	0	0	0.003593	0	0	0	0	0	0	0	0	0	0	0	0	0	0	0	0	0	0	0	0	0	0	0	0	0	0	0	0	0	0	0	0	0	0	0	0	0	0	0	0
c_000000951644_aloha2_megahit	0	0	0	0	0	0	0	0	0	0	0	0	0	0	0	0	0	0	0	0	0	0	0	0	0	0	0	0	0	0	0	0.008283	0	0	0	0	0	0	0	0	0	0	0	0	0	0	0	0	0
c_000001205288_aloha2_megahit	0	0	0	0	0	0	0	0	0	0	0	0	0	0	0	0	0	0	0	0	0	0	0	0	0	0	0	0	0	0	0	0	0	0	0	0	0	0	0	0	0	0	0	0	0	0	0	0	0
c_000001457519_aloha2_megahit	0	0	0	0	0	0	0	0	0	0	0	0	0	0	0	0	0	0	0	0	0	0	0	0	0	0	0	0	0	0	0	0	0	0	0	0	0	0	0	0	0	0	0	0	0	0	0	0	0
c_000001466934_aloha2_megahit	0	0	0	0	0	0	0	0	0	0	0	0	0	0	0	0	0	0	0	0	0	0	0	0	0	0	0	0	0	0	0	0	0	0	0	0	0	0	0	0	0	0	0	0	0	0	0	0	0
c_000001502870_aloha2_megahit	0	0	0	0	0	0	0	0	0	0	0	0	0	0	0	0	0	0	0	0	0	0	0	0	0	0	0	0	0	0	0	0.016785	0	0	0	0	0	0	0	0	0	0	0	0	0	0	0	0	0
c_000001661426_aloha2_megahit	0	0	0	0	0	0	0	0	0.000444	0	0	0	0	0	0	0	0	0	0	0	0	0	0.015124	0	0	0	0	0	0	0	0	0.019874	0	0	0	0	0	0	0	0	0	0	0	0	0	0	0	0	0
c_000001669535_aloha2_megahit	0	0	0	0	0	0	0	0	0.002608	0	0	0	0	0	0	0	0	0	0	0	0	0	0.013451	0	0	0	0.021706	0	0	0	0	0.015358	0	0	0	0	0	0	0	0	0	0	0	0	0	0	0	0	0
c_000001718070_aloha2_megahit	0	0	0	0	0	0	0	0	0	0	0	0	0	0	0	0	0	0	0	0	0	0	0	0	0	0	0	0	0	0	0	0	0	0	0	0	0	0	0	0	0	0	0	0	0	0	0	0	0
c_000001740082_aloha2_megahit	0	0	0	0	0	0	0	0	0	0	0	0	0	0	0	0	0	0	0	0	0	0	0	0	0	0	0	0	0	0	0	0	0	0	0	0	0	0	0	0	0	0	0	0	0	0	0	0	0
c_000001747046_aloha2_megahit	0	0	0	0	0	0	0	0	0	0	0	0	0	0	0	0	0	0	0	0	0	0	0	0	0	0	0	0	0	0	0	0.009677	0	0	0	0	0	0	0	0	0	0	0	0	0	0	0	0	0
c_000001785522_aloha2_megahit	0	0	0	0	0	0	0	0	0.001782	0	0	0	0	0	0	0	0	0	0	0	0	0	0	0	0	0	0	0	0	0	0	0.001754	0	0	0	0	0	0	0	0	0	0	0	0	0	0	0	0	0
c_000001825445_aloha2_megahit	0	0	0	0	0	0	0	0	0	0	0	0	0	0	0	0	0	0	0	0	0	0	0	0	0	0	0	0	0	0	0	0	0	0	0	0	0	0	0	0	0	0	0	0	0	0	0	0	0
c_000001840100_aloha2_megahit	0	0	0	0	0	0	0	0	0	0	0	0	0	0	0	0	0	0	0	0	0	0	0	0	0	0	0	0	0	0	0	0	0	0	0	0	0	0	0	0	0	0	0	0	0	0	0	0	0
c_000001846238_aloha2_megahit	0	0	0	0	0	0	0	0	0	0	0	0	0	0	0	0	0	0	0	0	0	0	0	0	0	0	0	0	0	0	0	0	0	0	0	0	0	0	0	0	0	0	0	0	0	0	0	0	0
c_000001864863_aloha2_megahit	0	0	0	0	0	0	0	0	0	0	0	0	0	0	0	0	0	0	0	0	0	0	0	0	0	0	0	0	0	0	0	0	0	0	0	0	0	0	0	0	0	0	0	0	0	0	0	0	0
c_000001872816_aloha2_megahit	0	0	0	0	0	0	0	0	0	0	0	0	0	0	0	0	0	0	0	0	0	0	0	0	0	0	0	0	0	0	0	0	0	0	0	0	0	0	0	0	0	0	0	0	0	0	0	0	0
c_000001899655_aloha2_megahit	0	0	0	0	0	0	0	0	0	0	0	0	0	0	0	0	0	0	0	0	0	0	0	0	0	0	0	0	0	0	0	0	0	0	0	0	0	0	0	0	0	0	0	0	0	0	0	0	0
c_000001919927_aloha2_megahit	0	0	0	0	0	0	0	0	0	0	0	0	0	0	0	0	0	0	0	0	0	0	0	0	0	0	0	0	0	0	0	0	0	0	0	0	0	0	0	0	0	0	0	0	0	0	0	0	0
c_000001925879_aloha2_megahit	0	0	0	0	0	0	0	0	0	0	0	0	0	0	0	0	0	0	0	0	0	0	0	0	0	0	0	0	0	0	0	0	0	0	0	0	0	0	0	0	0	0	0	0	0	0	0	0	0
c_000001931239_aloha2_megahit	0	0	0	0	0	0	0	0	0	0	0	0	0	0	0	0	0	0	0	0	0	0	0	0	0	0	0.004091	0	0	0	0	0	0	0	0	0	0	0	0	0	0	0	0	0	0	0	0	0	0
c_000001944390_aloha2_megahit	0.004805	0	0	0	0	0	0.00528	0	0.012055	0	0	0	0	0	0	0.017972	0	0	0	0	0	0	0.013303	0.000253	0	0	0.029571	0.065384	0	0	0.00229	0.071815	0.006468	0	0	0	0	0	0	0	0	0	0	0	0.013212	0	0	0	0
c_000001963286_aloha2_megahit	0	0	0	0	0	0	0	0	0	0	0	0	0	0	0	0	0	0	0	0	0	0	0	0	0	0	0	0	0	0	0	0	0	0	0	0	0	0	0	0	0	0	0	0	0	0	0	0	0
c_000001977989_aloha2_megahit	0	0	0	0	0	0	0	0	0	0	0	0	0	0	0	0	0	0	0	0	0	0	0	0	0	0	0	0	0	0	0	0	0	0	0	0	0	0	0	0	0	0	0	0	0	0	0	0	0
c_000001982399_aloha2_megahit	0.003589	0	0	0	0	0	0	0	0	0	0	0	0	0	0	0	0	0	0	0	0	0	0	0	0	0	0	0	0	0	0	0.008433	0	0	0	0	0	0	0	0	0	0	0	0	0	0	0	0	0
c_000002020147_aloha2_megahit	0	0	0	0	0	0	0	0	0	0	0	0	0	0	0	0	0	0	0	0	0	0	0	0	0	0	0	0	0	0	0	0	0	0	0	0	0	0	0	0	0	0	0	0	0	0	0	0	0
c_000002041267_aloha2_megahit	0	0	0	0	0	0	0	0	0	0	0	0	0	0	0	0	0	0	0	0	0	0	0	0	0	0	0	0	0	0	0	0	0	0	0	0	0	0	0	0	0	0	0	0	0	0	0	0	0
c_000002065197_aloha2_megahit	0	0	0	0	0	0	0	0	0	0	0	0	0	0	0	0	0	0	0	0	0	0	0	0	0	0	0	0	0	0	0	0	0	0	0	0	0	0	0	0	0	0	0	0	0	0	0	0	0
c_000002069907_aloha2_megahit	0	0	0	0	0	0	0	0	0	0	0	0	0	0	0	0	0	0	0	0	0	0	0	0	0	0	0	0	0	0	0	0.010936	0	0	0	0	0	0	0	0	0	0	0	0	0	0	0	0	0
c_000002093916_aloha2_megahit	0	0	0	0	0	0	0	0	0	0	0	0	0	0	0	0	0	0	0	0	0	0	0	0	0	0	0	0	0	0	0	0	0	0	0	0	0	0	0	0	0	0	0	0	0	0	0	0	0
c_000002111637_aloha2_megahit	0	0	0	0	0	0	0	0	0	0	0	0	0	0	0	0	0	0	0	0	0	0	0	0	0	0	0	0	0	0	0	0	0	0	0	0	0	0	0	0	0	0	0	0	0	0	0	0	0
c_000002114475_aloha2_megahit	0.028955	0.000301	0	0	0	0	0.040188	0.076068	0	0	0	0.043407	0	0.001481	0	0.015308	0	0.031	0.048979	0.021786	0	0	0	0	0	0	0	0	0	0	0	0	0	0	0	0	0	0	0	0	0	0	0	0	0	0	0	0	0
c_000002144497_aloha2_megahit	0.01022	0	0	0	0	0	0.007326	0.016038	0	0	0	0.004488	0	0	0	0	0	0.021262	0.001336	0	0	0	0	0	0	0	0	0	0	0	0	0	0	0	0	0	0	0	0	0	0	0	0	0	0	0	0	0	0
c_000002153789_aloha2_megahit	0	0	0	0	0	0	0	0	0.00244	0	0	0	0	0	0	0	0	0	0	0	0	0	0	0	0	0	0	0	0	0	0	0	0	0	0	0	0	0	0	0	0	0	0	0	0	0	0	0	0
c_000002185936_aloha2_megahit	0	0	0	0	0	0	0	0	0	0	0	0	0	0	0	0	0	0	0	0	0	0	0	0	0	0	0	0	0	0	0	0	0	0	0	0	0	0	0	0	0	0	0	0	0	0	0	0	0
c_000002190712_aloha2_megahit	0	0	0	0	0	0	0	0	0	0	0	0	0	0	0	0	0	0	0	0	0	0	0	0	0	0	0	0	0	0	0	0	0	0	0	0	0	0	0	0	0	0	0	0	0	0	0	0	0
c_000002193014_aloha2_megahit	0	0	0	0	0	0	0	0	0	0	0	0	0	0	0	0	0	0	0	0	0	0	0	0	0	0	0	0	0	0	0	0	0	0	0	0	0	0	0	0	0	0	0	0	0	0	0	0	0
c_000002210208_aloha2_megahit	0	0	0	0	0	0	0	0	0	0	0	0	0	0	0	0	0	0	0	0	0	0	0	0	0	0	0	0	0	0	0	0	0	0	0	0	0	0	0	0	0	0	0	0	0	0	0	0	0
c_000002211004_aloha2_megahit	0	0	0	0	0	0	0	0	0	0	0	0	0	0	0	0	0	0	0	0	0	0	0	0	0	0	0	0	0	0	0	0	0	0	0	0	0	0	0	0	0	0	0	0	0	0	0	0	0
c_000002221869_aloha2_megahit	0	0	0	0	0	0	0	0	0	0	0	0	0	0	0	0	0	0	0	0	0	0	0	0	0	0	0	0	0	0	0	0	0	0	0	0	0	0	0	0	0	0	0	0	0	0	0	0	0
c_000002223487_aloha2_megahit	0	0	0	0	0	0	0	0	0	0	0	0	0	0	0	0	0	0	0	0	0	0	0	0	0	0	0	0	0	0	0	0	0	0	0	0	0	0	0	0	0	0	0	0	0	0	0	0	0
c_000002224005_aloha2_megahit	0	0	0	0	0	0	0	0	0	0	0	0	0	0	0	0	0	0	0	0	0	0	0	0	0	0	0	0	0	0	0	0	0	0	0	0	0	0	0	0	0	0	0	0	0	0	0	0	0
c_000002230072_aloha2_megahit	0	0	0	0	0	0	0	0	0	0	0	0	0	0	0	0	0	0	0	0	0	0	0	0	0	0	0	0	0	0	0	0	0	0	0	0	0	0	0	0	0	0	0	0	0	0	0	0	0
c_000002234425_aloha2_megahit	0	0	0	0	0	0	0	0	0	0	0	0	0	0	0	0	0	0	0	0	0	0	0	0	0	0	0	0	0	0	0	0	0	0	0	0	0	0	0	0	0	0	0	0	0	0	0	0	0
c_000002235837_aloha2_megahit	0	0	0	0	0	0	0	0	0	0	0	0	0	0	0	0	0	0	0	0	0	0	0	0	0	0	0	0	0	0	0	0	0	0	0	0	0	0	0	0	0	0	0	0	0	0	0	0	0
c_000002240125_aloha2_megahit	0	0	0	0	0	0	0	0	0.012843	0	0	0	0	0	0	0	0	0	0	0	0	0	0	0	0	0	0	0	0	0	0	0.00299	0	0	0	0	0	0	0	0	0	0	0	0	0	0	0	0	0
c_000002246156_aloha2_megahit	0	0	0	0	0	0	0	0	0	0	0	0	0	0	0	0	0	0	0	0	0	0	0	0	0	0	0	0	0	0	0	0	0	0	0	0	0	0	0	0	0	0	0	0	0	0	0	0	0
c_000002248936_aloha2_megahit	0	0	0	0	0	0	0	0	0	0	0	0	0	0	0	0	0	0	0	0	0	0	0	0	0	0	0	0	0	0	0	0	0	0	0	0	0	0	0	0	0	0	0	0	0	0	0	0	0
c_000002250726_aloha2_megahit	0	0	0	0	0	0	0	0	0	0	0	0	0	0	0	0	0	0	0	0	0	0	0	0	0	0	0	0	0	0	0	0	0	0	0	0	0	0	0	0	0	0	0	0	0	0	0	0	0
c_000002254857_aloha2_megahit	0	0	0	0	0	0	0	0	0	0	0	0	0	0	0	0	0	0	0	0	0	0	0	0	0	0	0	0	0	0	0	0	0	0	0	0	0	0	0	0	0	0	0	0	0	0	0	0	0
c_000002255697_aloha2_megahit	0	0	0	0	0	0	0	0	0	0	0	0	0	0	0	0	0	0	0	0	0	0	0	0	0	0	0	0	0	0	0	0	0	0	0	0	0	0	0	0	0	0	0	0	0	0	0	0	0
c_000002258930_aloha2_megahit	0	0	0	0	0	0	0	0	0	0	0	0	0	0	0	0	0	0	0	0	0	0	0	0	0	0	0	0	0	0	0	0	0	0	0	0	0	0	0	0	0	0	0	0	0	0	0	0	0
c_000002258937_aloha2_megahit	0	0	0	0	0	0	0	0	0	0	0	0	0	0	0	0	0	0	0	0	0	0	0	0	0	0	0	0	0	0	0	0	0	0	0	0	0	0	0	0	0	0	0	0	0	0	0	0	0
c_000002259450_aloha2_megahit	0.024839	0	0	0	0	0	0	0	0.016048	0	0	0	0	0	0	0	0	0	0	0.013089	0	0	0.003254	0.137482	0.016292	0	0.0445	0.106444	0	0	0.110502	0.131217	0.022802	0	0	0	0	0	0.030641	0.031465	0	0	0	0.035851	0.019183	0	0.064898	0.007033	0
c_000002259586_aloha2_megahit	0	0	0	0	0	0	0	0	0	0	0	0	0	0	0	0	0	0	0	0	0	0	0	0	0	0	0	0	0	0	0	0	0	0	0	0	0	0	0	0	0	0	0	0	0	0	0	0	0
c_000002302279_aloha2_megahit	0	0	0	0	0	0	0	0	0	0	0	0	0	0	0	0	0	0	0	0	0	0	0	0	0	0	0	0	0	0	0	0	0	0	0	0	0	0	0	0	0	0	0	0	0	0	0	0	0
c_000002323928_aloha2_megahit	0	0	0	0	0	0	0	0	0	0	0	0	0	0	0	0	0	0	0	0	0	0	0	0	0	0	0	0	0	0	0	0	0	0	0	0	0	0	0	0	0	0	0	0	0	0	0	0	0
c_000002346586_aloha2_megahit	0	0	0	0	0	0	0	0	0	0	0	0	0	0	0	0	0	0	0	0	0	0	0	0	0	0	0	0	0	0	0	0	0	0	0	0	0	0	0	0	0	0	0	0	0	0	0	0	0
c_000002352037_aloha2_megahit	0	0	0	0	0	0	0	0	0	0	0	0	0	0	0	0	0	0	0	0	0	0	0	0	0	0	0	0	0	0	0	0	0	0	0	0	0	0	0	0	0	0	0	0	0	0	0	0	0
c_000002359900_aloha2_megahit	0	0	0	0	0	0	0	0	0	0	0	0	0	0	0	0	0	0	0	0	0	0	0	0	0	0	0	0	0	0	0	0	0	0	0	0	0	0	0	0	0	0	0	0	0	0	0	0	0
c_000002370628_aloha2_megahit	0	0	0	0	0	0	0	0	0.019192	0	0	0	0	0	0	0	0	0	0	0	0	0	0.013357	0.044753	0	0	0.023994	0.077437	0	0	0.088822	0.01773	0.010267	0	0	0	0	0.007281	0.008008	0	0	0	0	0.047759	0.003308	0	0	0	0
c_000002417601_aloha2_megahit	0	0	0	0	0	0	0	0	0	0	0	0	0	0	0	0	0	0	0	0	0	0	0	0	0	0	0	0	0	0	0	0	0	0	0	0	0	0	0	0	0	0	0	0	0	0	0	0	0
c_000002428789_aloha2_megahit	0	0	0	0	0	0	0	0	0	0	0	0	0	0	0	0	0	0	0	0	0	0	0	0	0	0	0	0	0	0	0	0	0	0	0	0	0	0	0	0	0	0	0	0	0	0	0	0	0
c_000002454591_aloha2_megahit	0	0	0	0	0	0	0	0	0	0	0	0	0	0	0	0	0	0	0	0	0	0	0	0	0	0	0	0	0	0	0	0	0	0	0	0	0	0	0	0	0	0	0	0	0	0	0	0	0
c_000002461724_aloha2_megahit	0	0	0	0	0	0	0	0	0	0	0	0	0	0	0	0	0	0	0	0	0	0	0	0	0	0	0	0	0	0	0	0	0	0	0	0	0	0	0	0	0	0	0	0	0	0	0	0	0
c_000002607853_aloha2_megahit	0.021707	0	0	0	0.00785	0	0	0	0.009999	0.034278	0	0.020536	0	0.008394	0	0	0	0.003168	0.020322	0.031363	0	0	0	0	0	0	0.005815	0	0	0	0	0.007104	0	0	0	0	0	0	0	0.002443	0	0	0	0	0.008567	0	0	0	0
c_000002621176_aloha2_megahit	0	0	0	0	0	0	0	0	0	0	0	0	0	0	0	0	0	0	0	0	0	0	0	0	0	0	0	0	0	0	0	0	0	0	0	0	0	0	0	0	0	0	0	0	0	0	0	0	0
c_000002630675_aloha2_megahit	0	0	0	0	0	0	0	0	0.004854	0	0	0	0	0	0	0	0	0	0	0	0	0	0.005468	0	0	0	0.010237	0.006949	0	0	0	0.007054	0	0	0	0	0	0	0	0	0	0	0	0	0	0	0	0	0
c_000002656731_aloha2_megahit	0.012482	0	0	0	0	0	0	0	0.006029	0	0	0	0	0	0	0	0	0	0	0	0	0	0	0	0	0	0	0	0	0	0	0	0	0	0	0	0	0	0	0	0	0	0	0	0	0	0	0	0
c_000002659009_aloha2_megahit	0.025105	0	0	0	0	0	0	0	0.012111	0	0	0.047657	0	0	0	0.035965	0	0.01678	0	0.033639	0.001188	0	0	0	0	0	0	0	0	0	0	0.005652	0	0	0	0	0	0	0	0	0	0	0	0	0	0	0	0	0
c_000002672523_aloha2_megahit	0	0	0	0	0	0	0	0	0	0	0	0	0	0	0	0	0	0	0	0	0	0	0	0	0	0	0	0	0	0	0	0	0	0	0	0	0	0	0	0	0	0	0	0	0	0	0	0	0
c_000002675550_aloha2_megahit	0	0	0	0	0	0	0	0	0	0	0	0	0	0	0	0	0	0	0	0	0	0	0	0	0	0	0	0	0	0	0	0	0	0	0	0	0	0	0	0	0	0	0	0	0	0	0	0	0
c_000002685564_aloha2_megahit	0	0	0	0	0	0	0	0	0	0	0	0	0	0	0	0	0	0	0	0	0	0	0	0	0	0	0	0	0	0	0	0	0	0	0	0	0	0	0	0	0	0	0	0	0	0	0	0	0
c_000002687986_aloha2_megahit	0	0	0	0	0	0	0	0	0	0	0	0	0	0	0	0	0	0	0	0	0	0	0	0	0	0	0	0	0	0	0	0	0	0	0	0	0	0	0	0	0	0	0	0	0	0	0	0	0
c_000002705633_aloha2_megahit	0	0	0	0	0	0	0	0	0	0	0	0	0	0	0	0	0	0	0	0	0	0	0	0	0	0.00387	0	0	0	0	0	0.004421	0	0	0	0	0	0	0	0	0	0	0	0	0	0	0	0	0
c_000002753306_aloha2_megahit	0	0	0	0	0	0	0	0	0	0	0	0	0	0	0	0	0	0	0	0	0	0	0	0	0	0	0	0	0	0	0	0	0	0	0	0	0	0	0	0	0	0	0	0	0	0	0	0	0
c_000002761260_aloha2_megahit	0	0	0	0	0	0	0	0	0	0	0	0	0	0	0	0	0	0	0	0	0	0	0	0	0	0	0	0	0	0	0	0	0	0	0	0	0	0	0	0	0	0	0	0	0	0	0	0	0
c_000002769818_aloha2_megahit	0.031329	0.028094	0	0	0	0	0.055715	0.12362	0	0	0	0.047077	0	0	0	0.003045	0	0.041812	0.077142	0.024322	0	0	0	0	0	0	0	0	0	0	0	0	0	0	0	0	0	0	0	0	0	0	0	0	0	0	0	0	0
c_000002786385_aloha2_megahit	0.024393	0.001105	0	0	0	0	0.03347	0.022268	5.9e-05	0	0	0.017954	0	0	0	0.004796	0	0.019704	0.004537	0.000231	0	0	0	0	0	0	0	0	0	0	0	0	0	0	0	0	0	0	0	0	0	0	0	0	0	0	0	0	0
c_000002841419_aloha2_megahit	0	0	0	0	0	0	0	0	0	0	0	0	0	0	0	0	0	0	0	0	0	0	0.012569	0	0	0	0	0	0	0	0	0	0	0	0	0	0	0	0	0	0	0	0	0	0	0	0	0	0
c_000002886804_aloha2_megahit	0.007645	0	0	0	0	0	0	0.00336	0.005259	0	0	0.016735	0	0	0	0.014262	0	0	0	0.028847	0.007968	0	0.052624	0	0.031771	0	0	0.02396	0.052583	0	0	0.002264	0.014229	0	0	0.006506	0	0	0.003351	0	0	0	0	0	0	0	0	0	0
c_000002941664_aloha2_megahit	0.02106	0	0	0	0	0	0	0	0.013258	0	0	0.023635	0	0	0	0	0	0	0	0.008425	0	0	0	0.031415	0	0.012813	0	0	0	0	0	0	0	0	0	0	0	0	0	0	0	0	0	0	0.007488	0	0	0	0
c_000002955662_aloha2_megahit	0	0	0	0	0	0	0	0	0	0	0	0	0	0	0	0	0	0	0	0	0	0	0	0	0	0	0	0	0	0	0	0.004925	0	0	0	0	0	0	0	0	0	0	0	0	0	0	0	0	0
c_000002958248_aloha2_megahit	0	0	0	0	0	0	0	0	0	0	0	0	0	0	0	0	0	0	0	0	0	0	0	0	0	0	0	0	0	0	0	0	0	0	0	0	0	0	0	0	0	0	0	0	0	0	0	0	0
c_000002993069_aloha2_megahit	0	0	0	0	0	0	0	0	0	0	0	0	0	0	0	0	0	0	0	0	0	0	0	0	0	0	0	0	0	0	0	0	0	0	0	0	0	0	0	0	0	0	0	0	0	0	0	0	0
c_000003004057_aloha2_megahit	0	0	0	0	0	0	0	0	0	0	0	0	0	0	0	0	0	0	0	0	0	0	0	0	0	0	0	0	0	0	0	0	0	0	0	0	0	0	0	0	0	0	0	0	0	0	0	0	0
c_000003007033_aloha2_megahit	0.005176	0	0	0	0	0	0	0	0.004612	0	0	0	0	0	0	0	0	0	0	0	0	0	0	0	0	0	0	0	0	0	0	0	0	0	0	0	0	0	0	0	0	0	0	0	0	0	0	0	0
c_000003031286_aloha2_megahit	0	0	0	0	0	0	0	0	0	0	0	0	0	0	0	0	0	0	0	0	0	0	0	0	0	0	0	0	0	0	0	0.005714	0	0	0	0	0	0	0	0	0	0	0	0	0	0	0	0	0
c_000003159039_aloha2_megahit	0	0	0	0	0	0	0	0	0	0	0	0	0	0	0	0	0	0	0	0	0	0	0	0	0	0	0	0	0	0	0	0	0	0	0	0	0	0	0	0	0	0	0	0	0	0	0	0	0
c_000003163904_aloha2_megahit	0	0	0	0	0	0	0	0	0	0	0	0	0	0	0	0	0	0	0	0	0	0	0	0	0	0	0	0	0	0	0	0	0	0	0	0	0	0	0	0	0	0	0	0	0	0	0	0	0
c_000003169432_aloha2_megahit	0	0	0	0	0	0	0	0	0.009149	0	0	0	0	0	0	7.5e-05	0	0	0	0	0	0	0	0	0	0	0	0	0	0	0	0	0	0	0	0	0	0	0	0	0	0	0	0	0	0	0	0	0
c_000003186846_aloha2_megahit	0.03919	0.031991	0	0	0	0	0.078154	0.11505	0	0	0	0.044383	0	0.006137	0	0.03669	0	0.051717	0.05972	0.012302	0	0	0	0	0	0	0	0	0	0	0	0	0	0	0	0	0	0	0	0	0	0	0	0	0	0	0	0	0
c_000003193300_aloha2_megahit	0	0	0	0	0	0	0	0	0	0	0	0	0	0	0	0	0	0	0	0	0	0	0	0	0	0	0	0	0	0	0	0	0	0	0	0	0	0	0	0	0	0	0	0	0	0	0	0	0
c_000003210987_aloha2_megahit	0	0	0	0	0	0	0	0	0	0	0	0	0	0	0	0	0	0	0	0	0	0	0	0	0	0	0	0	0	0	0	0	0	0	0	0	0	0	0	0	0	0	0	0	0	0	0	0	0
c_000007245632_aloha2_megahit	0	0	0	0	0	0	0	0	0	0	0	0	0	0	0	0	0	0	0	0	0	0	0	0	0	0	0	0	0	0	0	0	0	0	0	0	0	0	0	0	0	0	0	0	0	0	0	0	0
c_000007284047_aloha2_megahit	0	0	0	0	0	0	0	0	0	0	0	0	0	0	0	0	0	0	0	0	0	0	0	0	0	0	0	0	0	0	0	0	0	0	0	0	0	0	0	0	0	0	0	0	0	0	0	0	0
c_000007294828_aloha2_megahit	0	0	0	0	0	0	0	0	0	0	0	0	0	0	0	0	0	0	0	0	0	0	0	0	0	0	0	0	0	0	0	0	0	0	0	0	0	0	0	0	0	0	0	0	0	0	0	0.008326	0
c_000007311735_aloha2_megahit	0	0	0	0	0	0	0	0	0.009518	0	0	0	0	0	0	0	0	0	0	0	0	0	0	0	0	0.014781	0	0	0	0	0	0.016659	0	0	0	0	0	0	0	0	0	0	0	0	0.005614	0	0	0	0
c_000007353573_aloha2_megahit	0	0	0	0	0	0	0	0	0.003713	0	0	0	0	0	0	0	0	0	0	0	0	0	0	0	0	0	0	0	0	0	0	0	0	0	0	0	0	0	0	0	0	0	0	0	0	0	0	0	0
c_000007369952_aloha2_megahit	0	0	0	0	0	0	0	0	0	0	0	0	0	0	0	0	0	0	0	0	0	0	0	0	0	0	0	0	0	0	0	0	0	0	0	0	0	0	0	0	0	0	0	0	0	0	0	0	0
c_000007378077_aloha2_megahit	0	0	0	0	0	0	0	0	0	0	0	0	0	0	0	0	0	0	0	0	0	0	0	0	0	0	0	0	0	0	0	0	0	0	0	0	0	0	0	0	0	0	0	0	0	0	0	0	0
c_000007966363_aloha2_megahit	0	0	0	0	0	0	0	0	0	0	0	0	0	0	0	0	0	0	0	0	0	0	0	0	0	0	0	0	0	0	0	0	0	0	0	0	0	0	0	0	0	0	0	0	0	0	0	0	0
c_000007970241_aloha2_megahit	0	0	0	0	0	0	0	0	0	0	0	0	0	0	0	0	0	0	0	0	0	0	0	0	0	0	0	0	0	0	0	0	0	0	0	0	0	0	0	0	0	0	0	0	0	0	0	0	0
c_000007975059_aloha2_megahit	0	0	0	0	0	0	0	0	0	0	0	0	0	0	0	0	0	0	0	0	0	0	0	0	0	0	0	0	0	0	0	0	0	0	0	0	0	0	0	0	0	0	0	0	0	0	0	0	0
c_000007981454_aloha2_megahit	0.019436	0	0	0	0	0.033783	0	0	0	0.002391	0	0	0	0	0	0	0	0	0	0.022625	0	0	0.013539	0	0	0	0	0.099155	0	0	0	0.006044	0.237303	0	0	0	0	0	0.346852	0	0	0	0	0	0	0	0	0	0
c_000007994893_aloha2_megahit	0.010076	0	0	0	0	0	0	0	0	0	0	0	0	0	0	0	0	0	0	0.015465	0	0	0	0	0	0	0	0.068739	0	0	0	0	0.222246	0	0	0	0	0	0.235924	0	0	0	0	0	0	0	0	0	0
c_000007996314_aloha2_megahit	0.002442	0	0	0	0	0	0	0	0	0	0	0	0	0	0	0	0	0	0	0	0	0	0.015365	0	0	0	0	0.092426	0	0	0	0.00821	0.264316	0	0	0	0	0	0.25947	0	0	0	0	0	0	0	0	0	0
c_000007998492_aloha2_megahit	0.017391	0	0.016985	0	0	0.00615	0	0	0	0	0	0	0	0	0	0	0	0	0	0.015605	0	0	0.018456	0	0	0	0	0.124648	0	0	0	0.012183	0.369475	0	0	0	0	0	0.316143	0	0	0	0	0	0	0	0	0	0
c_000008012054_aloha2_megahit	0	0	0	0	0	0	0	0	0	0	0	0	0	0	0	0	0	0	0	0	0	0	0	0	0	0	0	0	0	0	0	0	0	0	0	0	0	0	0	0	0	0	0	0	0	0	0	0	0
c_000008012076_aloha2_megahit	0.053349	0.03223	0.017874	0	0	0.100596	0	0	0	0	0	0	0	0	0	0.042565	0	0	0	0.070505	0	0	0.014256	0	0	0	0.006489	0.207989	0	0	0	0.01078	0.410471	0	0	0	0	0	0.434606	0	0	0	0	0	0	0	0	0	0
c_000008013517_aloha2_megahit	0.102744	0.024672	0.036651	0	0	0.108525	0	0	0.010393	0.005861	0.001102	0.032333	0.028397	0	0	0.042776	0	0.017355	0	0.130787	0.004035	0	0.059024	0	0	0	0.020124	0.268851	0.016683	0	0.024244	0.020097	0.590728	0	0	0	0	0	0.685514	0	0	0	0	0	0.001329	0	0.00301	0.001436	0
c_000008023695_aloha2_megahit	0.008829	0	0	0	0	0	0	0	0	0	0	0	0	0	0	0	0	0	0	0.043529	0	0	0	0	0	0	0	0.098078	0	0	0	2.5e-05	0.225612	0	0	0	0	0	0.249649	0	0	0	0	0	0	0	0	0	0
c_000008030414_aloha2_megahit	0	0	0	0	0	0.002037	0	0	0	0	0	0	0	0	0	0	0	0	0	0.000165	0	0	0	0	0	0	0	0.028554	0	0	0	0.001601	0.218148	0	0	0	0	0	0.17435	0	0	0	0	0	0	0	0	0	0
c_000008030630_aloha2_megahit	0.029702	0	0	0	0	0.022161	0	0	0	0	0	0	0	0	0	0.001972	0	0	0	0.04769	0	0	0	0	0	0	0	0.080304	0	0	0	0.004047	0.289708	0	0	0	0	0	0.29598	0	0	0	0	0	0	0	0	0	0
c_000008032616_aloha2_megahit	0.041958	0.01112	0.03464	0	0	0.055848	0	0	0	0	0	0.004433	0.012611	0	0	0.043789	0	0	0	0.129881	0.001408	0	0.046938	0	0	0	0.009402	0.155977	0	0	0	0.011191	0.451589	0	0	0	0	0	0.425271	0	0	0	0	0.006711	0	0	0	0	0
c_000008037395_aloha2_megahit	0	0	0.002582	0	0	0	0	0	0	0	0	0	0	0	0	0	0	0	0	0.011051	0	0	0	0	0	0	0	0.112416	0	0	0	0.003629	0.234834	0	0	0	0	0	0.24286	0	0	0	0	0	0	0	0	0	0
c_000008040939_aloha2_megahit	0	0	0	0	0	0	0	0	0	0	0	0	0	0	0	0	0	0	0	0	0	0	0	0	0	0	0	0	0	0	0	0	0	0	0	0	0	0	0	0	0	0	0	0	0	0	0	0	0
c_000008041888_aloha2_megahit	0.006324	0	0	0	0	0	0.001621	0	0	0	0	0.013233	0	0	0	0	0	0	0.003184	0	0	0	0	0	0	0	0	0	0	0	0	0	0	0	0	0	0	0	0	0	0	0	0	0	0	0	0	0	0
c_000008046193_aloha2_megahit	0.01297	0	0	0	0	0	0.000686	0.014892	0.000448	0	0.000806	0.001406	0	0	0	0.019582	0	0.019298	0	0.011472	0	0	0	0	0	2.4e-05	0	0	0	0	0	0	0	0	0	0	0	0	0	0	0	0	0	0	0	0	0	0	0
c_000008053861_aloha2_megahit	0	0	0	0	0	0	0	0	0	0	0	0	0	0	0	0	0	0	0	0	0	0	0	0	0	0	0	0	0	0	0	0	0	0	0	0	0	0	0	0	0	0	0	0	0	0	0	0	0
c_000008058082_aloha2_megahit	0	0	0	0	0	0	0	0	0	0	0	0	0	0	0	0	0	0	0	0	0	0	0	0	0	0	0	0	0	0	0	0	0	0	0	0	0	0	0	0	0	0	0	0	0	0	0	0	0
c_000008061713_aloha2_megahit	0	0	0	0	0	0	0	0	0	0	0	0	0	0	0	0	0	0	0	0	0	0	0	0	0	0	0	0	0	0	0	0	0	0	0	0	0	0	0	0	0	0	0	0	0	0	0	0	0
c_000008062013_aloha2_megahit	0.002128	0.00392	0	0	0	0	0	0	0	0	0	0	0	0	0	0.003505	0	0	0	0.040493	0	0	0.017482	0	0	0	0	0.045828	0	0	0	0.005723	0.264373	0	0	0	0	0	0.258316	0	0	0	0	0	0	0	0	0	0
c_000008072339_aloha2_megahit	0.012637	0	0	0	0	0	0	0	0	0	0	0	0	0	0	0	0	0	0	0.041534	0	0	0	0	0	0	0.000305	0.090116	0	0	0	0.005637	0.245645	0	0	0	0	0	0.284499	0	0	0	0	0	0	0	0	0	0
c_000008078129_aloha2_megahit	0	0	0	0	0	0	0	0	0	0	0	0	0	0	0	0	0	0	0	0	0	0	0	0	0	0	0	0	0	0	0	0	0	0	0	0	0	0	0	0	0	0	0	0	0	0	0	0	0
c_000008079741_aloha2_megahit	0	0	0	0	0	0	0	0	0	0	0	0	0	0	0	0	0	0	0	0	0	0	0	0	0	0	0	0	0	0	0	0	0	0	0	0	0	0	0	0	0	0	0	0	0	0	0	0	0
c_000008080488_aloha2_megahit	0	0	0	0	0	0	0	0	0	0	0	0	0	0	0	0	0	0	0	0	0	0	0	0	0	0	0	0	0	0	0	0	0	0	0	0	0	0	0	0	0	0	0	0	0	0	0	0	0
c_000008081125_aloha2_megahit	0.03632	0.026818	0	0	0	0	0.06397	0.11377	0	0	0.000218	0.034075	0	0.009135	0	0.054142	0	0.055748	0.064436	0.020457	0.00095	0	0	0	0	0	0	0	0	0	0	0	0	0	0	0	0	0	0	0	0	0	0	0	0	0	0	0	0
c_000008084516_aloha2_megahit	0	0	0	0	0	0	0	0	0	0	0	0	0	0	0	0	0	0	0	0	0	0	0	0	0	0	0	0	0	0	0	0	0	0	0	0	0	0	0	0	0	0	0	0	0	0	0	0	0
c_000008084799_aloha2_megahit	0	0	0	0	0	0	0	0	0	0	0	0	0	0	0	0	0	0	0	0	0	0	0	0	0	0	0	0	0	0	0	0	0	0	0	0	0	0	0	0	0	0	0	0	0	0	0	0	0
c_000008090135_aloha2_megahit	0.03391	0.016155	0	0	0	0	0.048286	0.127726	0	0	0	0.041436	0	0.005223	0	0.030433	0	0.032945	0.072866	0.052067	0	0	0	0	0	0	0	0	0	0	0	0	0	0	0	0	0	0	0	0	0	0	0	0	0	0	0	0	0
c_000008099971_aloha2_megahit	0	0	0	0	0	0	0	0	0	0	0	0	0	0	0	0	0	0	0	0	0	0	0	0	0	0	0	0	0	0	0	0	0	0	0	0	0	0	0	0	0	0	0	0	0	0	0	0	0
c_000008102016_aloha2_megahit	0	0	0	0	0	0	0	0	0	0	0	0	0	0	0	0	0	0	0	0	0	0	0	0	0	0	0	0	0	0	0	0	0	0	0	0	0	0	0	0	0	0	0	0	0	0	0	0	0
c_000008103713_aloha2_megahit	0	0	0	0	0	0	0	0	0	0	0	0	0	0	0	0	0	0	0	0	0	0	0	0	0	0	0	0	0	0	0	0	0	0	0	0	0	0	0	0	0	0	0	0	0	0	0	0	0
c_000008103742_aloha2_megahit	0	0	0	0	0	0	0	0	0	0	0	0	0	0	0	0	0	0	0	0	0	0	0	0	0	0	0	0	0	0	0	0	0	0	0	0	0	0	0	0	0	0	0	0	0	0	0	0	0
c_000008104016_aloha2_megahit	0	0	0	0	0	0	0	0	0	0	0	0	0	0	0	0	0	0	0	0	0	0	0	0	0	0	0	0	0	0	0	0	0	0	0	0	0	0	0	0	0	0	0	0	0	0	0	0	0
c_000008109935_aloha2_megahit	0	0	0	0	0	0	0	0	0	0	0	0	0	0	0	0	0	0	0	0	0	0	0	0	0	0	0	0	0	0	0	0	0	0	0	0	0	0	0	0	0	0	0	0	0	0	0	0	0
c_000008110553_aloha2_megahit	0	0	0	0	0	0	0	0	0	0	0	0	0	0	0	0	0	0	0	0	0	0	0	0	0	0	0	0	0	0	0	0	0	0	0	0	0	0	0	0	0	0	0	0	0	0	0	0	0
c_000008114322_aloha2_megahit	0	0	0	0	0	0	0	0	0	0	0	0	0	0	0	0	0	0	0	0	0	0	0	0	0	0	0	0	0	0	0	0	0	0	0	0	0	0	0	0	0	0	0	0	0	0	0	0	0
c_000008119820_aloha2_megahit	0	0	0	0	0	0	0	0	0	0	0	0	0	0	0	0	0	0	0	0	0	0	0	0	0	0	0	0	0	0	0	0	0	0	0	0	0	0	0	0	0	0	0	0	0	0	0	0	0
c_000008127602_aloha2_megahit	0	0	0	0	0	0	0	0	0	0	0	0	0	0	0	0	0	0	0	0	0	0	0	0	0	0	0	0	0	0	0	0	0	0	0	0	0	0	0	0	0	0	0	0	0	0	0	0	0
c_000008129592_aloha2_megahit	0	0	0	0	0	0	0	0	0	0	0	0	0	0	0	0	0	0	0	0	0	0	0	0	0	0	0	0	0	0	0	0	0	0	0	0	0	0	0	0	0	0	0	0	0	0	0	0	0
c_000008132328_aloha2_megahit	0	0	0	0	0	0	0	0	0	0	0	0	0	0	0	0	0	0	0	0	0	0	0	0	0	0	0	0	0	0	0	0	0	0	0	0	0	0	0	0	0	0	0	0	0	0	0	0	0
c_000008135334_aloha2_megahit	0	0	0	0	0	0	0	0	0	0	0	0	0	0	0	0	0	0	0	0	0	0	0	0	0	0	0	0	0	0	0	0	0	0	0	0	0	0	0	0	0	0	0	0	0	0	0	0	0
c_000008135766_aloha2_megahit	0	0	0	0	0	0	0	0	0	0	0	0	0	0	0	0	0	0	0	0	0	0	0	0	0	0	0	0	0	0	0	0	0	0	0	0	0	0	0	0	0	0	0	0	0	0	0	0	0
c_000008136451_aloha2_megahit	0	0	0	0	0	0	0	0	0	0	0	0	0	0	0	0	0	0	0	0	0	0	0	0	0	0	0	0	0	0	0	0	0	0	0	0	0	0	0	0	0	0	0	0	0	0	0	0	0
c_000008138196_aloha2_megahit	0	0	0	0	0	0	0	0	0	0	0	0	0	0	0	0	0	0	0	0	0	0	0	0	0	0	0	0	0	0	0	0	0	0	0	0	0	0	0	0	0	0	0	0	0	0	0	0	0
c_000008138307_aloha2_megahit	0	0	0	0	0	0	0	0	0	0	0	0	0	0	0	0	0	0	0	0	0	0	0	0	0	0	0	0	0	0	0	0	0	0	0	0	0	0	0	0	0	0	0	0	0	0	0	0	0
c_000008141127_aloha2_megahit	0	0	0	0	0	0	0	0	0	0	0	0	0	0	0	0	0	0	0	0	0	0	0	0	0	0	0	0	0	0	0	0	0	0	0	0	0	0	0	0	0	0	0	0	0	0	0	0	0
c_000008142930_aloha2_megahit	0	0	0	0	0	0	0	0	0	0	0	0	0	0	0	0	0	0	0	0	0	0	0	0	0	0	0	0	0	0	0	0	0	0	0	0	0	0	0	0	0	0	0	0	0	0	0	0	0
c_000008144787_aloha2_megahit	0	0	0	0	0	0	0	0	0	0	0	0	0	0	0	0	0	0	0	0	0	0	0	0	0	0	0	0	0	0	0	0	0	0	0	0	0	0	0	0	0	0	0	0	0	0	0	0	0
c_000008145514_aloha2_megahit	0	0	0	0	0	0	0	0	0	0	0	0	0	0	0	0	0	0	0	0	0	0	0	0	0	0	0	0	0	0	0	0	0	0	0	0	0	0	0	0	0	0	0	0	0	0	0	0	0
c_000008145707_aloha2_megahit	0	0	0	0	0	0	0	0	0	0	0	0	0	0	0	0	0	0	0	0	0	0	0	0	0	0	0	0	0	0	0	0	0	0	0	0	0	0	0	0	0	0	0	0	0	0	0	0	0
c_000008146703_aloha2_megahit	0	0	0	0	0	0	0	0	0	0	0	0	0	0	0	0	0	0	0	0	0	0	0	0	0	0	0	0	0	0	0	0	0	0	0	0	0	0	0	0	0	0	0	0	0	0	0	0	0
c_000008146766_aloha2_megahit	0	0	0	0	0	0	0	0	0	0	0	0	0	0	0	0	0	0	0	0	0	0	0	0	0	0	0	0	0	0	0	0	0	0	0	0	0	0	0	0	0	0	0	0	0	0	0	0	0
c_000008146926_aloha2_megahit	0	0	0	0	0	0	0	0	0	0	0	0	0	0	0	0	0	0	0	0	0	0	0	0	0	0	0	0	0	0	0	0	0	0	0	0	0	0	0	0	0	0	0	0	0	0	0	0	0
c_000008147435_aloha2_megahit	0	0	0	0	0	0	0	0	0	0	0	0	0	0	0	0	0	0	0	0	0	0	0	0	0	0	0	0	0	0	0	0	0	0	0	0	0	0	0	0	0	0	0	0	0	0	0	0	0
c_000008147986_aloha2_megahit	0.060872	0.055738	0	0	0	0	0.089982	0.131833	0.000435	0	0.004349	0.084387	0	0.026671	0	0.062898	0	0.067581	0.088135	0.073108	0.00218	0	0	0	0	0	0	0	0	0	0	0	0	0	0	0	0	0	0	0	0	0	0	0	0	0	0	0	0.000771
c_000008148808_aloha2_megahit	0	0	0	0	0	0	0	0	0	0	0	0	0	0	0	0	0	0	0	0	0	0	0	0	0	0	0	0	0	0	0	0	0	0	0	0	0	0	0	0	0	0	0	0	0	0	0	0	0
c_000008149400_aloha2_megahit	0	0	0	0	0	0	0	0	0	0	0	0	0	0	0	0	0	0	0	0	0	0	0	0	0	0	0	0	0	0	0	0	0	0	0	0	0	0	0	0	0	0	0	0	0	0	0	0	0
c_000008150382_aloha2_megahit	0	0	0	0	0	0	0	0	0	0	0	0	0	0	0	0	0	0	0	0	0	0	0	0	0	0	0	0	0	0	0	0	0	0	0	0	0	0	0	0	0	0	0	0	0	0	0	0	0
c_000008151126_aloha2_megahit	0	0	0	0	0	0	0	0	0	0	0	0	0	0	0	0	0	0	0	0	0	0	0	0	0	0	0	0	0	0	0	0	0	0	0	0	0	0	0	0	0	0	0	0	0	0	0	0	0
c_000008152367_aloha2_megahit	0	0	0	0	0	0	0	0	0	0	0	0	0	0	0	0	0	0	0	0	0	0	0	0	0	0	0	0	0	0	0	0	0	0	0	0	0	0	0	0	0	0	0	0	0	0	0	0	0
c_000008152912_aloha2_megahit	0	0	0	0	0	0	0	0	0	0	0	0	0	0	0	0	0	0	0	0	0	0	0	0	0	0	0	0	0	0	0	0	0	0	0	0	0	0	0	0	0	0	0	0	0	0	0	0	0
c_000008154126_aloha2_megahit	0.052841	0.035834	0	0	0	0	0.073314	0.132409	0	0	0.000751	0.070814	0	0.018432	0	0.05761	0	0.060613	0.075839	0.052028	0.000999	0	0	0	0	0	0	0	0	0	0	0	0	0	0	0	0	0	0	0	0	0	0	0	0	0	0	0	0
c_000008157104_aloha2_megahit	0	0	0	0	0	0	0	0	0	0	0	0	0	0	0	0	0	0	0	0	0	0	0	0	0	0	0	0	0	0	0	0	0	0	0	0	0	0	0	0	0	0	0	0	0	0	0	0	0
c_000008157271_aloha2_megahit	0	0	0	0	0	0	0	0	0	0	0	0	0	0	0	0	0	0	0	0	0	0	0	0	0	0	0	0	0	0	0	0	0	0	0	0	0	0	0	0	0	0	0	0	0	0	0	0	0
c_000008159778_aloha2_megahit	0	0	0	0	0	0	0	0	0	0	0	0	0	0	0	0	0	0	0	0	0	0	0	0	0	0	0	0	0	0	0	0	0	0	0	0	0	0	0	0	0	0	0	0	0	0	0	0	0
c_000008161089_aloha2_megahit	0	0	0	0	0	0	0	0	0	0	0	0	0	0	0	0	0	0	0	0	0	0	0	0	0	0	0	0	0	0	0	0	0	0	0	0	0	0	0	0	0	0	0	0	0	0	0	0	0
c_000008162355_aloha2_megahit	0	0	0	0	0	0	0	0	0	0	0	0	0	0	0	0	0	0	0	0	0	0	0	0	0	0	0	0	0	0	0	0	0	0	0	0	0	0	0	0	0	0	0	0	0	0	0	0	0
c_000008162905_aloha2_megahit	0	0	0	0	0	0	0	0	0	0	0	0	0	0	0	0	0	0	0	0	0	0	0	0	0	0	0	0	0	0	0	0	0	0	0	0	0	0	0	0	0	0	0	0	0	0	0	0	0
c_000008163220_aloha2_megahit	0	0	0	0	0	0	0	0	0	0	0	0	0	0	0	0	0	0	0	0	0	0	0	0	0	0	0	0	0	0	0	0	0	0	0	0	0	0	0	0	0	0	0	0	0	0	0	0	0
c_000008163386_aloha2_megahit	0	0	0	0	0	0	0	0	0	0	0	0	0	0	0	0	0	0	0	0	0	0	0	0	0	0	0	0	0	0	0	0	0	0	0	0	0	0	0	0	0	0	0	0	0	0	0	0	0
c_000008163888_aloha2_megahit	0	0	0	0	0	0	0	0	0	0	0	0	0	0	0	0	0	0	0	0	0	0	0	0	0	0	0	0	0	0	0	0	0	0	0	0	0	0	0	0	0	0	0	0	0	0	0	0	0
c_000008164726_aloha2_megahit	0	0	0	0	0	0	0	0	0	0	0	0	0	0	0	0	0	0	0	0	0	0	0	0	0	0	0	0	0	0	0	0	0	0	0	0	0	0	0	0	0	0	0	0	0	0	0	0	0
c_000008165809_aloha2_megahit	0	0	0	0	0	0	0	0	0	0	0	0	0	0	0	0	0	0	0	0	0	0	0	0	0	0	0	0	0	0	0	0	0	0	0	0	0	0	0	0	0	0	0	0	0	0	0	0	0
c_000008169508_aloha2_megahit	0	0	0	0	0	0	0	0	0	0	0	0	0	0	0	0	0	0	0	0	0	0	0	0	0	0	0	0	0	0	0	0	0	0	0	0	0	0	0	0	0	0	0	0	0	0	0	0	0
c_000008170348_aloha2_megahit	0	0	0	0	0	0	0	0	0	0	0	0	0	0	0	0	0	0	0	0	0	0	0	0	0	0	0	0	0	0	0	0	0	0	0	0	0	0	0	0	0	0	0	0	0	0	0	0	0
c_000008170391_aloha2_megahit	0.091926	0.017454	0	0	0	0.138308	0	0	0	0.024989	0.002802	0	0	0	0	0.02883	0	0.021959	0	0.093893	0.01102	0	0.092558	0.058686	0	0.006262	0.03098	0.202668	0.070092	0	0	0.054361	0.084802	0	0	0	0	0	0.037539	0	0	0	0	0.080498	0.009749	0	0	0.010048	0
c_000008174037_aloha2_megahit	0	0	0	0	0	0	0	0	0	0	0	0	0	0	0	0	0	0	0	0	0	0	0	0	0	0	0	0	0	0	0	0	0	0	0	0	0	0	0	0	0	0	0	0	0	0	0	0	0
c_000008174313_aloha2_megahit	0	0	0	0	0	0	0	0	0	0	0	0	0	0	0	0	0	0	0	0	0	0	0	0	0	0	0	0	0	0	0	0	0	0	0	0	0	0	0	0	0	0	0	0	0	0	0	0	0
c_000008179608_aloha2_megahit	0	0	0	0	0	0	0	0	0	0	0	0	0	0	0	0	0	0	0	0	0	0	0	0	0	0	0	0	0	0	0	0	0	0	0	0	0	0	0	0	0	0	0	0	0	0	0	0	0
c_000008179800_aloha2_megahit	0	0	0	0	0	0	0	0	0	0	0	0	0	0	0	0	0	0	0	0	0	0	0	0	0	0	0	0	0	0	0	0	0	0	0	0	0	0	0	0	0	0	0	0	0	0	0	0	0
c_000008180056_aloha2_megahit	0	0	0	0	0	0	0	0	0	0	0	0	0	0	0	0	0	0	0	0	0	0	0	0	0	0	0	0	0	0	0	0	0	0	0	0	0	0	0	0	0	0	0	0	0	0	0	0	0
c_000008180072_aloha2_megahit	0	0	0	0	0	0	0.002029	0	0	0	0	0	0	0	0	0	0	0	0	0	0	0	0	0	0	0	0	0	0	0	0	0	0	0	0	0	0	0	0	0	0	0	0	0	0	0	0	0	0
c_000008180535_aloha2_megahit	0	0	0	0	0	0	0	0	0	0	0	0	0	0	0	0	0	0	0	0	0	0	0	0	0	0	0	0	0	0	0	0	0	0	0	0	0	0	0	0	0	0	0	0	0	0	0	0	0
c_000008181952_aloha2_megahit	0	0	0	0	0	0	0	0	0	0	0	0	0	0	0	0	0	0	0	0	0	0	0	0	0	0	0	0	0	0	0	0	0	0	0	0	0	0	0	0	0	0	0	0	0	0	0	0	0
c_000008182199_aloha2_megahit	0	0	0	0	0	0	0	0	0	0	0	0	0	0	0	0	0	0	0	0	0	0	0	0	0	0	0	0	0	0	0	0	0	0	0	0	0	0	0	0	0	0	0	0	0	0	0	0	0
c_000008184093_aloha2_megahit	0	0	0	0	0	0	0	0	0	0	0	0	0	0	0	0	0	0	0	0	0	0	0	0	0	0	0	0	0	0	0	0	0	0	0	0	0	0	0	0	0	0	0	0	0	0	0	0	0
c_000008185797_aloha2_megahit	0.070737	0.050992	0	0	0	0	0.06252	0.116345	0	0	0.009007	0.07596	0	0.024018	0	0.079337	0	0.070539	0.081874	0.049524	0.000274	0	0	0	0	0	0	0	0	0	0	0	0	0	0	0	0	0	0	0	0	0	0	0	0	0	0	0	0.000496
c_000008187023_aloha2_megahit	0	0	0	0	0	0	0	0	0	0	0	0	0	0	0	0	0	0	0	0	0	0	0	0	0	0	0	0	0	0	0	0	0	0	0	0	0	0	0	0	0	0	0	0	0	0	0	0	0
c_000008189372_aloha2_megahit	0.016488	0.007316	0	0	0	0	0.030395	0.076247	0	0	0.001725	0.008764	0	0	0	0.003965	0	0.019222	0.013497	0.008848	0	0	0	0	0	0	0	0	0	0	0	0	0	0	0	0	0	0	0	0	0	0	0	0	0	0	0	0	0
c_000008189598_aloha2_megahit	0	0	0	0	0	0	0	0	0	0	0	0	0	0	0	0	0	0	0	0	0	0	0	0	0	0	0	0	0	0	0	0	0	0	0	0	0	0	0	0	0	0	0	0	0	0	0	0	0
c_000008190043_aloha2_megahit	0.066273	0.065176	0	0	0.004476	0	0.069241	0.14142	0.000264	0	0.001908	0.067706	0	0.020375	0	0.066558	0	0.056712	0.078926	0.051945	0.002366	0	0	0	0	0	0	0	0	0	0	0	0	0	0	0	0	0	0	0	0	0	0	0	0.001512	0	0	0	0
c_000008191845_aloha2_megahit	0.042494	0.025704	0	0	0	0	0.03789	0.097489	0	0	0	0.065398	0	0.011276	0	0.046704	0	0.039106	0.051942	0.044278	0.000292	0	0	0	0	0	0	0	0	0	0	0	0	0	0	0	0	0	0	0	0	0	0	0	0	0	0	0	0
c_000008191986_aloha2_megahit	0	0	0	0	0	0	0	0	0	0	0	0	0	0	0	0	0	0	0	0	0	0	0	0	0	0	0	0	0	0	0	0	0	0	0	0	0	0	0	0	0	0	0	0	0	0	0	0	0
c_000008191992_aloha2_megahit	0.02268	0.032354	0	0	0	0	0.012548	0.028706	0	0	0	0.016212	0	0.008211	0	0.018022	0	0.000943	0.009789	0	0.001939	0	0	0	0	0	0	0	0	0	0	0	0	0	0	0	0	0	0	0	0	0	0	0	0	0	0	0	0
c_000008192101_aloha2_megahit	0	0	0	0	0	0	0	0	0	0	0	0	0	0	0	0	0	0	0	0	0	0	0	0	0	0	0	0	0	0	0	0	0	0	0	0	0	0	0	0	0	0	0	0	0	0	0	0	0
c_000008195430_aloha2_megahit	0	0	0	0	0	0	0	0	0	0	0	0	0	0	0	0	0	0	0	0	0	0	0	0	0	0	0	0	0	0	0	0	0	0	0	0	0	0	0	0	0	0	0	0	0	0	0	0	0
c_000008196724_aloha2_megahit	0	0	0	0	0	0	0	0	0	0	0	0	0	0	0	0	0	0	0	0	0	0	0	0	0	0	0	0	0	0	0	0	0	0	0	0	0	0	0	0	0	0	0	0	0	0	0	0	0
c_000008200278_aloha2_megahit	0	0	0	0	0	0	0.002067	0	0	0	0	0	0	0	0	0	0	0	0	0	0	0	0	0	0	0	0	0	0	0	0	0	0	0	0	0	0	0	0	0	0	0	0	0	0	0	0	0	0
c_000008202628_aloha2_megahit	0	0	0	0	0	0	0	0	0	0	0	0	0	0	0	0	0	0	0	0	0	0	0	0	0	0	0	0	0	0	0	0	0	0	0	0	0	0	0	0	0	0	0	0	0	0	0	0	0
c_000008205732_aloha2_megahit	0	0	0	0	0	0	0	0	0	0	0	0	0	0	0	0	0	0	0	0	0	0	0	0	0	0	0	0	0	0	0	0	0	0	0	0	0	0	0	0	0	0	0	0	0	0	0	0	0
c_000008205782_aloha2_megahit	0	0	0	0	0	0	0	0	0	0	0	0	0	0	0	0	0	0	0	0	0	0	0	0	0	0	0	0	0	0	0	0	0	0	0	0	0	0	0	0	0	0	0	0	0	0	0	0	0
c_000008206362_aloha2_megahit	0	0	0	0	0	0	0	0	0	0	0	0	0	0	0	0	0	0	0	0	0	0	0	0	0	0	0	0	0	0	0	0	0	0	0	0	0	0	0	0	0	0	0	0	0	0	0	0	0
c_000008207496_aloha2_megahit	0	0	0	0	0	0	0	0	0	0	0	0	0	0	0	0	0	0	0	0	0	0	0	0	0	0	0	0	0	0	0	0	0	0	0	0	0	0	0	0	0	0	0	0	0	0	0	0	0
c_000008208694_aloha2_megahit	0	0	0	0	0	0	0	0	0	0	0	0	0	0	0	0	0	0	0	0	0	0	0	0	0	0	0	0	0	0	0	0	0	0	0	0	0	0	0	0	0	0	0	0	0	0	0	0	0
c_000008209348_aloha2_megahit	0	0	0	0	0	0	0	0	0	0	0	0	0	0	0	0	0	0	0	0	0	0	0	0	0	0	0	0	0	0	0	0	0	0	0	0	0	0	0	0	0	0	0	0	0	0	0	0	0
c_000008209622_aloha2_megahit	0	0	0	0	0	0	0	0	0	0	0	0	0	0	0	0	0	0	0	0	0	0	0	0	0	0	0	0	0	0	0	0	0	0	0	0	0	0	0	0	0	0	0	0	0	0	0	0	0
c_000008209800_aloha2_megahit	0	0	0	0	0	0	0	0	0	0	0	0	0	0	0	0	0	0	0	0	0	0	0	0	0	0	0	0	0	0	0	0	0	0	0	0	0	0	0	0	0	0	0	0	0	0	0	0	0
c_000008210736_aloha2_megahit	0	0	0	0	0	0	0	0	0	0	0	0	0	0	0	0	0	0	0	0	0	0	0	0	0	0	0	0	0	0	0	0	0	0	0	0	0	0	0	0	0	0	0	0	0	0	0	0	0
c_000008212066_aloha2_megahit	0	0	0	0	0	0	0	0	0	0	0	0	0	0	0	0	0	0	0	0	0	0	0	0	0	0	0	0	0	0	0	0	0	0	0	0	0	0	0	0	0	0	0	0	0	0	0	0	0
c_000008212920_aloha2_megahit	0	0	0	0	0	0	0	0	0	0	0	0	0	0	0	0	0	0	0	0	0	0	0	0	0	0	0	0	0	0	0	0	0	0	0	0	0	0	0	0	0	0	0	0	0	0	0	0	0
c_000008213622_aloha2_megahit	0.054896	0.034952	0	0	0	0	0.072451	0.140919	0	0	0.001036	0.082206	0	0.0148	0	0.065796	0	0.065562	0.089948	0.068738	0.001241	0	0	0	0	0	0	0	0	0	0	0	0	0	0	0	0	0	0	0	0	0	0	0	0	0	0	0	0
c_000008213895_aloha2_megahit	0	0	0	0	0	0	0	0	0	0	0	0	0	0	0	0	0	0	0	0	0	0	0	0	0	0	0	0	0	0	0	0	0	0	0	0	0	0	0	0	0	0	0	0	0	0	0	0	0
c_000008214337_aloha2_megahit	0	0	0	0	0	0	0	0	0	0	0	0	0	0	0	0	0	0	0	0	0	0	0	0	0	0	0	0	0	0	0	0	0	0	0	0	0	0	0	0	0	0	0	0	0	0	0	0	0
c_000008215805_aloha2_megahit	0.042022	0.01575	0	0.005291	0	0.063552	0	0	0.002429	0.02324	0.006573	6.5e-05	0	0.000692	0	0.040387	0	0.016919	0	0.061405	0.00231	0	0.056543	0.122422	0	0	0.008539	0.128366	0.068924	0	0.060658	0.04702	0.038447	0	0	0	0	0	0.07691	0	0	0	0	0	0.005063	0	0	0	0
c_000008216452_aloha2_megahit	0.01342	0.017733	0	0	0	0	0.035708	0.051509	0	0	0	0.051103	0	0.001701	0	0.027495	0	0.026427	0.02267	0.008791	0	0	0	0	0	0	0	0	0	0	0	0	0	0	0	0	0	0	0	0	0	0	0	0	0	0	0	0	0
c_000008217257_aloha2_megahit	0	0	0	0	0	0	0	0	0	0	0	0	0	0	0	0	0	0	0	0	0	0	0	0	0	0	0	0	0	0	0	0	0	0	0	0	0	0	0	0	0	0	0	0	0	0	0	0	0
c_000008218579_aloha2_megahit	0.048772	0.03739	0	0	0	0	0.056521	0.062152	0.006403	0	0.004008	0.059855	0	0.013408	0	0.049343	0	0.010634	0.030232	0.002868	0	0	0	0	0	0	0	0	0	0	0	0	0	0	0	0	0	0	0	0	0	0	0	0	0	0	0	0	0
c_000008218771_aloha2_megahit	0	0	0	0	0	0	0	0	0	0	0	0	0	0	0	0	0	0	0	0	0	0	0	0	0	0	0	0	0	0	0	0	0	0	0	0	0	0	0	0	0	0	0	0	0	0	0	0	0
c_000008219065_aloha2_megahit	0	0	0	0	0	0	0	0	0	0	0	0	0	0	0	0	0	0	0	0	0	0	0	0	0	0	0	0	0	0	0	0	0	0	0	0	0	0	0	0	0	0	0	0	0	0	0	0	0
c_000008223275_aloha2_megahit	0	0	0	0	0	0	0	0	0	0	0	0	0	0	0	0	0	0	0	0	0	0	0	0	0	0	0	0	0	0	0	0	0	0	0	0	0	0	0	0	0	0	0	0	0	0	0	0	0
c_000008224379_aloha2_megahit	0.067461	0.066433	0	0	0	0.064678	0	0	0	0.015048	0	0.01334	0.017878	0	0	0.084305	0	0.024949	0	0.075181	0.003142	0	0.061551	0.105968	0	0.005314	0.013459	0.118344	0.059359	0	0.067567	0.059009	0.054936	0	0	0	0	0	0.062026	0	0	0	0	0.02429	0.00216	0	0	0	0
c_000008224764_aloha2_megahit	0	0	0	0	0	0	0	0	0	0	0	0	0	0	0	0	0	0	0	0	0	0	0	0	0	0	0	0	0	0	0	0	0	0	0	0	0	0	0	0	0	0	0	0	0	0	0	0	0
c_000008227470_aloha2_megahit	0	0	0	0	0	0	0	0	0	0	0	0	0	0	0	0	0	0	0	0	0	0	0	0	0	0	0	0	0	0	0	0	0	0	0	0	0	0	0	0	0	0	0	0	0	0	0	0	0
c_000008228199_aloha2_megahit	0	0	0	0	0	0	0	0	0	0	0	0	0	0	0	0	0	0	0	0	0	0	0	0	0	0	0	0	0	0	0	0	0	0	0	0	0	0	0	0	0	0	0	0	0	0	0	0	0
c_000008229243_aloha2_megahit	0	0	0	0	0	0	0.019686	0	0	0	0	0	0	0	0	0	0	0	0.000951	0	0	0	0	0	0	0	0	0	0	0	0	0	0	0	0	0	0	0	0	0	0	0	0	0	0	0	0	0	0
c_000008229637_aloha2_megahit	0.135599	0.092301	0.012141	0	0.010658	0.226696	0.014303	0.026115	0.005846	0.028745	0.021173	0.088029	0.074485	0.035614	0	0.16914	0.007076	0.073709	0.023461	0.209622	0.016012	0	0.218938	0.138197	0	0.016583	0.0299	0.236018	0.119336	0	0.157396	0.106306	0.126388	0	0	0.017851	0	0	0.136669	0.011924	0	0	0	0.056894	0.015589	0	0.107638	0.008852	0.002288
c_000008233679_aloha2_megahit	0	0	0	0	0	0	0	0	0	0	0	0	0	0	0	0	0	0	0	0	0	0	0	0	0	0	0	0	0	0	0	0	0	0	0	0	0	0	0	0	0	0	0	0	0	0	0	0	0
c_000008236218_aloha2_megahit	0	0	0	0	0	0	0	0	0	0	0	0	0	0	0	0	0	0	0	0	0	0	0	0	0	0	0	0	0	0	0	0	0	0	0	0	0	0	0	0	0	0	0	0	0	0	0	0	0
c_000008242891_aloha2_megahit	0	0	0	0	0	0	0	0	0	0	0	0	0	0	0	0	0	0	0	0	0	0	0	0	0	0	0	0	0	0	0	0	0	0	0	0	0	0	0	0	0	0	0	0	0	0	0	0	0
c_000008243794_aloha2_megahit	0	0	0	0	0	0	0	0	0	0	0	0	0	0	0	0	0	0	0	0	0	0	0	0	0	0	0	0	0	0	0	0	0	0	0	0	0	0	0	0	0	0	0	0	0	0	0	0	0
c_000008245364_aloha2_megahit	0.001668	0	0	0	0	0	0	0	0	0	0	0	0	0	0	0	0	0	0	0	0	0	0	0	0	0	0	0	0	0	0	0	0	0	0	0	0	0	0	0	0	0	0	0	0	0	0	0	0
c_000008245984_aloha2_megahit	0.067672	0.048359	0	0	0.001393	0	0.106834	0.169064	0.003994	0	0.005336	0.077065	0	0.040946	0	0.090513	0	0.101865	0.122331	0.094887	0.013457	0	0	0	0	0	0	0	0	0	0	0	0	0	0	0	0	0	0	0	0	0	0	0	0.003345	0	0	0	0.0009
c_000008246181_aloha2_megahit	0.034585	0.003874	0	0	0	0	0.055593	0.050315	0.003595	0	0	0.04693	0	0.008018	0	0.012352	0	0.040499	0.03053	0.011337	0.00019	0	0	0	0	0	0	0	0	0	0	0	0	0	0	0	0	0	0	0	0	0	0	0	0	0	0	0	0
c_000008247310_aloha2_megahit	0	0	0	0	0	0	0	0	0	0	0	0	0	0	0	0	0	0	0	0	0	0	0	0	0	0	0	0	0	0	0	0	0	0	0	0	0	0	0	0	0	0	0	0	0	0	0	0	0
c_000008247359_aloha2_megahit	0	0	0	0	0	0	0	0	0	0	0	0	0	0	0	0	0	0	0	0	0	0	0	0	0	0	0	0	0	0	0	0	0	0	0	0	0	0	0	0	0	0	0	0	0	0	0	0	0
c_000008247904_aloha2_megahit	0	0	0	0	0	0	0	0	0	0	0	0	0	0	0	0	0	0	0	0	0	0	0	0	0	0	0	0	0	0	0	0	0	0	0	0	0	0	0	0	0	0	0	0	0	0	0	0	0
c_000008249102_aloha2_megahit	0	0	0	0	0	0	0	0	0	0	0	0	0	0	0	0	0	0	0	0	0	0	0	0	0	0	0	0	0	0	0	0	0	0	0	0	0	0	0	0	0	0	0	0	0	0	0	0	0
c_000008250228_aloha2_megahit	0.060096	0.045374	0	0	0	0	0.092338	0.135877	0	0	0.003553	0.095442	0	0.022529	0	0.07621	0	0.082898	0.086794	0.061678	0.002973	0	0	0	0	0	0	0	0	0	0	0	0	0	0	0	0	0	0	0	0	0	0	0	0	0	0	0	0.001746
c_000008252984_aloha2_megahit	0	0	0	0	0	0	0	0	0	0	0	0	0	0	0	0	0	0	0	0	0	0	0	0	0	0	0	0	0	0	0	0	0	0	0	0	0	0	0	0	0	0	0	0	0	0	0	0	0
c_000008253306_aloha2_megahit	0	0	0	0	0	0	0	0	0	0	0	0	0	0	0	0	0	0	0	0	0	0	0	0	0	0	0	0	0	0	0	0	0	0	0	0	0	0	0	0	0	0	0	0	0	0	0	0	0
c_000008254450_aloha2_megahit	0	0	0	0	0	0	0	0	0	0	0	0	0	0	0	0	0	0	0	0	0	0	0	0	0	0	0	0	0	0	0	0	0	0	0	0	0	0	0	0	0	0	0	0	0	0	0	0	0
c_000008254988_aloha2_megahit	0	0	0	0	0	0	0	0	0	0	0	0	0	0	0	0	0	0	0	0	0	0	0	0	0	0	0	0	0	0	0	0	0	0	0	0	0	0	0	0	0	0	0	0	0	0	0	0	0
c_000008255540_aloha2_megahit	0	0	0	0	0	0	0	0	0	0	0	0	0	0	0	0	0	0	0	0	0	0	0	0	0	0	0	0	0	0	0	0	0	0	0	0	0	0	0	0	0	0	0	0	0	0	0	0	0
c_000008256082_aloha2_megahit	0	0	0	0	0	0	0	0	0	0	0	0	0	0	0	0	0	0	0	0	0	0	0	0	0	0	0	0	0	0	0	0	0	0	0	0	0	0	0	0	0	0	0	0	0	0	0	0	0
c_000008256912_aloha2_megahit	0	0	0	0	0	0	0	0	0	0	0	0	0	0	0	0	0	0	0	0	0	0	0	0	0	0	0	0	0	0	0	0	0	0	0	0	0	0	0	0	0	0	0	0	0	0	0	0	0
c_000008258397_aloha2_megahit	0.065534	0.059639	0	0	0.001004	0	0.077292	0.161349	0	0	0.001359	0.095023	0	0.017257	0	0.064585	0	0.074376	0.093069	0.052791	0.004318	0	0	0	0	0	0	0	0	0	0	0	0	0	0	0	0	0	0	0	0	0	0	0	0	0	0	0	0.001006
c_000008259347_aloha2_megahit	0	0	0	0	0	0	0	0	0	0	0	0	0	0	0	0	0	0	0	0	0	0	0	0	0	0	0	0	0	0	0	0	0	0	0	0	0	0	0	0	0	0	0	0	0	0	0	0	0
c_000008261441_aloha2_megahit	0	0	0	0	0	0	0	0	0	0	0	0	0	0	0	0	0	0	0	0	0	0	0	0	0	0	0	0	0	0	0	0	0	0	0	0	0	0	0	0	0	0	0	0	0	0	0	0	0
c_000008261480_aloha2_megahit	0	0	0	0	0	0	0	0	0	0	0	0	0	0	0	0	0	0	0	0	0	0	0	0	0	0	0	0	0	0	0	0	0	0	0	0	0	0	0	0	0	0	0	0	0	0	0	0	0
c_000008264313_aloha2_megahit	0.018215	0	0	0	0	0	0.014045	0.029157	0	0	0	0.014887	0	0.002572	0	0	0	0	0.008687	0	0	0	0	0	0	0	0	0	0	0	0	0	0	0	0	0	0	0	0	0	0	0	0	0	0	0	0	0	0
c_000008264408_aloha2_megahit	0	0	0	0	0	0	0	0	0	0	0	0	0	0	0	0	0	0	0	0	0	0	0	0	0	0	0	0	0	0	0	0	0	0	0	0	0	0	0	0	0	0	0	0	0	0	0	0	0
c_000008264957_aloha2_megahit	0	0	0	0	0	0	0	0	0	0	0	0	0	0	0	0	0	0	0	0	0	0	0	0	0	0	0	0	0	0	0	0	0	0	0	0	0	0	0	0	0	0	0	0	0	0	0	0	0
c_000008266518_aloha2_megahit	0	0	0	0	0	0	0	0	0	0	0	0	0	0	0	0	0	0	0	0	0	0	0	0	0	0	0	0	0	0	0	0	0	0	0	0	0	0	0	0	0	0	0	0	0	0	0	0	0
c_000008266833_aloha2_megahit	0	0	0	0	0	0	0	0	0	0	0	0	0	0	0	0	0	0	0	0	0	0	0	0	0	0	0	0	0	0	0	0	0	0	0	0	0	0	0	0	0	0	0	0	0	0	0	0	0
c_000008268449_aloha2_megahit	0	0	0	0	0	0	0	0	0	0	0	0	0	0	0	0	0	0	0	0	0	0	0	0	0	0	0	0	0	0	0	0	0	0	0	0	0	0	0	0	0	0	0	0	0	0	0	0	0
c_000008269390_aloha2_megahit	0	0	0	0	0	0	0	0	0	0	0	0	0	0	0	0	0	0	0	0	0	0	0	0	0	0	0	0	0	0	0	0	0	0	0	0	0	0	0	0	0	0	0	0	0	0	0	0	0
c_000008270243_aloha2_megahit	0	0	0	0	0	0	0	0	0	0	0	0	0	0	0	0	0	0	0	0	0	0	0	0	0	0	0	0	0	0	0	0	0	0	0	0	0	0	0	0	0	0	0	0	0	0	0	0	0
c_000008274850_aloha2_megahit	0	0	0	0	0	0	0	0	0	0	0	0	0	0	0	0	0	0	0	0	0	0	0	0	0	0	0	0	0	0	0	0	0	0	0	0	0	0	0	0	0	0	0	0	0	0	0	0	0
c_000008275416_aloha2_megahit	0	0	0	0	0	0	0	0	0	0	0	0	0	0	0	0	0	0	0	0	0	0	0	0	0	0	0	0	0	0	0	0	0	0	0	0	0	0	0	0	0	0	0	0	0	0	0	0	0
c_000008278116_aloha2_megahit	0	0	0	0	0	0	0	0	0	0	0	0	0	0	0	0	0	0	0	0	0	0	0	0	0	0	0	0	0	0	0	0	0	0	0	0	0	0	0	0	0	0	0	0	0	0	0	0	0
c_000008278847_aloha2_megahit	0	0	0	0	0	0	0	0	0	0	0	0	0	0	0	0	0	0	0	0	0	0	0	0	0	0	0	0	0	0	0	0	0	0	0	0	0	0	0	0	0	0	0	0	0	0	0	0	0
c_000008278919_aloha2_megahit	0.142676	0.008008	0.002462	0.121101	0.004919	0.310525	0.021109	0.033144	0.002702	0.079725	0.007992	0.034044	0.017959	0.042544	0	0.069409	0	0.068859	0	0.145391	0.009891	0	0.078781	0.234494	0.044303	0.022325	0.087297	0.389694	0	0	0.1278	0.088278	0.058415	0	0	0.028418	0	0.067552	0.187367	0.045662	0	0	0	0.064295	0.016185	0.001912	0.095495	0	0.005493
c_000008281860_aloha2_megahit	0	0	0	0	0	0	0	0	0	0	0	0	0	0	0	0	0	0	0	0	0	0	0	0	0	0	0	0	0	0	0	0	0	0	0	0	0	0	0	0	0	0	0	0	0	0	0	0	0
c_000008284331_aloha2_megahit	0	0	0	0	0	0	0	0	0	0	0	0	0	0	0	0	0	0	0	0	0	0	0	0	0	0	0	0	0	0	0	0	0	0	0	0	0	0	0	0	0	0	0	0	0	0	0	0	0
c_000008291363_aloha2_megahit	0	0	0	0	0	0	0	0	0	0	0	0	0	0	0	0	0	0	0	0	0	0	0	0	0	0	0	0	0	0	0	0	0	0	0	0	0	0	0	0	0	0	0	0	0	0	0	0	0
c_000008292614_aloha2_megahit	0	0	0	0	0	0	0	0	0	0	0	0	0	0	0	0	0	0	0	0	0	0	0	0	0	0	0	0	0	0	0	0	0	0	0	0	0	0	0	0	0	0	0	0	0	0	0	0	0
c_000008295412_aloha2_megahit	0	0	0	0	0	0	0.00972	0	0	0	0	0.014574	0	0.000898	0	0	0	0.003618	0.005763	0.002337	0	0	0	0	0	0	0	0	0	0	0	0	0	0	0	0	0	0	0	0	0	0	0	0	0	0	0	0	0
c_000008295980_aloha2_megahit	0	0	0	0	0	0	0	0	0	0	0	0	0	0	0	0	0	0	0	0	0	0	0	0	0	0	0	0	0	0	0	0	0	0	0	0	0	0	0	0	0	0	0	0	0	0	0	0	0
c_000008296411_aloha2_megahit	0	0	0	0	0	0	0	0	0	0	0	0	0	0	0	0	0	0	0	0	0	0	0	0	0	0	0	0	0	0	0	0	0	0	0	0	0	0	0	0	0	0	0	0	0	0	0	0	0
c_000008297221_aloha2_megahit	0	0	0	0	0	0	0	0	0	0	0	0	0	0	0	0	0	0	0	0	0	0	0	0	0	0	0	0	0	0	0	0	0	0	0	0	0	0	0	0	0	0	0	0	0	0	0	0	0
c_000008300803_aloha2_megahit	0.039001	0	0	0	0	0	0.026113	0.047025	0	0	0	0.021675	0	0	0	0	0	0.025379	0.001451	0.01224	0	0	0	0	0	0	0	0	0	0	0	0	0	0	0	0	0	0	0	0	0	0	0	0	0	0	0	0	0
c_000008302538_aloha2_megahit	0	0	0	0	0	0	0	0	0	0	0	0	0	0	0	0	0	0	0	0	0	0	0	0	0	0	0	0	0	0	0	0	0	0	0	0	0	0	0	0	0	0	0	0	0	0	0	0	0
c_000008303135_aloha2_megahit	0	0	0	0	0	0	0	0	0	0	0	0	0	0	0	0	0	0	0	0	0	0	0	0	0	0	0	0	0	0	0	0	0	0	0	0	0	0	0	0	0	0	0	0	0	0	0	0	0
c_000008304375_aloha2_megahit	0	0	0	0	0	0	0	0	0	0	0	0	0	0	0	0	0	0	0	0	0	0	0	0	0	0	0	0	0	0	0	0	0	0	0	0	0	0	0	0	0	0	0	0	0	0	0	0	0
c_000008304903_aloha2_megahit	0	0	0	0	0	0	0	0	0	0	0	0	0	0	0	0	0	0	0	0	0	0	0	0	0	0	0	0	0	0	0	0	0	0	0	0	0	0	0	0	0	0	0	0	0	0	0	0	0
c_000008305640_aloha2_megahit	0	0	0	0	0	0	0	0	0	0	0	0	0	0	0	0	0	0	0	0	0	0	0	0	0	0	0	0	0	0	0	0	0	0	0	0	0	0	0	0	0	0	0	0	0	0	0	0	0
c_000008306532_aloha2_megahit	0.135762	0.046578	0.01699	0.126296	0.003108	0.365543	0.005175	0.025423	0.008405	0.110655	0.016807	0.09248	0	0.057225	0	0.10008	0.004101	0.036348	0.004137	0.099852	0.025693	0	0.087206	0.266244	0.009922	0.036029	0.114238	0.487741	0	0	0.31467	0.105535	0.079397	0	0	0.016611	0	0.086551	0.262127	0.044227	0	0	0.034085	0.120434	0.02301	0.010296	0.032545	0	0.009636
c_000008310218_aloha2_megahit	0.018985	0	0	0	0	0	0.022336	0.008667	0	0	0	0.03333	0	0	0	0.00534	0	0.027528	0.039973	0	0	0	0	0	0	0	0	0	0	0	0	0	0	0	0	0	0	0	0	0	0	0	0	0	0	0	0	0	0
c_000008310222_aloha2_megahit	0	0	0	0	0	0	0	0	0	0	0	0	0	0	0	0	0	0	0	0	0	0	0	0	0	0	0	0	0	0	0	0	0	0	0	0	0	0	0	0	0	0	0	0	0	0	0	0	0
c_000008316219_aloha2_megahit	0	0	0	0	0	0	0	0	0	0	0	0	0	0	0	0	0	0	0	0	0	0	0	0	0	0	0	0	0	0	0	0	0	0	0	0	0	0	0	0	0	0	0	0	0	0	0	0	0
c_000008318427_aloha2_megahit	0	0	0	0	0	0	0	0	0	0	0	0	0	0	0	0	0	0	0	0	0	0	0	0	0	0	0	0	0	0	0	0	0	0	0	0	0	0	0	0	0	0	0	0	0	0	0	0	0
c_000008318647_aloha2_megahit	0	0	0	0	0	0	0	0	0	0	0	0	0	0	0	0	0	0	0	0	0	0	0	0	0	0	0	0	0	0	0	0	0	0	0	0	0	0	0	0	0	0	0	0	0	0	0	0	0
c_000008320188_aloha2_megahit	0	0	0	0	0	0	0	0	0	0	0	0	0	0	0	0	0	0	0	0	0	0	0	0	0	0	0	0	0	0	0	0	0	0	0	0	0	0	0	0	0	0	0	0	0	0	0	0	0
c_000008320262_aloha2_megahit	0	0	0	0	0	0	0	0	0	0	0	0	0	0	0	0	0	0	0	0	0	0	0	0	0	0	0	0	0	0	0	0	0	0	0	0	0	0	0	0	0	0	0	0	0	0	0	0	0
c_000008321949_aloha2_megahit	0	0	0	0	0	0	0	0	0	0	0	0	0	0	0	0	0	0	0	0	0	0	0	0	0	0	0	0	0	0	0	0	0	0	0	0	0	0	0	0	0	0	0	0	0	0	0	0	0
c_000008322505_aloha2_megahit	0	0	0	0	0	0	0	0	0	0	0	0	0	0	0	0	0	0	0	0	0	0	0	0	0	0	0	0	0	0	0	0	0	0	0	0	0	0	0	0	0	0	0	0	0	0	0	0	0
c_000008324938_aloha2_megahit	0.019677	0.003624	0	0	0	0	0.041398	0.06326	0	0	0	0.037711	0	0.004522	0	0	0	0.020029	0.059607	0.005112	0	0	0	0	0	0	0	0	0	0	0	0	0	0	0	0	0	0	0	0	0	0	0	0	0	0	0	0	0
c_000008326099_aloha2_megahit	0	0	0	0	0	0	0	0	0	0	0	0	0	0	0	0	0	0	0	0	0	0	0	0	0	0	0	0	0	0	0	0	0	0	0	0	0	0	0	0	0	0	0	0	0	0	0	0	0
c_000008326310_aloha2_megahit	0	0	0	0	0	0	0	0	0	0	0	0	0	0	0	0	0	0	0	0	0	0	0	0	0	0	0	0	0	0	0	0	0	0	0	0	0	0	0	0	0	0	0	0	0	0	0	0	0
c_000008327502_aloha2_megahit	0	0	0	0	0	0	0	0	0	0	0	0	0	0	0	0	0	0	0	0	0	0	0	0	0	0	0	0	0	0	0	0	0	0	0	0	0	0	0	0	0	0	0	0	0	0	0	0	0
c_000008328767_aloha2_megahit	0	0	0	0	0	0	0	0	0	0	0	0	0	0	0	0	0	0	0	0	0	0	0	0	0	0	0	0	0	0	0	0	0	0	0	0	0	0	0	0	0	0	0	0	0	0	0	0	0
c_000008331587_aloha2_megahit	0	0	0	0	0	0	0	0	0	0	0	0	0	0	0	0	0	0	0	0	0	0	0	0	0	0	0	0	0	0	0	0	0	0	0	0	0	0	0	0	0	0	0	0	0	0	0	0	0
c_000008331659_aloha2_megahit	0	0	0	0	0	0	0	0	0	0	0	0	0	0	0	0	0	0	0	0	0	0	0	0	0	0	0	0	0	0	0	0	0	0	0	0	0	0	0	0	0	0	0	0	0	0	0	0	0
c_000008331808_aloha2_megahit	0	0	0	0	0	0	0	0	0	0	0	0	0	0	0	0	0	0	0	0	0	0	0	0	0	0	0	0	0	0	0	0	0	0	0	0	0	0	0	0	0	0	0	0	0	0	0	0	0
c_000008332050_aloha2_megahit	0	0	0	0	0	0	0	0	0	0	0	0	0	0	0	0	0	0	0	0	0	0	0	0	0	0	0	0	0	0	0	0	0	0	0	0	0	0	0	0	0	0	0	0	0	0	0	0	0
c_000008334225_aloha2_megahit	0	0	0	0	0	0	0	0	0	0	0	0	0	0	0	0	0	0	0	0	0	0	0	0	0	0	0	0	0	0	0	0	0	0	0	0	0	0	0	0	0	0	0	0	0	0	0	0	0
c_000008334977_aloha2_megahit	0	0	0	0	0	0	0	0	0	0	0	0	0	0	0	0	0	0	0	0	0	0	0	0	0	0	0	0	0	0	0	0	0	0	0	0	0	0	0	0	0	0	0	0	0	0	0	0	0
c_000008335928_aloha2_megahit	0	0	0	0	0	0	0	0	0	0	0	0	0	0	0	0	0	0	0	0	0	0	0	0	0	0	0	0	0	0	0	0	0	0	0	0	0	0	0	0	0	0	0	0	0	0	0	0	0
c_000008337722_aloha2_megahit	0	0	0	0	0	0	0	0	0	0	0	0	0	0	0	0	0	0	0	0	0	0	0	0	0	0	0	0	0	0	0	0	0	0	0	0	0	0	0	0	0	0	0	0	0	0	0	0	0
c_000008337957_aloha2_megahit	0	0	0	0	0	0	0	0	0	0	0	0	0	0	0	0	0	0	0	0	0	0	0	0	0	0	0	0	0	0	0	0	0	0	0	0	0	0	0	0	0	0	0	0	0	0	0	0	0
c_000008338248_aloha2_megahit	0	0	0	0	0	0	0	0	0	0	0	0	0	0	0	0	0	0	0	0	0	0	0	0	0	0	0	0	0	0	0	0	0	0	0	0	0	0	0	0	0	0	0	0	0	0	0	0	0
c_000008338929_aloha2_megahit	0	0	0	0	0	0	0	0	0	0	0	0	0	0	0	0	0	0	0	0	0	0	0	0	0	0	0	0	0	0	0	0	0	0	0	0	0	0	0	0	0	0	0	0	0	0	0	0	0
c_000008339685_aloha2_megahit	0	0	0	0	0	0	0	0	0	0	0	0	0	0	0	0	0	0	0	0	0	0	0	0	0	0	0	0	0	0	0	0	0	0	0	0	0	0	0	0	0	0	0	0	0	0	0	0	0
c_000008339784_aloha2_megahit	0	0	0	0	0	0	0	0	0	0	0	0	0	0	0	0	0	0	0	0	0	0	0	0	0	0	0	0	0	0	0	0	0	0	0	0	0	0	0	0	0	0	0	0	0	0	0	0	0
c_000008341191_aloha2_megahit	0	0	0	0	0	0	0	0	0	0	0	0	0	0	0	0	0	0	0	0	0	0	0	0	0	0	0	0	0	0	0	0	0	0	0	0	0	0	0	0	0	0	0	0	0	0	0	0	0
c_000008342758_aloha2_megahit	0.00951	0	0	0	0	0	0	0	0	0	0	0	0	0	0	0.042355	0	0	0	0	0	0	0	0	0	0	0	0	0	0	0	0	0	0	0	0	0	0	0	0	0	0	0	0	0	0	0	0	0
c_000008342952_aloha2_megahit	0	0	0	0	0	0	0	0	0	0	0	0	0	0	0	0	0	0	0	0	0	0	0	0	0	0	0	0	0	0	0	0	0	0	0	0	0	0	0	0	0	0	0	0	0	0	0	0	0
c_000008346551_aloha2_megahit	0	0	0	0	0	0	0	0	0	0	0	0	0	0	0	0	0	0	0	0	0	0	0	0	0	0	0	0	0	0	0	0	0	0	0	0	0	0	0	0	0	0	0	0	0	0	0	0	0
c_000008346763_aloha2_megahit	0	0	0	0	0	0	0	0	0	0	0	0	0	0	0	0	0	0	0	0	0	0	0	0	0	0	0	0	0	0	0	0	0	0	0	0	0	0	0	0	0	0	0	0	0	0	0	0	0
c_000008349260_aloha2_megahit	0	0	0	0	0	0	0	0	0	0	0	0	0	0	0	0	0	0	0	0	0	0	0	0	0	0	0	0	0	0	0	0	0	0	0	0	0	0	0	0	0	0	0	0	0	0	0	0	0
c_000008349632_aloha2_megahit	0	0	0	0	0	0	0	0	0.001361	0	0	0	0	0	0	0	0	0.000377	0	0	0	0	0	0	0	0	0	0	0	0	0	0	0	0	0	0	0	0	0	0	0	0	0	0	0	0	0	0	0
c_000008350975_aloha2_megahit	0	0	0	0	0	0	0	0	0	0	0	0	0	0	0	0	0	0	0	0	0	0	0	0	0	0	0	0	0	0	0	0	0	0	0	0	0	0	0	0	0	0	0	0	0	0	0	0	0
c_000008357140_aloha2_megahit	0	0	0	0	0	0	0.007976	0.007771	0	0	0	0.00613	0	0	0	0	0	0	0	0	0	0	0	0	0	0	0	0	0	0	0	0	0	0	0	0	0	0	0	0	0	0	0	0	0	0	0	0	0
c_000008515372_aloha2_megahit	0	0	0	0	0	0	0	0	0	0	0	0	0	0	0	0	0	0	0	0	0	0	0	0	0	0	0	0.143072	0	0	0	0	0.184868	0	0	0	0	0	0.310279	0	0	0	0	0	0	0	0	0	0
c_000008520753_aloha2_megahit	0.009759	0	0	0	0	0	0	0	0	0	0	0	0	0	0	0	0	0	0	0.015678	0	0	0	0	0	0	0	0.106237	0	0	0	0	0.218292	0	0	0	0	0	0.263966	0	0	0	0	0	0	0	0	0	0
c_000008522918_aloha2_megahit	0	0	0	0	0	0	0	0	0	0	0	0	0	0	0	0	0	0	0	0	0	0	0	0	0	0	0	0	0	0	0	0	0	0	0	0.323594	0	0	0	0	0	0	0	0	0	0	0	0	0
c_000008524412_aloha2_megahit	0.020045	0.000394	0	0	0	0	0	0	0	0	0	0	0	0	0	0	0	0	0	0.039218	0	0	0.02558	0	0	0	0	0.14708	0	0	0	0.01353	0.363433	0	0	0	0	0	0.31509	0	0	0	0	0	0	0	0	0	0
c_000008527448_aloha2_megahit	0	0	0	0	0	0	0	0	0	0	0	0	0	0	0	0	0	0	0	0	0	0	0	0	0	0	0	0.096763	0	0	0	0.009569	0.226269	0	0	0	0	0	0.247343	0	0	0	0	0	0	0	0	0	0
c_000008532097_aloha2_megahit	0	0	0	0	0	0	0	0	0	0	0	0	0	0	0	0	0	0	0	0	0	0	0	0	0	0	0	0.109117	0	0	0	0.003145	0.194924	0	0	0	0	0	0.24106	0	0	0	0	0	0	0	0	0	0
c_000008536647_aloha2_megahit	0	0	0	0	0	0	0	0	0	0	0	0	0	0	0	0	0	0	0	0	0	0	0	0	0	0	0	0	0	0	0	0	0	0	0	0	0	0	0	0	0	0	0	0	0	0	0	0	0
c_000008542140_aloha2_megahit	0	0	0	0	0	0	0	0	0	0	0	0	0	0	0	0	0	0	0	0	0	0	0	0	0	0	0	0	0	0	0	0	0	0	0	0	0	0	0	0	0	0	0	0	0	0	0	0	0
c_000008546551_aloha2_megahit	0	0	0	0	0	0	0	0	0	0	0	0	0	0	0	0	0	0	0	0	0	0	0	0	0	0	0	0	0	0	0	0	0	0	0	0	0	0	0	0	0	0	0	0	0	0	0	0	0
c_000008580907_aloha2_megahit	0	0	0	0	0	0	0	0	0	0	0	0	0	0	0	0	0	0	0	0	0	0	0	0	0	0	0	0	0	0	0	0	0	0	0	0	0	0	0	0	0	0	0	0	0	0	0	0	0
c_000008583436_aloha2_megahit	0	0	0	0	0	0	0	0	0	0	0	0	0	0	0	0	0	0	0	0	0	0	0	0	0	0	0	0	0	0	0	0	0	0	0	0	0	0	0	0	0	0	0	0	0	0	0	0	0
c_000008584986_aloha2_megahit	0.077071	0.071145	0.004212	0	0.012298	0	0.110977	0.219934	0.002594	0	0.013131	0.113962	0	0.053193	0.021571	0.127815	0	0.111143	0.158102	0.11216	0.01329	0	0	0	0	0	0	0	0	0	0	0	0	0	0	0	0	0	0	0	0	0	0	0	0.001264	0	0	0	0.006889
c_000008585625_aloha2_megahit	0.039222	0.006887	0	0	0	0	0.055218	0.10453	0	0	0	0.044666	0	0	0	0.008487	0	0.038618	0.065643	0.003778	0	0	0	0	0	0	0	0	0	0	0	0	0	0	0	0	0	0	0	0	0	0	0	0	0	0	0	0	0
c_000008585905_aloha2_megahit	0.060765	0.050121	0	0	0	0	0.081099	0.147677	0	0	0.000756	0.088597	0	0.022152	0	0.070827	0	0.074781	0.094497	0.058224	0.00249	0	0	0	0	0	0	0	0	0	0	0	0	0	0	0	0	0	0	0	0	0	0	0	0	0	0	0	0
c_000008591154_aloha2_megahit	0	0	0	0	0	0	0	0	0	0	0	0	0	0	0	0	0	0	0	0	0	0	0	0	0	0	0	0	0	0	0	0	0	0	0	0	0	0	0	0	0	0	0	0	0	0	0	0	0
c_000008592149_aloha2_megahit	0	0	0	0	0	0	0	0	0	0	0	0	0	0	0	0	0	0	0	0	0	0	0	0	0	0	0	0	0	0	0	0	0	0	0	0	0	0	0	0	0	0	0	0	0	0	0	0	0
c_000008592746_aloha2_megahit	0.106734	0.081591	0	0	0.005778	0	0.111808	0.252805	0.002711	0	0.007804	0.134276	0	0.040129	0.002505	0.111947	0	0.127514	0.14352	0.154112	0.015165	0	0	0	0	0	0	0	0	0	0	0	0	0	0	0	0	0	0	0	0	0	0	0	0.001859	0	0	0	0.016853
c_000008596491_aloha2_megahit	0	0	0	0	0	0	0	0	0	0	0	0	0	0	0	0	0	0	0	0	0	0	0	0	0	0	0	0	0	0	0	0	0	0	0	0	0	0	0	0	0	0	0	0	0	0	0	0	0
c_000008597739_aloha2_megahit	0	0	0	0	0	0	0	0	0	0	0	0	0	0	0	0	0	0	0	0	0	0	0	0	0	0	0	0	0	0	0	0	0	0	0	0	0	0	0	0	0	0	0	0	0	0	0	0	0
c_000008598299_aloha2_megahit	0	0	0	0	0	0	0	0	0	0	0	0	0	0	0	0	0	0	0	0	0	0	0	0	0	0	0	0	0	0	0	0	0	0	0	0	0	0	0	0	0	0	0	0	0	0	0	0	0
c_000008598937_aloha2_megahit	0	0	0	0	0	0	0	0	0	0	0	0	0	0	0	0	0	0	0	0	0	0	0	0	0	0	0	0	0	0	0	0	0	0	0	0	0	0	0	0	0	0	0	0	0	0	0	0	0
c_000008599473_aloha2_megahit	0	0	0	0	0	0	0	0	0	0	0	0	0	0	0	0	0	0	0	0	0	0	0	0	0	0	0	0	0	0	0	0	0	0	0	0	0	0	0	0	0	0	0	0	0	0	0	0	0
c_000008603375_aloha2_megahit	0	0	0	0	0	0	0	0	0	0	0	0	0	0	0	0	0	0	0	0	0	0	0	0	0	0	0	0	0	0	0	0	0	0	0	0	0	0	0	0	0	0	0	0	0	0	0	0	0
c_000008606673_aloha2_megahit	0	0	0	0	0	0	0	0	0	0	0	0	0	0	0	0	0	0	0	0	0	0	0	0	0	0	0	0	0	0	0	0	0	0	0	0	0	0	0	0	0	0	0	0	0	0	0	0	0
c_000008608716_aloha2_megahit	0	0	0	0	0	0	0	0	0	0	0	0	0	0	0	0	0	0	0	0	0	0	0	0	0	0	0	0	0	0	0	0	0	0	0	0	0	0	0	0	0	0	0	0	0	0	0	0	0
c_000008615362_aloha2_megahit	0	0	0	0	0	0	0	0	0	0	0	0	0	0	0	0	0	0	0	0	0	0	0	0	0	0	0	0	0	0	0	0	0	0	0	0	0	0	0	0	0	0	0	0	0	0	0	0	0
c_000008619260_aloha2_megahit	0	0	0	0	0	0	0	0	0	0	0	0	0	0	0	0	0	0	0	0	0	0	0	0	0	0	0	0	0	0	0	0	0	0	0	0	0	0	0	0	0	0	0	0	0	0	0	0	0
c_000008619396_aloha2_megahit	0	0	0	0	0	0	0	0	0	0	0	0	0	0	0	0	0	0	0	0	0	0	0	0	0	0	0	0	0	0	0	0	0	0	0	0	0	0	0	0	0	0	0	0	0	0	0	0	0
c_000008619809_aloha2_megahit	0	0	0	0	0	0	0	0	0	0	0	0	0	0	0	0	0	0	0	0	0	0	0	0	0	0	0	0	0	0	0	0	0	0	0	0	0	0	0	0	0	0	0	0	0	0	0	0	0
c_000008621980_aloha2_megahit	0	0	0	0	0	0	0	0	0	0	0	0	0	0	0	0	0	0	0	0	0	0	0	0	0	0	0	0	0	0	0	0	0	0	0	0	0	0	0	0	0	0	0	0	0	0	0	0	0
c_000008624144_aloha2_megahit	0.172525	0.137357	0.023646	0	0.047533	0.002926	0.210505	0.439798	0.016272	0	0.019914	0.223802	0	0.075744	0.133402	0.229086	0	0.208814	0.285503	0.210092	0.0311	0	0	0	0	0.000746	0	0.02254	0	0	0	0	0	0	0	0.012569	0	0	0.006031	0.003101	0	0	0	0	0.010744	0	0	0	0.030702
c_000008631247_aloha2_megahit	0	0	0	0	0	0	0	0	0	0	0	0	0	0	0	0	0	0	0	0	0	0	0	0	0	0	0	0	0	0	0	0	0	0	0	0	0	0	0	0	0	0	0	0	0	0	0	0	0
c_000008637489_aloha2_megahit	0	0	0	0	0	0	0	0	0	0	0	0	0	0	0	0	0	0	0	0	0	0	0	0	0	0	0	0	0	0	0	0	0	0	0	0	0	0	0	0	0	0	0	0	0	0	0	0	0
c_000008639667_aloha2_megahit	0	0	0	0	0	0	0	0	0	0	0	0	0	0	0	0	0	0	0	0	0	0	0	0	0	0	0	0	0	0	0	0	0	0	0	0	0	0	0	0	0	0	0	0	0	0	0	0	0
c_000008649035_aloha2_megahit	0	0	0	0	0	0	0	0	0	0	0	0	0	0	0	0	0	0	0	0	0	0	0	0	0	0	0	0	0	0	0	0	0	0	0	0	0	0	0	0	0	0	0	0	0	0	0	0	0
c_000008655996_aloha2_megahit	0	0	0	0	0	0	0	0	0	0	0	0	0	0	0	0	0	0	0	0	0	0	0	0	0	0	0	0	0	0	0	0	0	0	0	0	0	0	0	0	0	0	0	0	0	0	0	0	0
c_000009456810_aloha2_megahit	0	0	0	0	0	0	0	0	0	0	0	0	0	0	0	0	0	0	0	0	0	0	0	0	0	0	0	0	0	0	0	0	0	0	0	0	0	0	0	0	0	0	0	0	0	0	0	0	0
c_000009485371_aloha2_megahit	0	0	0	0	0	0	0	0	0.007125	0	0.006379	0.008182	0	0	0	0	0	0.00191	0	0	0	0	0	0	0	0	0	0	0	0	0	0.001739	0	0	0	0	0	0	0	0	0	0	0	0	0	0	0	0	0
c_000009598245_aloha2_megahit	0.019497	0	0	0	0	0	0	0	0	0	0	0.001429	0	0	0	0.018778	0	0.053046	0.004697	0.005464	0	0	0	0	0	0	0	0	0	0	0	0	0	0	0	0	0	0	0	0	0	0	0	0	0	0	0	0.010324	0
c_000009602734_aloha2_megahit	0.026058	0.021141	0	0	0	0	0.014653	0.033456	0	0	0	0.004961	0	0.005144	0	0.023858	0	0.086083	0.010499	0.008819	0	0	0	0	0	0	0	0	0	0	0	0	0	0	0	0	0	0	0	0	0	0	0	0	0	0	0	0.005028	0
c_000009613086_aloha2_megahit	0.025575	0.003818	0	0	0	0	0.045507	0.029732	0	0	0	0.040736	0	0	0	0.023181	0	0.016028	0.029761	0	0	0	0	0	0	0	0	0	0	0	0	0	0	0	0	0	0	0	0	0	0	0	0	0	0	0	0	0	0
c_000009626196_aloha2_megahit	0	0	0	0	0	0	0	0	0	0	0	0	0	0	0	0	0	0	0	0	0	0	0	0	0	0	0	0	0	0	0	0	0	0	0	0	0	0	0	0	0	0	0	0	0	0	0	0	0
c_000009628862_aloha2_megahit	0.074609	0.042599	0.002279	0	0.0057	0	0.041702	0.07846	0.010473	0.01258	0.000709	0.06665	0	0.008177	0	0.051083	0	0.104182	0.060972	0.070724	0.000189	0	0	0	0	0.003792	0	0.014294	0	0	0	0.002187	0	0	0	0	0	0	0	0	0	0	0	0	0.000245	0	0	0.01605	0
c_000009629442_aloha2_megahit	0	0	0	0	0	0	0	0	0	0	0	0	0	0	0	0	0	0	0	0	0	0	0	0	0	0	0	0	0	0	0	0	0	0	0	0	0	0	0	0	0	0	0	0	0	0	0	0	0
c_000009633616_aloha2_megahit	0.039342	0.00658	0	0	0	0	0.006016	0.032783	0.00331	0	0	0.033317	0	0.000767	0	0.022257	0	0.078313	0.006338	0.040576	0	0	0	0	0	0	0	0	0	0	0	0	0	0	0	0	0	0	0	0	0	0	0	0	0	0	0	0.001993	0
c_000009638950_aloha2_megahit	0	0	0	0	0	0	0	0	0	0	0	0	0	0	0	0	0	0	0	0	0	0	0	0	0	0	0	0	0	0	0	0	0	0	0	0	0	0	0	0	0	0	0	0	0	0	0	0	0
c_000009641887_aloha2_megahit	0	0	0	0	0	0	0	0	0	0	0	0	0	0	0	0	0	0	0	0	0	0	0	0	0	0	0	0	0	0	0	0	0	0	0	0	0	0	0	0	0	0	0	0	0	0	0	0	0
c_000009643303_aloha2_megahit	0	0	0	0	0	0	0	0	0	0	0	0	0	0	0	0	0	0	0	0	0	0	0	0	0	0	0	0	0	0	0	0	0	0	0	0	0	0	0	0	0	0	0	0	0	0	0	0	0
c_000009654560_aloha2_megahit	0	0	0	0	0	0	0	0	0	0	0	0	0	0	0	0	0	0	0	0	0	0	0	0	0	0	0	0	0	0	0	0	0	0	0	0	0	0	0	0	0	0	0	0	0	0	0	0	0
c_000009655998_aloha2_megahit	0	0	0	0	0	0	0	0	0	0	0	0	0	0	0	0	0	0	0	0	0	0	0	0	0	0	0	0	0	0	0	0	0	0	0	0	0	0	0	0	0	0	0	0	0	0	0	0	0
c_000009656524_aloha2_megahit	0	0	0	0	0	0	0	0	0	0	0	0	0	0	0	0	0	0	0	0	0	0	0	0	0	0	0	0	0	0	0	0	0	0	0	0	0	0	0	0	0	0	0	0	0	0	0	0	0
c_000009665115_aloha2_megahit	0	0	0	0	0	0	0	0	0	0	0	0	0	0	0	0	0	0	0	0	0	0	0	0	0	0	0	0	0	0	0	0	0	0	0	0	0	0	0	0	0	0	0	0	0	0	0	0	0
c_000009665957_aloha2_megahit	0	0	0	0	0	0	0	0	0	0	0	0	0	0	0	0	0	0	0	0	0	0	0	0	0	0	0	0	0	0	0	0	0	0	0	0	0	0	0	0	0	0	0	0	0	0	0	0	0
c_000009672404_aloha2_megahit	0	0	0	0	0	0	0	0	0	0	0	0	0	0	0	0	0	0	0	0	0	0	0	0	0	0	0	0	0	0	0	0	0	0	0	0	0	0	0	0	0	0	0	0	0	0	0	0	0
c_000009674624_aloha2_megahit	0	0	0	0	0	0	0	0	0	0	0	0	0	0	0	0	0	0	0	0	0	0	0	0	0	0	0	0	0	0	0	0	0	0	0	0	0	0	0	0	0	0	0	0	0	0	0	0	0
c_000009676597_aloha2_megahit	0	0	0	0	0	0	0	0	0	0	0	0	0	0	0	0	0	0	0	0	0	0	0	0	0	0	0	0	0	0	0	0	0	0	0	0	0	0	0	0	0	0	0	0	0	0	0	0	0
c_000009677404_aloha2_megahit	0	0	0	0	0	0	0	0	0	0	0	0	0	0	0	0	0	0	0	0	0	0	0	0	0	0	0	0	0	0	0	0	0	0	0	0	0	0	0	0	0	0	0	0	0	0	0	0	0
c_000009682675_aloha2_megahit	0	0	0	0	0	0	0	0	0	0	0	0	0	0	0	0	0	0	0	0	0	0	0	0	0	0	0	0	0	0	0	0	0	0	0	0	0	0	0	0	0	0	0	0	0	0	0	0	0
c_000009684244_aloha2_megahit	0	0	0	0	0	0	0	0	0	0	0	0	0	0	0	0	0	0	0	0	0	0	0	0	0	0	0	0	0	0	0	0	0	0	0	0	0	0	0	0	0	0	0	0	0	0	0	0	0
c_000009686668_aloha2_megahit	0	0	0	0	0	0	0	0	0	0	0	0	0	0	0	0	0	0	0	0	0	0	0	0	0	0	0	0	0	0	0	0	0	0	0	0	0	0	0	0	0	0	0	0	0	0	0	0	0
c_000009687498_aloha2_megahit	0	0	0	0	0	0	0	0	0	0	0	0	0	0	0	0	0	0	0	0	0	0	0	0	0	0	0	0	0	0	0	0	0	0	0	0	0	0	0	0	0	0	0	0	0	0	0	0	0
c_000009687568_aloha2_megahit	0	0	0	0	0	0	0	0	0	0	0	0	0	0	0	0	0	0	0	0	0	0	0	0	0	0	0	0	0	0	0	0	0	0	0	0	0	0	0	0	0	0	0	0	0	0	0	0	0
c_000009690894_aloha2_megahit	0.059182	0.03253	0.002825	0.043269	0.0025	0.135058	0.010935	0.055284	0.007052	0.034873	0.0049	0.036584	0	0.043049	0	0.037508	0	0	0.008694	0.063338	0.018958	0	0.010071	0.015749	0.024279	0.017948	0.036163	0.147952	0	0	0.007025	0.028014	0.019428	0	0	0	0	0	0.061612	0.006046	0	0	0	0.005542	0.010437	0	0.01666	0	0
c_000009691585_aloha2_megahit	0.004373	0	0	0	0	0	0	0	0.008938	0	0.001077	0.011351	0	0	0	0	0	0	0	0.003156	0	0	0	0	0	0	0	0	0	0	0	0	0	0	0	0	0	0	0	0	0	0	0	0	0.001317	0	0	0	0
c_000009692434_aloha2_megahit	0	0	0	0	0	0	0	0	0	0	0	0	0	0	0	0	0	0	0	0	0	0	0	0	0	0	0	0	0	0	0	0	0	0	0	0	0	0	0	0	0	0	0	0	0	0	0	0	0
c_000009693285_aloha2_megahit	0	0	0	0	0	0	0	0	0	0	0	0	0	0	0	0	0	0	0	0	0	0	0	0	0	0	0	0	0	0	0	0	0	0	0	0	0	0	0	0	0	0	0	0	0	0	0	0	0
c_000009695835_aloha2_megahit	0	0	0	0	0	0	0	0	0	0	0	0	0	0	0	0	0	0	0	0	0	0	0	0	0	0	0	0	0	0	0	0	0	0	0	0	0	0	0	0	0	0	0	0	0	0	0	0	0
c_000009699291_aloha2_megahit	0	0	0	0	0	0	0	0	0	0	0	0	0	0	0	0	0	0	0	0	0	0	0	0	0	0	0	0	0	0	0	0	0	0	0	0	0	0	0	0	0	0	0	0	0	0	0	0	0
c_000009700318_aloha2_megahit	0	0	0	0	0	0	0	0	0	0	0	0	0	0	0	0	0	0	0	0	0	0	0	0	0	0	0	0	0	0	0	0.001551	0	0	0	0	0	0	0	0	0	0	0	0	0	0	0	0	0
c_000009705857_aloha2_megahit	0	0	0	0	0	0	0	0	0	0	0	0	0	0	0	0	0	0	0	0	0	0	0	0	0	0	0	0	0	0	0	0	0	0	0	0	0	0	0	0	0	0	0	0	0	0	0	0	0
c_000009706166_aloha2_megahit	0	0	0	0	0	0	0	0	0	0	0	0	0	0	0	0	0	0	0	0	0	0	0	0	0	0	0	0	0	0	0	0	0	0	0	0	0	0	0	0	0	0	0	0	0	0	0	0	0
c_000009706303_aloha2_megahit	0	0	0	0	0	0	0	0	0	0	0	0	0	0	0	0	0	0	0	0	0	0	0	0	0	0	0	0	0	0	0	0	0	0	0	0	0	0	0	0	0	0	0	0	0	0	0	0	0
c_000009708217_aloha2_megahit	0	0	0	0	0	0	0	0	0	0	0	0	0	0	0	0	0	0	0	0	0	0	0	0	0	0	0	0	0	0	0	0	0	0	0	0	0	0	0	0	0	0	0	0	0	0	0	0	0
c_000009708415_aloha2_megahit	0	0	0	0	0	0	0	0	0	0	0	0	0	0	0	0	0	0	0	0	0	0	0	0	0	0	0	0	0	0	0	0	0	0	0	0	0	0	0	0	0	0	0	0	0	0	0	0	0
c_000009712069_aloha2_megahit	0	0	0	0	0	0	0	0	0	0	0	0	0	0	0	0	0	0	0	0	0	0	0	0	0	0	0	0	0	0	0	0	0	0	0	0	0	0	0	0	0	0	0	0	0	0	0	0	0
c_000009712253_aloha2_megahit	0	0	0	0	0	0	0	0	0	0	0	0	0	0	0	0	0	0	0	0	0	0	0	0	0	0	0	0	0	0	0	0	0	0	0	0	0	0	0	0	0	0	0	0	0	0	0	0	0
c_000009717980_aloha2_megahit	0.031378	0	0	0	0	0	0	0	0	0	0	0	0	0	0	0	0	0.00437	0	0	0	0	0	0	0	0	0	0	0	0	0	0	0	0	0	0	0	0	0	0	0	0	0	0	0	0	0	0	0
c_000009721322_aloha2_megahit	0	0	0	0	0	0	0	0	0	0	0	0	0	0	0	0	0	0	0	0	0	0	0	0	0	0	0	0	0	0	0	0	0	0	0	0	0	0	0	0	0	0	0	0	0	0	0	0	0
c_000009725902_aloha2_megahit	0	0	0	0	0	0	0	0	0	0	0	0	0	0	0	0	0	0	0	0	0	0	0	0	0	0	0	0	0	0	0	0	0	0	0	0	0	0	0	0	0	0	0	0	0	0	0	0	0
c_000009730053_aloha2_megahit	0	0	0	0	0	0	0	0	0	0	0	0	0	0	0	0	0	0	0	0	0	0	0	0	0	0	0	0	0	0	0	0	0	0	0	0	0	0	0	0	0	0	0	0	0	0	0	0	0
c_000009734224_aloha2_megahit	0	0	0	0	0	0	0	0	0	0	0	0	0	0	0	0	0	0	0	0	0	0	0	0	0	0	0	0	0	0	0	0	0	0	0	0	0	0	0	0	0	0	0	0	0	0	0	0	0
c_000009944286_aloha2_megahit	0.849114	0.278009	0.248604	0.350262	0.328369	0.718896	0.147192	0.501839	1	0.119101	0.328369	0.382911	0.135524	0.319199	0.155501	0.32486	0.083683	0.308155	0.412489	0.346357	0.27133	0.394012	0.204676	0.350818	0.248508	0.031049	0.454469	0.532052	0.199947	0	0.420424	0.360337	0.189825	0.143185	0.145455	0.226411	0.7837	0	0.267629	0.219312	0.071016	0.165406	0.287081	0.797773	0.189487	0.127069	0.396938	0.013177	0.228007
c_000009944472_aloha2_megahit	0	0	0	0	0	0	0	0	0	0	0	0	0	0	0	0	0	0	0	0	0	0	0	0	0	0	0	0	0	0	0	0	0	0	0	0	0	0	0	0	0	0	0	0	0	0	0	0	0
c_000009945729_aloha2_megahit	0.040816	0.02874	0	0	0	0	0.039807	0.077094	0.028709	0	0.003661	0.069549	0	0.012994	0	0.031655	0	0.039214	0.043046	0.061682	0.006932	0	0	0	0	0.004956	0	0	0	0	0	0.012361	0	0	0	0.000507	0	0	0	0.00459	0	0	0	0	0.00698	0	0	0.006803	0.01023
c_000009965916_aloha2_megahit	0	0	0	0	0	0	0	0	0	0	0	0	0	0	0	0.011904	0	0	0	0	0	0	0	0	0	0	0	0	0	0	0	0	0	0	0	0	0	0	0	0	0	0	0	0	0	0	0	0	0
c_000010088632_aloha2_megahit	0	0	0	0	0	0	0	0	0	0	0	0	0	0	0	0	0	0	0	0	0	0	0	0	0	0	0	0	0	0	0	0	0	0	0	0	0	0	0	0	0	0	0	0	0	0	0	0	0
c_000010091884_aloha2_megahit	0	0	0	0	0	0	0	0	0	0	0	0	0	0	0	0	0	0	0	0	0	0	0	0	0	0	0	0	0	0	0	0	0	0	0	0	0	0	0	0	0	0	0	0	0	0	0	0	0
c_000010093232_aloha2_megahit	0	0	0	0	0	0	0	0	0	0	0	0	0	0	0	0	0	0	0	0	0	0	0	0	0	0	0	0	0	0	0	0	0	0	0	0	0	0	0	0	0	0	0	0	0	0	0	0	0
c_000010094850_aloha2_megahit	0	0	0	0	0	0	0	0	0.020162	0.004608	0	0.016644	0	0.00621	0	0	0	0	0	0	0	0	0	0	0	0.013558	0	0.011471	0	0	0	0.014721	0	0	0	0	0	0	0.044831	0.005809	0	0	0	0	0.004687	0	0	0	0.004704
c_000010099147_aloha2_megahit	0	0	0	0	0	0	0	0	0	0	0	0	0	0	0	0	0	0	0	0	0	0	0	0	0	0	0	0	0	0	0	0	0	0	0	0	0	0	0	0	0	0	0	0	0	0	0	0	0
c_000010099647_aloha2_megahit	0	0	0	0	0	0	0	0	0	0	0	0	0	0	0	0	0	0	0	0	0	0	0	0	0	0	0	0	0	0	0	0	0	0	0	0	0	0	0	0	0	0	0	0	0	0	0	0	0
c_000010165037_aloha2_megahit	0.508009	0.17482	0.123829	0.231924	0.137606	0.263939	0.055956	0.213274	0.725979	0.074704	0.193106	0.221717	0.039167	0.118537	0.067506	0.122852	0.043398	0.123867	0.159061	0.221939	0.133323	0.081081	0.108294	0.057694	0.101361	0.014635	0.266	0.261866	0.032501	0	0.285984	0.243545	0.075512	0.058778	0.057283	0.100055	0.421274	0.037614	0.149005	0.125845	0.008293	0.118893	0.134917	0.387564	0.100483	0.081218	0.233617	0	0.134074
c_000010257090_aloha2_megahit	0	0	0	0	0	0	0	0	0	0	0	0	0	0	0	0	0	0	0	0	0	0	0	0	0	0	0	0	0	0	0	0	0	0	0	0	0	0	0	0	0	0	0	0	0	0	0	0	0
c_000010291773_aloha2_megahit	0.263388	0.038507	0.044231	0.041197	0.048428	0.051385	0.028285	0.057057	0.2606	0.031355	0.068856	0.051207	0	0.064647	0	0.109325	0.012535	0.032407	0.121188	0.072976	0.041266	0	0.029017	0	0.03117	0.003735	0.122006	0.1317	0	0	0.013957	0.074547	0.031142	0	0	0.064134	0.118447	0	0.057243	0.023536	0	0.027321	0.036146	0.173892	0.032285	0.025223	0.070671	0	0.056081
c_000010319842_aloha2_megahit	0	0	0	0	0	0	0	0	0	0	0	0	0	0	0	0	0	0	0	0	0	0	0	0	0	0	0	0	0	0	0	0	0	0	0	0	0	0	0	0	0	0	0	0	0	0	0	0	0
c_000010336822_aloha2_megahit	0.066426	0	0.037029	0	0.046306	0	0	0.008513	0	0	0.031821	0.156195	0	0.013049	0	0.059467	0.002697	0.073849	0	0.069953	0.043291	0	0.012675	0	0.037795	0	0.030708	0.054057	0.01438	0	0	0.011604	0.008647	0	0.037125	0.040493	0	0	0	0.042371	0	0	0	0	0.060348	0.026617	0	0	0.087249
c_000010340322_aloha2_megahit	0	0	0	0	0	0	0	0	0.01466	0	0.001947	0	0	0	0	0	0	0	0	0	0	0	0	0	0	8.3e-05	0	0	0	0	0	0	0	0	0	0	0	0	0	0	0	0	0	0	0.000466	0	0	0.024212	0
c_000010340568_aloha2_megahit	0.04637	0.031485	0	0	0	0	0.040877	0.036567	0	0	0	0.0404	0	0.000761	0	0.030637	0	0.061057	0.066229	0.008151	0	0	0	0	0	0	0	0	0	0	0	0	0	0	0	0	0	0	0	0	0	0	0	0	0	0	0	0	0
c_000010345392_aloha2_megahit	0	0	0	0	0	0	0	0	0	0	0	0	0	0	0	0	0	0	0	0	0	0	0	0	0	0	0	0	0	0	0	0	0	0	0	0	0	0	0	0	0	0	0	0	0	0	0	0	0
c_000010348469_aloha2_megahit	0	0	0	0	0	0	0	0	0	0	0	0	0	0	0	0	0	0	0	0	0	0	0	0	0	0	0	0	0	0	0	0	0	0	0	0	0	0	0	0	0	0	0	0	0	0	0	0	0
c_000010477947_aloha2_megahit	0.007731	0	0	0	0	0	0	0	0	0	0	0.004687	0	0	0	0	0	0	0	0	0	0	0	0	0	0.000388	0	0	0	0	0	0	0	0	0	0	0	0	0	0	0	0	0	0	0	0	0	0	0
c_000010483211_aloha2_megahit	0	0	0	0	0	0	0	0	0	0	0	0.012473	0	0	0	0	0	0	0	0	0	0	0	0	0	0.004756	0	0	0	0	0	0	0	0	0	0	0	0	0	0	0	0	0	0	0	0	0	0	0
c_000010484008_aloha2_megahit	0	0	0	0	0	0	0	0	0	0	0	0	0	0	0	0	0	0	0	0	0	0	0	0	0	0.005778	0	0	0	0	0	0	0	0	0	0	0	0	0	0	0	0	0	0	0	0	0	0	0
c_000010484286_aloha2_megahit	0	0	0	0	0	0	0	0	0.001475	0	0	0	0	0	0	0	0	0	0	0	0	0	0	0	0	0	0	0	0	0	0	0	0	0	0	0	0	0	0	0	0	0	0	0	0	0	0	0	0
c_000010490020_aloha2_megahit	0.02028	0.008183	0	0	0	0	0.004009	0	0	0	0.009339	0.087641	0	0.00353	0	0	0	0.024017	0	0.020005	0.005752	0	0	0	0	0.019949	0	0	0	0	0	0	0	0	0	0	0	0	0	0	0	0	0	0	0.002339	0	0	0	0
c_000010493458_aloha2_megahit	0.016764	0	0	0	0	0	0	0	0	0	0	0.012861	0	0	0	0	0	0	0	0	0	0	0	0	0	0.004971	0	0	0	0	0	0	0	0	0	0	0	0	0	0	0	0	0	0	0	0	0	0	0
c_000010498993_aloha2_megahit	0.069813	0.023246	0.011145	0	0	0	0.044907	0.053383	0	0	0.014705	0.097398	0	0.018937	0	0.003074	0	0.100696	0.01181	0.055626	0.002817	0	0	0	0	0.020123	0	0	0	0	0	0	0	0	0	0	0	0	0.011392	0	0	0	0	0	0.006963	0	0	0	0
c_000010503539_aloha2_megahit	0	0	0	0	0	0	0	0	0	0	0	0	0	0	0	0	0	0	0	0	0	0	0	0	0	0.000345	0	0	0	0	0	0	0	0	0	0	0	0	0	0	0	0	0	0	0	0	0	0	0
c_000010505055_aloha2_megahit	0	0	0	0	0	0	0	0	0	0	0	0	0	0	0	0	0	0	0	0	0	0	0	0	0	0	0	0	0	0	0	0	0	0	0	0	0	0	0	0	0	0	0	0	0	0	0	0	0
c_000010515228_aloha2_megahit	0.025195	0	0	0	0	0	0	0	0	0	0	0	0	0	0	0	0	0	0	0	0	0	0	0	0	0.005903	0	0	0	0	0	0	0	0	0	0	0	0	0	0	0	0	0	0	0	0	0	0	0
c_000010522726_aloha2_megahit	0.224114	0.281346	0.044993	0.125865	0.166918	0.277428	0.009288	0.236657	0.033599	0.038678	0.252656	0.308151	0.102384	0.310203	0.018148	0.194491	0.006991	0.29968	0.083205	0.517334	0.053423	0	0.217117	0	0.268393	0.26342	0.065114	0.42392	0.238608	0.186901	0.12549	0.190303	0.168447	0	0.130433	0.212292	0	0.293344	0.355431	0.341168	0.00392	0.109053	0	0.031525	0.169482	0.060213	0.119395	0.05349	0.309446
c_000010524428_aloha2_megahit	0	0	0	0	0	0	0	0	0	0	0	0	0	0	0	0	0	0	0	0	0	0	0	0	0	0	0	0	0	0	0	0	0	0	0	0	0	0	0	0	0	0	0	0	0	0	0	0	0
c_000010525159_aloha2_megahit	0.002159	0	0	0	0	0	0	0	0	0	0	0	0	0	0	0	0	0	0	0	0	0	0	0	0	0.00335	0	0	0	0	0	0	0	0	0	0	0	0	0	0	0	0	0	0	0	0	0	0	0
c_000010525499_aloha2_megahit	0.044973	0.054088	0.014109	0	0	0	0.074196	0.039944	0	0	0.015108	0.090784	0	0.008295	0	0.031912	0	0.1123	0.029887	0.02022	0.020851	0	0	0	0	0.020164	0	0.023257	0	0	0	0	0	0	0	0.000249	0	0	0	0	0	0	0	0	0	0	0	0	0.007874
c_000010562735_aloha2_megahit	0.211663	0.131418	0.130686	0.009357	0.125805	0	0.169484	0.286876	0	0.001272	0.064305	0.35182	0.028627	0.176836	0.037106	0.190777	0	0.286046	0.155307	0.19442	0.142254	0	0.022801	0	0.058018	0.003608	0.031657	0.044614	0	0	0	0	0	0	0	0.062518	0	0	0	0.103467	0	0	0	0	0.081795	0.015828	0	0	0.08227
c_000010563508_aloha2_megahit	0.163245	0.100201	0.094901	0	0.138926	0	0.032618	0.156313	0	0.007151	0.052791	0.316025	0	0.178622	0.015046	0.217648	0.006641	0.244063	0.156547	0.298111	0.160389	0	0.030103	0	0.074337	0.01276	0.043035	0.027295	0	0	0	0	0.008902	0	0	0.08992	0	0	0	0.048434	0	0	0	0	0.091773	0.027258	0	0	0.060859
c_000010563955_aloha2_megahit	0.183836	0.105774	0.106177	0	0.16855	0	0.106976	0.270314	0.000472	0.006942	0.068279	0.39332	0	0.181608	0.00695	0.182965	0.00689	0.36742	0.101857	0.253329	0.14787	0	0.027782	0	0.086292	0.011469	0.04983	0.068894	0.044177	0	0	0	0.01465	0	0	0.084303	0	0	0	0.098552	0	0.007816	0	0	0.096905	0.024287	0	0.007048	0.111646
c_000010570739_aloha2_megahit	0.240326	0.149219	0.107674	0	0.142532	0	0.143869	0.363979	0	0.012297	0.087073	0.533018	0.007361	0.249655	0.031561	0.271895	0.016011	0.372905	0.138452	0.428171	0.150093	0	0.039151	0	0.091825	0.003781	0.026213	0.047177	0	0	0	0	0	0	0	0.062055	0	0	0	0.053626	0	5.4e-05	0	0	0.07915	0.019089	0	0	0.06031
c_000010573724_aloha2_megahit	0.142961	0.128401	0.114532	0	0.109037	0	0.130908	0.288987	0	0.010506	0.071282	0.369002	0.018311	0.195949	0.007439	0.197896	0	0.276668	0.140786	0.241679	0.146184	0	0.015191	0	0.044411	0.008774	0.025516	0.041944	0.004966	0	0	0	0.009477	0	0	0.052395	0	0	0	0.057154	0	0	0	0	0.069205	0.016491	0	0	0.076359
c_000010585352_aloha2_megahit	0.166291	0.099641	0.109949	0	0.130776	0	0.136353	0.230789	0.002225	0	0.086303	0.352582	0.008802	0.194191	0	0.201135	0.001957	0.310686	0.129462	0.198901	0.16243	0	0.038294	0	0.051934	0.007997	0.023933	0.049705	0	0	0	0	0.010414	0	0	0.071918	0	0	0	0.080651	0	0	0	0	0.057411	0.013689	0	0	0.083107
c_000010588183_aloha2_megahit	0	0	0	0	0	0	0	0	0.001548	0	0.000926	0	0	0	0	0	0	0	0	0	0	0	0	0	0	0	0	0	0	0	0	0	0	0	0	0	0	0	0	0	0	0	0	0	0	0	0	0	0
c_000010589177_aloha2_megahit	0.183401	0.117146	0.118805	0	0.134649	0	0.085507	0.282542	0.000708	0	0.068794	0.315504	0.022873	0.184311	0.005768	0.200378	0	0.27123	0.106047	0.229513	0.125547	0	0.04277	0	0.055412	0.007095	0.032707	0.062851	0	0	0	0	0.003525	0	0	0.069831	0	0	0.005665	0.095929	0	0.005772	0	0	0.066982	0.019676	0	0	0.070486
c_000010592803_aloha2_megahit	0.171002	0.104523	0.12178	0	0.145403	0	0.15471	0.272478	0.001829	0	0.074211	0.345509	0.013731	0.175475	0.028309	0.179146	0.007882	0.302763	0.14408	0.258058	0.155024	0	0.002155	0	0.054781	0.0076	0.02417	0.058771	0.01678	0	0	0	0.005287	0	0	0.076486	0	0	0	0.077383	0	0	0	0	0.072597	0.015572	0	0	0.081388
c_000010626236_aloha2_megahit	0	0	0	0	0	0	0	0	0	0	0	0	0	0	0	0	0	0	0	0	0	0	0	0	0	0.000295	0	0	0	0	0	0	0	0	0	0	0	0	0	0	0	0	0	0	0	0	0	0	0
c_000010646780_aloha2_megahit	0	0	0	0	0	0	0	0	0	0	0.001587	0	0	0	0	0	0	0	0	0	0	0	0	0	0	0	0	0	0	0	0	0	0	0	0	0	0	0	0	0	0	0	0	0	0	0	0	0	0
c_000010690789_aloha2_megahit	0.006789	0	0	0	0.01087	0	0	0.043259	0	0	0.016757	0.049162	0	0	0	0	0	0	0	0	0.003919	0	0.009045	0	0.036142	0	0	0.030039	0	0	0	0.001656	0	0	0	0.035788	0	0	0	0.01625	0	0	0	0	0.018762	0.012544	0	0	0.044603
c_000010707596_aloha2_megahit	0	0	0	0	0	0	0	0	0	0	0	0	0	0	0	0	0	0	0	0	0	0	0	0	0	0	0	0	0	0	0	0	0	0	0	0	0	0	0	0	0	0	0	0	0	0	0	0	0
c_000010729488_aloha2_megahit	0.129731	0.077505	0.234895	0.156737	0.192203	0.106537	0.143957	0.251701	0.026218	0.044063	0.204223	0.129592	0	0.250635	0.088055	0.119696	0.166776	0.186962	0.02871	0.142274	0.180245	0.109993	0.170114	0.043179	0.196329	0.031832	0.173486	0.204671	0.098678	0.103831	0	0.223801	0.136366	0.160491	0.139122	0.14505	0	0.192339	0.133581	0.192708	0.149239	0.145425	0.237293	0.118463	0.216654	0.196042	0.141034	0.009635	0.169548
c_000010735821_aloha2_megahit	0	0	0	0	0	0	0	0	0.032162	0	0	0	0	0	0	0	0	0	0	0	0	0	0	0	0	0	0	0	0	0	0	0	0	0	0	0	0	0	0	0	0	0	0	0	0	0	0	0	0
c_000010754713_aloha2_megahit	0	0	0	0	0	0	0	0	0	0	0	0	0	0	0	0	0	0	0	0	0	0	0	0	0	0	0	0	0	0	0	0	0	0	0	0	0	0	0	0	0	0	0	0	0	0	0	0	0
c_000010762113_aloha2_megahit	0	0	0	0	0	0	0	0	0	0	0	0	0	0	0	0	0	0	0	0	0	0	0	0	0	0	0	0	0	0	0	0	0	0	0	0	0	0	0	0	0	0	0	0	0	0	0	0	0
c_000010882673_aloha2_megahit	0	0	0	0	0	0	0	0	0	0	0	0	0	0	0	0	0	0	0	0	0	0	0	0	0	0	0	0	0	0	0	0	0	0	0	0	0	0	0	0	0	0	0	0	0	0	0	0	0
c_000010929845_aloha2_megahit	0.420077	0.264172	0.075524	0	0.016439	0	0.051327	0.043671	0.082096	0.057004	0.068194	0.348801	0.158102	0.068007	0	0.153936	0	0.142535	0.063615	0.606548	0.044693	0.367428	1	1	0.990064	1	0.062198	0.362958	1	1	0.905706	0.197305	0.164511	0.296226	0.489853	1	0	0.002068	0.828589	0.981227	0.054219	0.222776	0.096693	0.751178	0.591415	0.063638	0.517633	0.170385	0.74708
c_000010966818_aloha2_megahit	0	0	0	0	0	0	0	0	0	0	0	0	0	0	0	0	0	0	0	0	0	0	0	0	0	0	0	0	0	0	0	0	0	0	0	0	0	0	0	0	0	0	0	0	0	0	0	0	0
c_000011040516_aloha2_megahit	0	0	0	0	0	0	0	0	0.080704	0	0.011171	0	0	0.004659	0	0	0	0	0	0	0	0	0	0	0	0	0	0	0	0	0	0.012507	0	0	0	0	0	0	0	0	0	0	0	0	0.002702	0	0	0	0
c_000011041803_aloha2_megahit	0.045867	0.025372	0.127662	0.15873	0.023096	0.029036	0.041723	0.002161	0.74567	0.00765	0.258686	0.036039	0	0.067981	0	0.024238	0.035418	0.025927	0.032504	0.115247	0.06984	0.127609	0	0	0.063277	0.01327	0.056642	0.010538	0	0	0	0.094658	0.03889	0	0	0.026572	0	0	0.020438	0.050097	0.138465	0.051416	0.130764	0.170596	0.102448	0.016746	0.045301	0	0.013529
c_000011097337_aloha2_megahit	0.224186	0.048682	0.20987	0.164045	0.148757	0	0.107159	0.237335	0.035058	0.031658	0.112174	0.167248	0	0.295624	0.129421	0.114428	0.131501	0.116706	0.058261	0.22224	0.162843	0.027548	0.136943	0.009516	0.144179	0.018644	0.148836	0.21598	0.106819	0.371648	0.054511	0.105072	0.126954	0.148103	0.216276	0.173806	0.035875	0.255306	0.146809	0.206161	0.246185	0.070661	0.508471	0.157998	0.165851	0.108631	0.266313	0.015984	0.252369
c_000011257872_aloha2_megahit	0.058286	0	0	0	0	0	0	0	0	0	0.000565	0.113877	0	0.014561	0	0	0	0.004593	0.000366	0.031421	0.019657	0	0	0	0	0.022451	0	0	0	0	0	0	0	0	0	0	0	0	0	0	0	0	0	0	0	0	0	0	0
c_000011263946_aloha2_megahit	0	0	0	0	0	0	0	0	0	0	0	0.005432	0	0	0	0	0	0	0	0	0	0	0	0	0	0.000319	0	0	0	0	0	0	0	0	0	0	0	0	0	0	0	0	0	0	0	0	0	0	0
c_000011272703_aloha2_megahit	0.09935	0.059561	0.018264	0	0	0	0.047334	0.058939	0	0	0.017577	0.110912	0	0.03997	0	0.01002	0	0.073801	0.037502	0.07028	0.017226	0	0	0	0	0.015388	0	0	0	0	0	0	0	0	0	0	0	0	0	0	0	0	0	0	0.008402	0	0	0	0.001015
c_000011285541_aloha2_megahit	0	0	0	0	0	0	0	0	0	0	0	0	0	0	0	0	0	0	0	0	0	0	0	0	0	0	0	0	0	0	0	0	0	0	0	0	0	0	0	0	0	0	0	0	0	0	0	0	0
c_000011542083_aloha2_megahit	0	0	0	0	0	0	0	0	0	0	0	0	0	0	0	0	0	0	0	0	0	0	0	0	0	0	0	0	0	0	0	0	0	0	0	0	0	0	0	0	0	0	0	0	0	0	0	0	0
c_000011565826_aloha2_megahit	0	0	0	0	0	0	0	0	0	0	0	0	0	0	0	0	0	0	0	0	0	0	0	0	0	0	0	0	0	0	0	0	0	0	0	0	0	0	0	0	0	0	0	0	0	0	0	0	0
c_000011567016_aloha2_megahit	0	0	0	0	0	0	0	0	0	0	0	0	0	0	0	0	0	0	0	0	0	0	0	0	0	0	0	0	0	0	0	0	0	0	0	0	0	0	0	0	0	0	0	0	0	0	0	0	0
c_000011607745_aloha2_megahit	0	0	0	0	0	0	0	0	0	0	0	0	0	0	0	0	0	0	0	0	0	0	0	0	0	0	0	0	0	0	0	0	0	0	0	0	0	0	0	0	0	0	0	0	0	0	0	0	0
c_000011616757_aloha2_megahit	0	0	0	0	0	0	0	0	0	0	0	0	0	0	0	0	0	0	0	0	0	0	0	0	0	0	0	0	0	0	0	0	0	0	0	0	0	0	0	0	0	0	0	0	0	0	0	0	0
c_000011633097_aloha2_megahit	0	0	0	0	0	0	0	0	0	0	0	0	0	0	0	0	0	0	0	0	0	0	0	0	0	0	0	0	0	0	0	0	0	0	0	0	0	0	0	0	0	0	0	0	0	0	0	0	0
c_000011662257_aloha2_megahit	0	0	0	0	0	0	0	0	0	0	0	0	0	0	0	0	0	0	0	0	0	0	0	0	0	0	0	0	0	0	0	0	0	0	0	0	0	0	0	0	0	0	0	0	0	0	0	0	0
c_000011692859_aloha2_megahit	0	0	0	0	0	0	0	0	0	0	0	0	0	0	0	0	0	0	0	0	0	0	0	0	0	0	0	0	0	0	0	0	0	0	0	0	0	0	0	0	0	0	0	0	0	0	0	0	0
c_000011712806_aloha2_megahit	0	0	0	0	0	0	0	0	0.006485	0	0	0	0	0	0	0	0	0	0	0	0	0	0	0	0	0	0	0	0	0	0	0	0	0	0	0	0	0	0	0	0	0	0	0	0	0	0	0	0
c_000011724820_aloha2_megahit	0	0	0	0	0	0	0	0	0	0	0	0	0	0	0	0	0	0	0	0	0	0	0	0	0	0	0	0	0	0	0	0	0	0	0	0	0	0	0	0	0	0	0	0	0	0	0	0	0
c_000011745578_aloha2_megahit	0	0	0	0	0	0	0	0	0.004946	0	0	0	0	0	0	0	0	0	0	0	0	0	0	0	0	0	0	0	0	0	0	0	0	0	0	0	0	0	0	0	0	0	0	0	0	0	0	0	0
c_000011779031_aloha2_megahit	0	0	0	0	0	0	0	0	0.001905	0	0	0	0	0	0	0	0	0	0	0	0	0	0	0	0	0	0	0	0	0	0	0	0	0	0	0	0	0	0	0	0	0	0	0	0	0	0	0	0
c_000011788235_aloha2_megahit	0	0	0	0	0	0	0	0	0	0	0	0	0	0	0	0	0	0	0	0	0	0	0	0	0	0	0	0	0	0	0	0	0	0	0	0	0	0	0	0	0	0	0	0	0	0	0	0	0
c_000011905867_aloha2_megahit	0	0	0	0	0	0	0	0	0	0	0	0	0	0	0	0	0	0	0	0	0	0	0	0	0	0	0	0	0	0	0	0	0	0	0	0	0	0	0	0	0	0	0	0	0	0	0	0	0
c_000011913556_aloha2_megahit	0.001657	0	0	0	0	0	0	0	0.000108	0	0	0	0	0	0	0.003065	0	0.01718	0.007367	0.026092	0	0	0	0	0	0.000457	0	0.013324	0	0	0	0	0	0	0	0	0	0	0	0	0	0	0	0	0	0	0	0.004744	0
c_000011930165_aloha2_megahit	0	0	0	0	0	0	0	0	0.005123	0	0	0.013176	0	0	0	0	0	0	0	0.002671	0	0	0	0	0	0	0	0	0	0	0	0	0	0	0	0	0	0	0	0	0	0	0	0	0	0	0	0	0
c_000011930481_aloha2_megahit	0	0	0	0	0	0	0	0	0	0	0	0	0	0	0	0	0	0	0	0	0	0	0	0	0	0	0	0	0	0	0	0	0	0	0	0	0	0	0	0	0	0	0	0	0	0	0	0	0
c_000011930500_aloha2_megahit	0.03513	0	0	0	0	0	0.03207	0.033692	0.001342	0	0.000518	0.037538	0	0	0	0.011854	0	0.016932	0.048163	0.042803	0	0	0	0	0	0	0	0	0	0	0	0	0	0	0	0	0	0	0	0	0	0	0	0	0.002674	0	0	0.001441	0
c_000011932977_aloha2_megahit	0	0	0	0	0	0	0	0	0	0	0	0	0	0	0	0	0	0	0	0	0	0	0	0	0	0	0	0	0	0	0	0	0	0	0	0	0	0	0	0	0	0	0	0	0	0	0	0	0
c_000011933531_aloha2_megahit	0	0	0	0	0	0	0	0	0	0	0	0	0	0	0	0	0	0	0	0	0	0	0	0	0	0	0	0	0	0	0	0	0	0	0	0	0	0	0	0	0	0	0	0	0	0	0	0	0
c_000011939886_aloha2_megahit	0	0	0	0	0	0	0	0	0	0	0	0	0	0	0	0	0	0	0	0	0	0	0	0	0	0	0	0	0	0	0	0	0	0	0	0	0	0	0	0	0	0	0	0	0	0	0	0	0
c_000011968894_aloha2_megahit	0	0	0	0	0	0	0	0	0	0	0	0	0	0	0	0.014483	0	0.002276	0	0	0	0	0	0	0	0	0	0	0	0	0	0	0	0	0	0	0	0	0	0	0	0	0	0	0	0	0	0	0
c_000011976083_aloha2_megahit	0	0	0	0	0	0	0	0	0	0	0	0	0	0	0	0	0	0	0	0	0	0	0	0	0	0	0	0	0	0	0	0	0	0	0	0	0	0	0	0	0	0	0	0	0	0	0	0	0
c_000011990152_aloha2_megahit	0	0	0	0	0	0	0	0	0	0	0	0	0	0	0	0	0	0	0	0	0	0	0	0	0	0	0	0	0	0	0	0	0	0	0	0	0	0	0	0	0	0	0	0	0	0	0	0	0
c_000011990730_aloha2_megahit	0	0	0	0	0	0	0	0	0	0	0	0	0	0	0	0	0	0	0	0	0	0	0	0	0	0	0	0	0	0	0	0	0	0	0	0	0	0	0	0	0	0	0	0	0	0	0	0	0
c_000011996608_aloha2_megahit	0	0	0	0	0	0	0	0	0	0	0	0	0	0	0	0	0	0	0	0	0	0	0	0	0	0	0	0	0	0	0	0	0	0	0	0	0	0	0	0	0	0	0	0	0	0	0	0	0
c_000012004672_aloha2_megahit	0	0	0	0	0	0	0	0	0	0	0	0	0	0	0	0	0	0	0	0	0	0	0	0	0	0	0	0	0	0	0	0	0	0	0	0	0	0	0	0	0	0	0	0	0	0	0	0	0
c_000012013881_aloha2_megahit	0	0	0	0	0	0	0	0	0	0	0	0	0	0	0	0	0	0	0	0	0	0	0	0	0	0	0	0	0	0	0	0	0	0	0	0	0	0	0	0	0	0	0	0	0	0	0	0	0
c_000012036841_aloha2_megahit	0	0	0	0	0	0	0	0	0	0	0	0	0	0	0	0	0	0	0	0	0	0	0	0	0	0	0	0	0	0	0	0	0	0	0	0	0	0	0	0	0	0	0	0	0	0	0	0	0
c_000012039137_aloha2_megahit	0	0	0	0	0	0	0	0	0	0	0	0	0	0	0	0	0	0	0	0	0	0	0	0	0	0	0	0	0	0	0	0	0	0	0	0	0	0	0	0	0	0	0	0	0	0	0	0	0
c_000012065012_aloha2_megahit	0.078746	0.026732	0	0.045451	0.023656	0.183893	0.030584	0.040258	0.010615	0.059409	0.012418	0.068397	0.013467	0.044429	0	0.063165	0	0.040022	0.02242	0.094498	0.014944	0	0.027852	0	0	0.012665	0.03131	0.119326	0	0	0.031533	0.029117	0.017815	0	0	0	0	0	0.070053	0.017823	0	0	0	0.024288	0.019126	0.00315	0	0	0.012739
c_000012075500_aloha2_megahit	0.172603	0.116792	0.021981	0.102211	0.055035	0.289767	0.090827	0.058015	0.020511	0.067574	0.018717	0.169485	0	0.072078	0	0.119469	0.009486	0.132515	0.069369	0.278834	0.046625	0	0.065373	0.257628	0.071115	0.032884	0.084114	0.325144	0.060125	0	0.245682	0.073066	0.059642	0	0	0.026993	0	0	0.161089	0.080931	0	0	0.031647	0.234135	0.043378	0.01019	0.052308	0	0.039109
c_000012082193_aloha2_megahit	0	0	0	0	0	0	0	0	0	0	0	0	0	0	0	0	0	0	0	0	0	0	0	0	0	0	0	0	0	0	0	0	0	0	0	0	0	0	0	0	0	0	0	0	0	0	0	0	0
c_000012082607_aloha2_megahit	0.140853	0.064046	0.028082	0.059799	0.026847	0.299535	0.082161	0.175435	0.013452	0.037587	0.019743	0.090454	0.010899	0.072482	0	0.143596	0.006076	0.128315	0.062672	0.20272	0.018496	0	0.018565	0.118273	0.013127	0.014642	0.043831	0.198596	0	0	0.11581	0.052639	0.040859	0	0	0.026783	0	0	0.093582	0.024008	0	0	0	0.085667	0.028169	0.003175	0	0	0.019802
c_000012086676_aloha2_megahit	0	0	0	0	0	0	0	0	0	0	0	0	0	0	0	0	0	0	0	0	0	0	0	0	0	0	0	0	0	0	0	0	0	0	0	0	0	0	0	0	0	0	0	0	0	0	0	0	0
c_000012092769_aloha2_megahit	0.081836	0.042771	0	0.036927	0.02924	0.142484	0.021061	0.063771	0.003922	0.070271	0.012696	0.07572	0.000579	0.04974	0	0.066505	0	0.071251	0.013796	0.077052	0.018372	0	0.037708	0.041066	0.035467	0.020687	0.053746	0.118731	0	0	0.056473	0.048883	0.040401	0	0	0.004921	0	0	0.062055	0.037811	0	0	0.017926	0.052639	0.009805	0.000134	0.028424	0	0.005484
c_000012098079_aloha2_megahit	0	0	0	0	0	0	0	0	0.0086	0	0	0.007641	0	0	0	0	0	0	0	0	0	0	0	0	0	0.008204	0	0	0	0	0	0.00117	0	0	0	0	0	0	0	0	0	0	0	0	0	0	0	0	0.00543
c_000012098108_aloha2_megahit	0	0	0	0	0	0	0	0	0	0	0	0	0	0	0	0	0	0	0	0	0	0	0	0	0	0	0	0	0	0	0	0	0	0	0	0	0	0	0	0	0	0	0	0	0	0	0	0	0
c_000012137876_aloha2_megahit	0.060338	0.044097	0.006974	0.042187	0.026884	0.293477	0.009056	0.033787	0.070347	0.072466	0.013893	0.10396	0.016238	0.029484	0	0.056202	0	0.043052	0.022611	0.07549	0.010152	0	0.026873	0	0.033696	0.008771	0.026107	0.117923	0	0	0	0.020365	0.008649	0	0.022297	0.007228	0	0.086196	0.060423	0.034055	0	0	0	0.038591	0.021035	0	0.020509	0	0.024143
c_000012145764_aloha2_megahit	0	0	0	0	0	0	0	0	0.000387	0	0	0	0	0	0	0	0	0	0	0	0	0	0	0	0	0	0	0	0	0	0	0	0	0	0	0	0	0	0	0	0	0	0	0	0	0	0	0	0
c_000012147655_aloha2_megahit	0	0	0	0	0	0	0	0	0	0	0	0	0	0	0	0	0	0	0	0	0	0	0	0	0	0	0	0	0	0	0	0	0	0	0	0	0	0	0	0	0	0	0	0	0	0	0	0	0
c_000012154040_aloha2_megahit	0	0	0	0	0	0	0	0	0	0	0	0	0	0	0	0	0	0	0	0	0	0	0	0	0	0	0	0	0	0	0	0	0	0	0	0	0	0	0	0	0	0	0	0	0	0	0	0	0
c_000012155281_aloha2_megahit	0	0	0	0	0	0	0	0	0.018195	0.000334	0.002171	0	0	0	0	0	0	0	0	0	0	0	0	0	0.010634	0.011138	0.016923	0.066891	0	0	0	0.024922	0	0	0	0.010434	0	0	0	0.009841	0	0	0	0	0.010912	0.001159	0	0	0.002557
c_000012237262_aloha2_megahit	0	0	0	0	0	0	0	0	0	0	0	0	0	0	0	0	0	0	0	0	0	0	0	0	0	0	0	0	0	0	0	0	0	0	0	0	0	0	0	0	0	0	0	0	0	0	0	0	0
c_000012283388_aloha2_megahit	0	0	0	0	0	0	0	0	0	0	0	0	0	0	0	0	0	0	0	0	0	0	0	0	0	0	0	0	0	0	0	0	0	0	0	0	0	0	0	0	0	0	0	0	0	0	0	0	0
c_000012384737_aloha2_megahit	0.065966	0.103221	0.135565	0.168298	0.014391	0.00656	0.032878	0.061194	0.991968	0.01116	0.289074	0.060244	0.003707	0.108761	0	0.133066	0.068771	0.020326	0	0.129597	0.0943	0	0	0	0.094532	0.015614	0.083161	0.015722	0	0	0	0.136117	0.046189	0.047069	0.127016	0.03567	0	0	0.043343	0.050142	0.071915	0.057537	0.114684	0.193331	0.093243	0.027107	0.002226	0.006892	0.045544
c_000012408000_aloha2_megahit	0	0	0	0	0	0	0	0	0	0	0	0	0	0	0	0	0	0	0	0	0	0	0	0	0	0	0	0	0	0	0	0	0	0	0	0	0	0	0	0	0	0	0	0	0	0	0	0	0
c_000012664970_aloha2_megahit	0	0	0	0	0	0	0	0	0	0	0	0	0	0	0	0	0	0	0	0	0	0	0	0	0	0	0	0	0	0	0	0	0	0	0	0	0	0	0	0	0	0	0	0	0	0	0	0	0
c_000012668264_aloha2_megahit	0.067201	0.06802	0.039294	0	0.020859	0.037483	0.000499	0.040577	0.230079	0.004693	0.077921	0.098777	0	0.020204	0	0.018398	0	0.061846	0.068319	0.081243	0.052958	0	0.003149	0	0.041658	0.009902	0.07726	0.049321	0	0	0.025993	0.081558	0.016112	0	0	0.013697	0.30503	0	0.032854	0.021077	0	0.006626	0.003883	0.092231	0.036751	0.026129	0	0	0.027778
c_000012683395_aloha2_megahit	0	0.010528	0	0	0	0	0	0	0.025788	0	0	0	0	0	0	0	0	0	0	0	0	0	0	0	0	0	0	0	0	0	0	0.010926	0	0	0	0	0	0	0.042055	0.001196	0	0	0	0	0	0	0	0	0.005703
c_000012713693_aloha2_megahit	0	0	0	0	0	0	0	0	0	0	0	0	0	0	0	0	0	0	0	0	0	0	0	0	0	0	0	0	0	0	0	0	0	0	0	0	0	0	0	0	0	0	0	0	0	0	0	0	0
c_000012717069_aloha2_megahit	0	0	0	0	0	0	0	0	0	0	0.005389	0	0	0	0	0	0	0	0	0	0	0	0	0	0	0	0	0	0	0	0	0	0	0	0	0	0	0	0	0	0	0	0	0	0.007941	0.001561	0	0	0.014652
c_000012784908_aloha2_megahit	0.011494	0	0	0	0	0	0.019115	0.001993	0	0	0	0.003294	0	0	0	0	0	0	0	0	0	0	0	0	0	0	0	0	0	0	0	0	0	0	0	0	0	0	0	0	0	0	0	0	0	0	0	0	0
c_000012842438_aloha2_megahit	0.001184	0.002727	0	0	0	0	0	0	0	0	0.001754	0.010742	0	0	0	0	0	0	0	0	0	0	0	0	0	0	0	0	0	0	0	0	0	0	0	0	0	0	0	0	0	0	0	0	0	0	0	0	0
c_000012855051_aloha2_megahit	0	0	0	0	0	0	0	0	0	0	0	0	0	0	0	0	0	0	0	0	0	0	0	0	0	0	0	0	0	0	0	0	0	0	0	0	0	0	0	0	0	0	0	0	0	0	0	0	0
c_000012933367_aloha2_megahit	0	0	0	0	0	0	0	0	0	0	0	0	0	0	0	0	0	0	0	0	0	0	0	0	0	0	0	0	0	0	0	0	0	0	0	0	0	0	0	0	0	0	0	0	0	0	0	0	0
c_000013004802_aloha2_megahit	0	0	0	0	0	0	0	0	0	0	0	0	0	0	0	0	0	0	0	0	0	0	0	0	0	0	0	0	0	0	0	0	0	0	0	0	0	0	0	0	0	0	0	0	0	0	0	0	0
c_000013005540_aloha2_megahit	0	0	0	0	0	0	0	0	0	0	0	0	0	0	0	0	0	0	0	0	0	0	0	0	0	0	0	0	0	0	0	0	0	0	0	0	0	0	0	0	0	0	0	0	0	0	0	0	0
c_000013007415_aloha2_megahit	0	0	0	0	0	0	0	0	0	0	0	0	0	0	0	0	0	0	0	0	0	0	0	0	0	0	0	0	0	0	0	0	0	0	0	0	0	0	0	0	0	0	0	0	0	0	0	0	0
c_000013019230_aloha2_megahit	0	0	0	0	0	0	0	0	0	0	0	0	0	0	0	0	0	0	0	0	0	0	0	0	0	0	0	0	0	0	0	0	0	0	0	0	0	0	0	0	0	0	0	0	0	0	0	0	0
c_000013026450_aloha2_megahit	0	0	0	0	0	0	0	0	0	0	0	0	0	0	0	0	0	0	0	0	0	0	0	0	0	0	0	0	0	0	0	0	0	0	0	0	0	0	0	0	0	0	0	0	0	0	0	0	0
c_000013027566_aloha2_megahit	0	0	0	0	0	0	0	0	0	0	0	0	0	0	0	0	0	0	0	0	0	0	0	0	0	0	0	0	0	0	0	0	0	0	0	0	0	0	0	0	0	0	0	0	0	0	0	0	0
c_000013035318_aloha2_megahit	0	0	0	0	0	0	0	0	0	0	0	0	0	0	0	0	0	0	0	0	0	0	0	0	0	0.003384	0	0	0	0	0	0	0	0	0	0	0	0	0	0	0	0	0	0	0	0	0	0	0
c_000013095593_aloha2_megahit	0.003767	0	0	0	0	0	0	0	0	0	0.006849	0.012467	0	0.03928	0	0	0	0	0	0.01592	0	0	0	0	0.031098	0.007486	0	0.059731	0	0	0	0.003383	0	0	0	0.013642	0	0	0.005512	0.046093	0	0	0	0	0.011664	0	0	0	0.023987
c_000013116948_aloha2_megahit	0	0	0	0	0	0	0	0	0	0	0	0	0	0	0	0	0	0	0	0	0	0	0	0	0	0	0	0	0	0	0	0	0	0	0	0	0	0	0	0	0	0	0	0	0	0	0	0	0
c_000013126999_aloha2_megahit	0.008804	0.005278	0	0	0.001036	0.024864	0	0.006737	0.047846	0.035698	7.7e-05	0.038913	0	0	0	0.014009	0	0	0	0.011421	0	0	0	0	0.00338	0.015205	0.014634	0.081132	0	0	0	0.030599	0	0	0	0.016282	0	0	0.060461	0.018093	0	0	0	0	0.012332	0	0	0	0.013731
c_000013130060_aloha2_megahit	0	0	0	0	0	0	0	0	0	0	0	0	0	0	0	0	0	0	0	0	0	0	0	0	0	0	0	0	0	0	0	0	0	0	0	0	0	0	0	0	0	0	0	0	0	0	0	0	0
c_000013331067_aloha2_megahit	0.010417	0	0	0	0	0	0.00145	0.017417	0	0	0	0.000244	0	0	0	0.003596	0	0	0	0	0	0	0	0	0	0	0	0	0	0	0	0	0	0	0	0	0	0	0	0	0	0	0	0	0	0	0	0	0
c_000013334903_aloha2_megahit	0.066418	0	0	0.006265	0	0	0	0	0.07028	0	0.017683	0	0	0	0	0	0	0	0	0	0.006343	0	0	0	0.00016	0	0.02903	0	0	0	0	0.019498	0	0	0	0.009636	0	0	0	0	0	0	0	0	0	0.007222	0	0	0
c_000013520984_aloha2_megahit	0	0	0	0	0	0	0	0	0	0	0	0	0	0	0	0	0	0	0	0	0	0	0	0	0	0	0	0	0	0	0	0	0	0	0	0	0	0	0	0	0	0	0	0	0	0	0	0	0
c_000013569160_aloha2_megahit	0	0	0	0	0	0	0	0	0	0	0	0	0	0	0	0	0	0	0	0	0	0	0	0	0	0	0	0	0	0	0	0	0	0	0	0	0	0	0	0	0	0	0	0	0	0	0	0	0
c_000013571731_aloha2_megahit	0	0	0	0	0	0	0	0	0	0	0	0	0	0	0	0	0	0	0	0	0	0	0	0	0	0	0	0	0	0	0	0	0	0	0	0	0	0	0	0	0	0	0	0	0	0	0	0	0
c_000013576719_aloha2_megahit	0.000763	0	0	0	0	0	0.014986	0.019097	0	0	0	0.000557	0	0	0	0	0	0.000617	0.004913	0	0	0	0	0	0	0	0	0	0	0	0	0	0	0	0	0	0	0	0	0	0	0	0	0	0	0	0	0	0
c_000013598435_aloha2_megahit	0	0	0	0	0	0	0	0.014966	0	0	0	0	0	0	0	0	0	0	0	0	0	0	0	0	0	0	0	0	0	0	0	0	0	0	0	0	0	0	0	0	0	0	0	0	0	0	0	0	0
c_000013608521_aloha2_megahit	0	0	0	0	0	0	0	0	0.001541	0	0	0	0	0	0	0	0	0	0	0	0	0	0	0	0	0	0	0	0	0	0	0	0	0	0	0	0	0	0	0	0	0	0	0	0	0	0	0	0
c_000013615646_aloha2_megahit	0	0	0	0	0	0	0	0	0.004882	0	0	0	0	0	0	0	0	0	0	0	0	0	0	0	0	0	0	0	0	0	0	0	0	0	0	0	0	0	0	0	0	0	0	0	0	0	0	0	0
c_000013622812_aloha2_megahit	0	0	0	0	0	0	0	0	0	0	0	0	0	0	0	0	0	0	0	0	0	0	0	0	0	0	0	0	0	0	0	0	0	0	0	0	0	0	0	0	0	0	0	0	0	0	0	0	0
c_000013627024_aloha2_megahit	0	0	0	0	0	0	0	0	0.00028	0	0	0	0	0	0	0	0	0	0	0	0	0	0	0	0	0	0	0	0	0	0	0	0	0	0	0	0	0	0	0	0	0	0	0	0	0	0	0	0
c_000013663835_aloha2_megahit	0	0	0	0	0	0	0	0	0.005801	0	0	0	0	0	0	0	0	0	0	0	0	0	0	0	0	0	0	0	0	0	0	0	0	0	0	0	0	0	0	0	0	0	0	0	0	0	0	0	0
c_000013755088_aloha2_megahit	0	0	0	0	0	0	0	0	0.058188	0	0.007213	0	0	0	0	0	0	0	0	0	0	0	0	0	0	0	0	0	0	0	0	0	0	0	0	0	0	0	0	0	0	0	0	0	0	0	0	0	0
c_000013773028_aloha2_megahit	0	0	0	0	0	0	0	0	0	0	0	0	0	0	0	0	0	0	0	0	0	0	0	0	0.010414	0	0	0	0	0	0	0	0	0	0	0	0	0	0	0	0	0	0	0	0	0.00336	0	0	0.007494
c_000013823842_aloha2_megahit	0	0	0	0	0	0	0	0	0.002712	0	0	0	0	0	0	0	0	0	0	0	0	0	0	0	0	0	0	0	0	0	0	0	0	0	0	0	0	0	0	0	0	0	0	0	0	0	0	0	0
c_000013847595_aloha2_megahit	0	0	0	0	0	0	0	0	0	0	0	0	0	0	0	0	0	0	0	0	0	0	0	0	0	0	0	0	0	0	0	0	0	0	0	0	0	0	0	0	0	0	0	0	0	0	0	0	0
c_000013860993_aloha2_megahit	0	0	0	0	0	0	0	0	0	0	0	0	0	0	0	0	0	0	0	0	0	0	0	0	0	0	0	0	0	0	0	0	0	0	0	0	0	0	0	0	0	0	0	0	0	0	0	0	0
c_000013867764_aloha2_megahit	0	0	0	0	0	0	0	0	0	0	0	0	0	0	0	0	0	0	0	0	0	0	0	0	0	0	0	0	0	0	0	0	0	0	0	0	0	0	0	0	0	0	0	0	0	0	0	0	0
c_000013956022_aloha2_megahit	0	0	0	0	0	0	0	0	0	0	0	0	0	0	0	0	0	0	0.003355	0	0	0	0	0	0	0	0	0	0	0	0	0	0	0	0	0	0	0	0	0	0	0	0	0	0	0	0	0.000591	0
c_000013969352_aloha2_megahit	0	0	0	0	0	0	0	0	0	0	0	0	0	0	0	0	0	0	0	0	0	0	0	0	0	0	0	0	0	0	0	0	0	0	0	0	0	0	0	0	0	0	0	0	0	0	0	0	0
c_000013986770_aloha2_megahit	0	0	0	0	0	0	0	0	0	0	0	0	0	0	0	0	0	0	0	0	0	0	0	0	0	0	0	0	0	0	0	0	0	0	0	0	0	0	0	0	0	0	0	0	0	0	0	0	0
c_000014002732_aloha2_megahit	0	0	0	0	0	0	0	0	0	0	0	0	0	0	0	0	0	0	0	0	0	0	0	0	0	0	0	0	0	0	0	0	0	0	0	0	0	0	0	0	0	0	0	0	0	0	0	0	0
c_000014006445_aloha2_megahit	0	0	0	0	0	0	0	0	0	0	0	0	0	0	0	0	0	0	0	0	0	0	0	0	0	0	0	0	0	0	0	0	0	0	0	0	0	0	0	0	0	0	0	0	0	0	0	0	0
c_000014011135_aloha2_megahit	0	0	0	0	0	0	0	0	0	0	0	0	0	0	0	0	0	0	0	0	0	0	0	0	0	0	0	0	0	0	0	0	0	0	0	0	0	0	0	0	0	0	0	0	0	0	0	0	0
c_000014018302_aloha2_megahit	0	0	0	0	0	0	0	0	0	0	0	0	0	0	0	0	0	0	0	0	0	0	0	0	0	0	0	0	0	0	0	0	0	0	0	0	0	0	0	0	0	0	0	0	0	0	0	0	0
c_000014021728_aloha2_megahit	0	0	0	0	0	0	0	0	0	0	0	0	0	0	0	0	0	0	0	0	0	0	0	0	0	0	0	0	0	0	0	0	0	0	0	0	0	0	0	0	0	0	0	0	0	0	0	0	0
c_000014022042_aloha2_megahit	0	0	0	0	0	0	0	0	0	0	0	0	0	0	0	0	0	0	0	0	0	0	0	0	0	0	0	0	0	0	0	0	0	0	0	0	0	0	0	0	0	0	0	0	0	0	0	0	0
c_000014025766_aloha2_megahit	0	0	0	0	0	0	0	0	0	0	0	0	0	0	0	0	0	0	0	0	0	0	0	0	0	0	0	0	0	0	0	0	0	0	0	0	0	0	0	0	0	0	0	0	0	0	0	0	0
c_000014028406_aloha2_megahit	0	0	0	0	0	0	0	0	0	0	0	0	0	0	0	0	0	0	0	0	0	0	0	0	0	0	0	0	0	0	0	0	0	0	0	0	0	0	0	0	0	0	0	0	0	0	0	0	0
c_000014030002_aloha2_megahit	0	0	0	0	0	0	0	0	0	0	0	0	0	0	0	0	0	0	0	0	0	0	0	0	0	0	0	0	0	0	0	0	0	0	0	0	0	0	0	0	0	0	0	0	0	0	0	0	0
c_000014043044_aloha2_megahit	0	0	0	0	0	0	0	0	0	0	0	0	0	0	0	0	0	0	0	0	0	0	0	0	0	0	0	0	0	0	0	0	0	0	0	0	0	0	0	0	0	0	0	0	0	0	0	0	0
c_000014044514_aloha2_megahit	0	0	0	0	0	0	0	0	0	0	0	0	0	0	0	0	0	0	0	0	0	0	0	0	0	0	0	0	0	0	0	0	0	0	0	0	0	0	0	0	0	0	0	0	0	0	0	0	0
c_000014045608_aloha2_megahit	0	0	0	0	0	0	0	0	0	0	0	0	0	0	0	0	0	0	0	0	0	0	0	0	0	0	0	0	0	0	0	0	0	0	0	0	0	0	0	0	0	0	0	0	0	0	0	0	0
c_000014048273_aloha2_megahit	0	0	0	0	0	0	0	0	0	0	0	0	0	0	0	0	0	0	0	0	0	0	0	0	0	0	0	0	0	0	0	0	0	0	0	0	0	0	0	0	0	0	0	0	0	0	0	0	0
c_000014048342_aloha2_megahit	0	0	0	0	0	0	0	0	0	0	0	0	0	0	0	0	0	0	0	0	0	0	0	0	0	0	0	0	0	0	0	0	0	0	0	0	0	0	0	0	0	0	0	0	0	0	0	0	0
c_000014050119_aloha2_megahit	0	0	0	0	0	0	0	0	0	0	0	0	0	0	0	0	0	0	0	0	0	0	0	0	0	0	0	0	0	0	0	0	0	0	0	0	0	0	0	0	0	0	0	0	0	0	0	0	0
c_000014050168_aloha2_megahit	0	0	0	0	0	0	0	0	0	0	0	0	0	0	0	0	0	0	0	0	0	0	0	0	0	0	0	0	0	0	0	0	0	0	0	0	0	0	0	0	0	0	0	0	0	0	0	0	0
c_000014052636_aloha2_megahit	0	0	0	0	0	0	0	0	0	0	0	0	0	0	0	0	0	0	0	0	0	0	0	0	0	0	0	0	0	0	0	0	0	0	0	0	0	0	0	0	0	0	0	0	0	0	0	0	0
c_000014052714_aloha2_megahit	0	0	0	0	0	0	0	0	0	0	0	0	0	0	0	0	0	0	0	0	0	0	0	0	0	0	0	0	0	0	0	0	0	0	0	0	0	0	0	0	0	0	0	0	0	0	0	0	0
c_000014065682_aloha2_megahit	0	0	0	0	0	0	0	0	0	0	0	0	0	0	0	0	0	0	0	0	0	0	0	0	0	0	0	0	0	0	0	0	0	0	0	0	0	0	0	0	0	0	0	0	0	0	0	0	0
c_000014067174_aloha2_megahit	0	0	0	0	0	0	0	0	0	0	0	0	0	0	0	0	0	0	0	0	0	0	0	0	0	0	0	0	0	0	0	0	0	0	0	0	0	0	0	0	0	0	0	0	0	0	0	0	0
c_000014072450_aloha2_megahit	0	0	0	0	0	0	0	0	0	0	0	0	0	0	0	0	0	0	0	0	0	0	0	0	0	0	0	0	0	0	0	0	0	0	0	0	0	0	0	0	0	0	0	0	0	0	0	0	0
c_000014074659_aloha2_megahit	0	0	0	0	0	0	0	0	0	0	0	0	0	0	0	0	0	0	0	0	0	0	0	0	0	0	0	0	0	0	0	0	0	0	0	0	0	0	0	0	0	0	0	0	0	0	0	0	0
c_000014076752_aloha2_megahit	0	0	0	0	0	0	0	0	0	0	0	0	0	0	0	0	0	0	0	0	0	0	0	0	0	0	0	0	0	0	0	0	0	0	0	0	0	0	0	0	0	0	0	0	0	0	0	0	0
c_000014077271_aloha2_megahit	0	0	0	0	0	0	0	0	0	0	0	0	0	0	0	0	0	0	0	0	0	0	0	0	0	0	0	0	0	0	0	0	0	0	0	0	0	0	0	0	0	0	0	0	0	0	0	0	0
c_000014077308_aloha2_megahit	0	0	0	0	0	0	0	0	0	0	0	0	0	0	0	0	0	0	0	0	0	0	0	0	0	0	0	0	0	0	0	0	0	0	0	0	0	0	0	0	0	0	0	0	0	0	0	0	0
c_000014077367_aloha2_megahit	0	0	0	0	0	0	0	0	0	0	0	0	0	0	0	0	0	0	0	0	0	0	0	0	0	0	0	0	0	0	0	0	0	0	0	0	0	0	0	0	0	0	0	0	0	0	0	0	0
c_000014081336_aloha2_megahit	0	0	0	0	0	0	0	0	0	0	0	0	0	0	0	0	0	0	0	0	0	0	0	0	0	0	0	0	0	0	0	0	0	0	0	0	0	0	0	0	0	0	0	0	0	0	0	0	0
c_000014081985_aloha2_megahit	0	0	0	0	0	0	0	0	0	0	0	0	0	0	0	0	0	0	0	0	0	0	0	0	0	0	0	0	0	0	0	0	0	0	0	0	0	0	0	0	0	0	0	0	0	0	0	0	0
c_000014083878_aloha2_megahit	0	0	0	0	0	0	0	0	0	0	0	0	0	0	0	0	0	0	0	0	0	0	0	0	0	0	0	0	0	0	0	0	0	0	0	0	0	0	0	0	0	0	0	0	0	0	0	0	0
c_000014085780_aloha2_megahit	0	0	0	0	0	0	0	0	0	0	0	0	0	0	0	0	0	0	0	0	0	0	0	0	0	0	0	0	0	0	0	0	0	0	0	0	0	0	0	0	0	0	0	0	0	0	0	0	0
c_000014091039_aloha2_megahit	0	0	0	0	0	0	0	0	0	0	0	0	0	0	0	0	0	0	0	0	0	0	0	0	0	0	0	0	0	0	0	0	0	0	0	0	0	0	0	0	0	0	0	0	0	0	0	0	0
c_000014092028_aloha2_megahit	0	0	0	0	0	0	0	0	0	0	0	0	0	0	0	0	0	0	0	0	0	0	0	0	0	0	0	0	0	0	0	0	0	0	0	0	0	0	0	0	0	0	0	0	0	0	0	0	0
c_000014093781_aloha2_megahit	0	0	0	0	0	0	0	0	0	0	0	0	0	0	0	0	0	0	0	0	0	0	0	0	0	0	0	0	0	0	0	0	0	0	0	0	0	0	0	0	0	0	0	0	0	0	0	0	0
c_000014102344_aloha2_megahit	0	0	0	0	0	0	0	0	0	0	0	0	0	0	0	0	0	0	0	0	0	0	0	0	0	0	0	0	0	0	0	0	0	0	0	0	0	0	0	0	0	0	0	0	0	0	0	0	0
c_000014105957_aloha2_megahit	0	0	0	0	0	0	0	0	0	0	0	0	0	0	0	0	0	0	0	0	0	0	0	0	0	0	0	0	0	0	0	0	0	0	0	0	0	0	0	0	0	0	0	0	0	0	0	0	0
c_000014106622_aloha2_megahit	0	0	0	0	0	0	0	0	0	0	0	0	0	0	0	0	0	0	0	0	0	0	0	0	0	0	0	0	0	0	0	0	0	0	0	0	0	0	0	0	0	0	0	0	0	0	0	0	0
c_000014108127_aloha2_megahit	0	0	0	0	0	0	0	0	0	0	0	0	0	0	0	0	0	0	0	0	0	0	0	0	0	0	0	0	0	0	0	0	0	0	0	0	0	0	0	0	0	0	0	0	0	0	0	0	0
c_000014116454_aloha2_megahit	0	0	0	0	0	0	0	0	0	0	0	0	0	0	0	0	0	0	0	0	0	0	0	0	0	0	0	0	0	0	0	0	0	0	0	0	0	0	0	0	0	0	0	0	0	0	0	0	0
c_000014118662_aloha2_megahit	0	0	0	0	0	0	0	0	0	0	0	0	0	0	0	0	0	0	0	0	0	0	0	0	0	0	0	0	0	0	0	0	0	0	0	0	0	0	0	0	0	0	0	0	0	0	0	0	0
c_000014120121_aloha2_megahit	0	0	0	0	0	0	0	0	0	0	0	0	0	0	0	0	0	0	0	0	0	0	0	0	0	0	0	0	0	0	0	0	0	0	0	0	0	0	0	0	0	0	0	0	0	0	0	0	0
c_000014124135_aloha2_megahit	0	0	0	0	0	0	0	0	0	0	0	0	0	0	0	0	0	0	0	0	0	0	0	0	0	0	0	0	0	0	0	0	0	0	0	0	0	0	0	0	0	0	0	0	0	0	0	0	0
c_000014126496_aloha2_megahit	0	0	0	0	0	0	0	0	0	0	0	0	0	0	0	0	0	0	0	0	0	0	0	0	0	0	0	0	0	0	0	0	0	0	0	0	0	0	0	0	0	0	0	0	0	0	0	0	0
c_000014130078_aloha2_megahit	0	0	0	0	0	0	0	0	0	0	0	0	0	0	0	0	0	0	0	0	0	0	0	0	0	0	0	0	0	0	0	0	0	0	0	0	0	0	0	0	0	0	0	0	0	0	0	0	0
c_000014143107_aloha2_megahit	0.082953	0	0.00703	0.054171	0	0.265122	0.020959	0	0.00475	0.07658	0	0.000575	0	0.037505	0	0	0	0.025664	0	0.078625	0.019862	0.070899	0.086288	0.172569	0.034916	0.028464	0.047059	0.316828	0	0	0.196221	0.062732	0.068812	0	0	0	0.116439	0.300939	0.176654	0.049371	0	0	0	0.070158	0.017413	0.005228	0.034065	0	0
c_000014143533_aloha2_megahit	0	0	0	0	0	0	0	0	0	0	0	0	0	0	0	0	0	0	0	0	0	0	0	0	0	0	0	0	0	0	0	0	0	0	0	0	0	0	0	0	0	0	0	0	0	0	0	0	0
c_000014149451_aloha2_megahit	0	0	0	0	0	0	0	0	0	0	0	0	0	0	0	0	0	0	0	0	0	0	0	0	0	0	0	0	0	0	0	0	0	0	0	0	0	0	0	0	0	0	0	0	0	0	0	0	0
c_000014155714_aloha2_megahit	0.070519	0.051191	0.014156	0.029465	0.03938	0.127258	0.022269	0.122895	0.093021	0.047947	0.021162	0.074728	0.00229	0.046529	0	0.061138	0	0.033522	0.063951	0.072364	0.010288	0	0.048611	0.011629	0.035282	0.024689	0.047914	0.17511	0.024139	0	0.135955	0.060944	0.018553	0.007924	0.014665	0.03892	0.088956	0.069567	0.129208	0.043017	0	0.020406	0.032891	0.058263	0.028653	0.012965	0.054291	0.005207	0.05366
c_000014180193_aloha2_megahit	0	0	0	0	0	0	0	0	0	0	0	0	0	0	0	0	0	0	0	0	0	0	0	0	0	0	0	0	0	0	0	0	0	0	0	0	0	0	0	0	0	0	0	0	0	0	0	0	0
c_000014180264_aloha2_megahit	0	0	0	0	0	0	0	0	0	0	0	0	0	0	0	0	0	0	0	0	0	0	0	0	0	0	0	0	0	0	0	0	0	0	0	0	0	0	0	0	0	0	0	0	0	0	0	0	0
c_000014193011_aloha2_megahit	0	0	0	0	0	0	0	0	0	0	0	0	0	0	0	0	0	0	0	0	0	0	0	0	0	0	0	0	0	0	0	0	0	0	0	0	0	0	0	0	0	0	0	0	0	0	0	0	0
c_000014196559_aloha2_megahit	0	0	0	0	0	0	0	0	0	0	0	0	0	0	0	0	0	0	0	0	0	0	0	0	0	0	0	0	0	0	0	0	0	0	0	0	0	0	0	0	0	0	0	0	0	0	0	0	0
c_000014211100_aloha2_megahit	0	0	0	0	0	0	0	0	0	0	0	0	0	0	0	0	0	0	0	0	0	0	0	0	0	0	0	0	0	0	0	0	0	0	0	0	0	0	0	0	0	0	0	0	0	0	0	0	0
c_000014252243_aloha2_megahit	0	0	0	0	0	0	0	0	0.009482	0	0	0	0	0	0	0	0	0	0	0	0	0	0	0	0	0	0	0	0	0	0	0	0	0	0	0	0	0	0	0	0	0	0	0	0	0	0	0	0
c_000014273599_aloha2_megahit	0	0	0	0	0	0	0	0	0.010494	0	0	0	0	0	0	0	0	0	0	0	0	0	0	0	0	0	0	0	0	0	0	0	0	0	0	0	0	0	0	0	0	0	0	0	0	0	0	0	0
c_000014279064_aloha2_megahit	0	0	0	0	0	0	0	0	0.054927	0	0	0	0	0	0	0	0	0	0	0	0	0	0	0	0	0	0	0	0	0	0	0.006291	0	0	0	0	0	0	0	0	0	0	0	0	0.004663	0	0	0	0
c_000014281420_aloha2_megahit	0	0	0	0	0	0	0	0	0	0	0	0	0	0	0	0	0	0	0	0	0	0	0	0	0	0	0	0	0	0	0	0	0	0	0	0	0	0	0	0	0	0	0	0	0	0	0	0	0
c_000014360556_aloha2_megahit	0	0	0	0	0	0	0	0	0	0	0	0	0	0	0	0	0	0	0	0	0	0	0	0	0	0	0	0	0	0	0	0	0	0	0	0	0	0	0	0	0	0	0	0	0	0	0	0	0
c_000014389731_aloha2_megahit	0	0	0	0	0	0	0	0	0	0	0	0	0	0	0	0	0	0	0	0	0	0	0	0	0	0	0	0	0	0	0	0	0	0	0	0	0	0	0	0	0	0	0	0	0	0	0	0	0
c_000014443811_aloha2_megahit	0	0	0	0	0	0	0	0	0	0	0	0	0	0	0	0	0	0	0	0	0	0	0	0	0	0	0	0	0	0	0	0	0	0	0	0	0	0	0	0	0	0	0	0	0	0	0	0	0
c_000014544031_aloha2_megahit	0	0	0	0	0	0	0	0	0	0	0	0	0	0	0	0	0	0	0	0	0	0	0	0	0	0	0	0	0	0	0	0	0	0	0	0	0	0	0	0	0	0	0	0	0	0	0	0	0
c_000014546588_aloha2_megahit	0	0	0	0	0	0	0	0	0	0	0	0	0	0	0	0	0	0	0	0	0	0	0	0	0	0	0	0	0	0	0	0	0	0	0	0	0	0	0	0	0	0	0	0	0	0	0	0	0
c_000014565653_aloha2_megahit	0	0	0	0	0	0	0	0	0	0	0	0	0	0	0	0	0	0	0	0	0	0	0	0	0	0	0	0	0	0	0	0	0	0	0	0	0	0	0	0	0	0	0	0	0	0	0	0	0
c_000014568840_aloha2_megahit	0	0	0	0	0	0	0	0	0	0	0	0	0	0	0	0	0	0	0	0	0	0	0	0	0	0	0	0	0	0	0	0	0	0	0	0	0	0	0	0	0	0	0	0	0	0	0	0	0
c_000014580025_aloha2_megahit	0	0	0	0	0	0	0	0	0	0	0	0	0	0	0	0	0	0	0	0	0	0	0	0	0	0	0	0	0	0	0	0	0	0	0	0	0	0	0	0	0	0	0	0	0	0	0	0	0
c_000014582728_aloha2_megahit	0	0	0	0	0	0	0	0	0	0	0	0	0	0	0	0	0	0	0	0	0	0	0	0	0	0	0	0	0	0	0	0	0	0	0	0	0	0	0	0	0	0	0	0	0	0	0	0	0
c_000014587250_aloha2_megahit	0	0	0	0	0	0	0	0	0	0	0	0	0	0	0	0	0	0	0	0	0	0	0	0	0	0	0	0	0	0	0	0	0	0	0	0	0	0	0	0	0	0	0	0	0	0	0	0	0
c_000014594295_aloha2_megahit	0	0	0	0	0	0	0	0	0	0	0	0	0	0	0	0	0	0	0	0	0	0	0	0	0	0	0	0	0	0	0	0	0	0	0	0	0	0	0	0	0	0	0	0	0	0	0	0	0
c_000014595204_aloha2_megahit	0	0	0	0	0	0	0	0	0	0	0	0	0	0	0	0	0	0	0	0	0	0	0	0	0	0	0	0	0	0	0	0	0	0	0	0	0	0	0	0	0	0	0	0	0	0	0	0	0
c_000014597397_aloha2_megahit	0	0	0	0	0	0	0	0	0	0	0	0	0	0	0	0	0	0	0	0	0	0	0	0	0	0	0	0	0	0	0	0	0	0	0	0	0	0	0	0	0	0	0	0	0	0	0	0	0
c_000014608101_aloha2_megahit	0	0	0	0	0	0	0	0	0	0	0	0	0	0	0	0	0	0	0	0	0	0	0	0	0	0	0	0	0	0	0	0	0	0	0	0	0	0	0	0	0	0	0	0	0	0	0	0	0
c_000014624389_aloha2_megahit	0.0222	0	0	0	0	0	0	0.007061	0.030736	0.009856	0.001557	0.017251	0	0.002293	0	0.027457	0	0	0	0	0	0	0	0	0.016346	0.025893	0.018698	0.075204	0	0	0	0.053196	0	0	0	0.024875	0	0	0.050359	0.021848	0	0	0	0	0.016235	0.0043	0	0	0.010868
c_000014630141_aloha2_megahit	0	0	0	0	0	0	0	0	0	0	0	0	0	0	0	0	0	0	0	0	0	0	0	0	0	0	0	0	0	0	0	0	0	0	0	0	0	0	0	0	0	0	0	0	0	0	0	0	0
c_000014634652_aloha2_megahit	0	0	0	0	0	0	0	0	0.003038	0	0	0	0	0	0	0	0	0	0	0	0	0	0	0	0	0	0	0	0	0	0	0	0	0	0	0	0	0	0	0	0	0	0	0	0	0	0	0	0
c_000014792867_aloha2_megahit	0	0	0	0	0	0	0	0	0	0	0	0	0	0	0	0	0	0	0	0	0	0	0	0	0	0	0	0	0	0	0	0	0	0	0	0	0	0	0	0	0	0	0	0	0	0	0	0	0
c_000014804623_aloha2_megahit	0.067174	0.041622	0.001759	0	0	0	0.048166	0.072824	0.012903	0	0.004583	0.08395	0	0.013967	0	0.084186	0	0.034489	0.02786	0.062034	0.005584	0	0	0	0	0.000917	0	0	0	0	0	0.000352	0	0	0	0	0	0	0	0	0	0	0	0	0.008051	0	0	0.003745	0.005294
c_000014845918_aloha2_megahit	0.129813	0	0.013157	0.029365	0.012106	0.042386	0	0	0.116651	0	0.050311	0.029084	0	0.01449	0	0	0.010218	0.015932	0.016287	0.028268	0.02171	0	0.003071	0	0.01243	0	0.045831	0.027166	0	0	0	0.025824	0.005386	0.003813	0	0.001585	0	0	0	0.013111	0	0	0.023887	0.021846	0.023398	0.012772	0	0	0.010292
c_000014847894_aloha2_megahit	0.026515	0.023227	0	0	0	0	0	0	0.068609	0	0.022157	0.018706	0	2.5e-05	0	0	0	0	0	0	0.00468	0	0	0	0	0	0.004323	0	0	0	0	0.019055	0	0	0	0	0	0	0	0	0	0	0	0	0.006195	0	0	0	0
c_000014897087_aloha2_megahit	0	0	0	0	0	0	0	0	0	0	0	0	0	0	0	0	0	0	0	0	0	0	0	0	0	0	0	0	0	0	0	0	0	0	0	0	0	0	0	0	0	0	0	0	0	0	0	0	0
c_000014903448_aloha2_megahit	0	0	0	0	0	0	0	0	0	0	0	0	0	0	0	0	0	0	0	0	0	0	0	0	0	0	0	0	0	0	0	0	0	0	0	0	0	0	0	0	0	0	0	0	0	0	0	0	0.003007
c_000015023282_aloha2_megahit	0	0	0	0	0	0	0	0	0	0	0	0	0	0	0	0	0	0	0	0	0	0	0	0	0	0	0	0	0	0	0	0	0	0	0	0	0	0	0	0	0	0	0	0	0	0	0	0	0
c_000015042992_aloha2_megahit	0	0	0	0	0	0	0	0	0	0	0	0	0	0	0	0	0	0	0	0	0	0	0	0	0	0	0	0	0	0	0	0	0	0	0	0	0	0	0	0	0	0	0	0	0	0	0	0	0
c_000015047102_aloha2_megahit	0	0	0	0	0	0	0	0	0	0	0	0	0	0	0	0	0	0	0	0	0	0	0	0	0	0	0	0	0	0	0	0	0	0	0	0	0	0	0	0	0	0	0	0	0	0	0	0	0
c_000015049902_aloha2_megahit	0	0	0	0	0	0	0	0	0	0	0	0	0	0	0	0	0	0	0	0	0	0	0	0	0	0	0	0	0	0	0	0	0	0	0	0	0	0	0	0	0	0	0	0	0	0	0	0	0
c_000015059025_aloha2_megahit	0	0	0	0	0	0	0	0	0	0	0	0	0	0	0	0	0	0	0	0	0	0	0	0	0	0.003963	0	0	0	0	0	0	0	0	0	0	0	0	0	0	0	0	0	0	0	0	0	0	0
c_000015223095_aloha2_megahit	0.721555	0.514681	0.844582	0.792138	0.630829	0.504208	0.716024	0.9777	0.092413	0.191665	0.900767	0.734363	0.239009	0.713724	0.800159	0.747284	0.695983	0.882597	0.357122	1	0.782852	0.877004	0.689872	0.652201	0.815137	0.14951	0.647844	0.91999	0.598176	0.612495	0.133746	0.849851	0.588261	0.993687	0.812288	0.824542	0.826204	0.890509	0.470607	0.998077	0.731308	0.656541	0.714045	0.930242	0.798922	0.778279	0.792681	0.122851	0.889086
c_000015259926_aloha2_megahit	0	0	0	0	0	0	0	0	0	0	0	0	0	0	0	0	0	0	0	0	0	0	0.005862	0	0	0	0	0	0	0	0	0	0	0	0	0.000491	0	0	0	0.010212	0	0	0	0	0.003311	0	0	0	0
c_000015294290_aloha2_megahit	0	0	0	0	0	0	0	0	0.005093	0	0	0	0	0	0	0	0	0	0	0	0	0	0	0	0	0	0.00771	0	0	0	0	0	0	0	0	0.004456	0	0	0	0	0	0	0	0	0	0	0	0	0
c_000015312376_aloha2_megahit	0	0	0	0	0	0	0	0	0.004118	0	0	0	0	0	0	0	0	0	0	0	0	0	0	0	0	0	0	0	0	0	0	0	0	0	0	0	0	0	0	0	0	0	0	0	0	0	0	0	0
c_000015453679_aloha2_megahit	0	0	0	0	0	0	0	0	0	0	0	0	0	0	0	0	0	0	0	0	0	0	0	0	0	0	0	0	0	0	0	0	0	0	0	0	0	0	0	0	0	0	0	0	0	0	0	0	0
c_000015492644_aloha2_megahit	0	0	0	0	0	0	0	0	0	0	0	0	0	0	0	0	0	0	0	0	0	0	0	0	0	0	0	0	0	0	0	0	0	0	0	0	0	0	0	0	0	0	0	0	0	0	0	0	0
c_000015518979_aloha2_megahit	0	0	0	0	0	0	0	0	0	0	0	0	0	0	0	0	0	0	0	0	0	0	0	0	0	0	0	0	0	0	0	0	0	0	0	0	0	0	0	0	0	0	0	0	0	0	0	0	0
c_000015554322_aloha2_megahit	0	0	0	0	0	0	0	0	0.02411	0	0	0	0	0	0	0	0	0	0	0	0	0	0	0	0	0.0012	0.009502	0.024481	0	0	0	0.017794	0	0	0	0	0	0	0.014937	0.001792	0	0	0	0	0.006419	0	0	0	0.001534
c_000015647912_aloha2_megahit	0.859355	0.481384	1	1	1	1	1	1	0.218811	0.35333	1	1	0.358127	1	1	1	1	1	0.453683	0.742438	1	1	0.894692	0.630129	1	0.128004	1	1	0.712998	0.89777	0.239635	1	0.688566	1	1	0.793085	1	1	0.526876	1	1	1	1	1	1	1	1	0.119254	1
c_000015918714_aloha2_megahit	0	0	0	0	0	0	0	0	0	0	0	0	0	0	0	0	0	0	0	0	0	0	0	0	0	0	0	0	0	0	0	0	0	0	0	0	0	0	0	0	0	0	0	0	0	0	0	0	0
c_000015919503_aloha2_megahit	0	0	0	0	0	0	0	0	0	0	0	0	0	0	0	0	0	0	0	0	0	0	0	0	0	0	0	0	0	0	0	0	0	0	0	0	0	0	0	0	0	0	0	0	0	0	0	0	0
c_000015960514_aloha2_megahit	0	0	0	0	0	0	0	0	0.014304	0	0	0	0	0	0	0	0	0	0	0	0	0	0	0	0	0	0	0	0	0	0	8.3e-05	0	0	0	0	0	0	0	0	0	0	0	0	0	0	0	0	0
c_000016005223_aloha2_megahit	0	0	0	0	0	0	0	0	0	0	0	0	0	0	0	0	0	0	0	0	0	0	0	0	0	0	0	0	0	0	0	0	0	0	0	0	0	0	0	0	0	0	0	0	0	0	0	0	0
c_000016047811_aloha2_megahit	0	0	0	0	0	0	0	0	0	0	0	0	0	0	0	0	0	0	0	0	0	0	0	0	0	0	0	0	0	0	0	0	0	0	0	0	0	0	0	0	0	0	0	0	0	0	0	0	0
c_000016130830_aloha2_megahit	0	0	0	0	0	0	0.00543	0	0	0	0	0	0	0	0	0	0	0	0	0	0	0	0	0	0	0	0	0	0	0	0	0	0	0	0	0	0	0	0	0	0	0	0	0	0	0	0	0	0
c_000016153023_aloha2_megahit	0.097194	0	0	0	0	0	0	0	0.031942	0	0.003796	0	0	0	0	0	0	0	0	0	0	0	0	0	0	0	0.013844	0	0	0	0	0	0	0	0	0	0	0	0	0	0	0	0	0	0.006026	0	0	0	0
c_000016175319_aloha2_megahit	0	0.017799	0	0	0	0	0	0	0.009994	0	0.000683	0	0	0	0	0	0	0.00984	0	0	0	0	0	0	0	0	0	0	0	0	0	0.001589	0	0	0	0	0	0	0	0	0	0	0	0	0	0	0	0	0
c_000016201953_aloha2_megahit	0	0	0	0	0	0	0	0	0	0	0	0	0	0	0	0	0	0	0	0	0	0	0	0	0	0	0	0	0	0	0	0	0	0	0	0	0	0	0	0	0	0	0	0	0	0	0	0	0
c_000016277912_aloha2_megahit	0	0	0	0	0	0	0	0	0	0	0	0	0	0	0	0	0	0	0	0	0	0	0	0	0	0	0	0	0	0	0	0	0	0	0	0	0	0	0	0	0	0	0	0	0	0	0	0	0
c_000016290264_aloha2_megahit	0	0	0	0	0	0	0	0	0	0	0	0	0	0	0	0	0	0	0	0	0	0	0	0	0	0	0	0	0	0	0	0	0	0	0	0	0	0	0	0	0	0	0	0	0	0	0	0	0
c_000016305961_aloha2_megahit	0	0	0	0	0	0	0	0	0	0	0	0	0	0	0	0	0	0	0	0	0	0	0	0	0	0	0	0	0	0	0	0	0	0	0	0	0	0	0	0	0	0	0	0	0	0	0	0	0
c_000016321424_aloha2_megahit	0	0	0	0	0	0	0	0	0	0	0	0	0	0	0	0	0	0	0	0	0	0	0	0	0	0	0	0	0	0	0	0	0	0	0	0	0	0	0	0	0	0	0	0	0	0	0	0	0
c_000016331263_aloha2_megahit	0	0	0	0	0	0	0	0	0	0	0	0	0	0	0	0	0	0	0	0	0	0	0	0	0	0	0	0	0	0	0	0	0	0	0	0	0	0	0	0	0	0	0	0	0	0	0	0	0
c_000016527295_aloha2_megahit	0	0	0	0	0	0	0	0	0	0	0	0	0	0	0	0	0	0	0	0	0	0	0	0	0	0	0	0	0	0	0	0	0	0	0	0	0	0	0	0	0	0	0	0	0	0	0	0	0
c_000016528102_aloha2_megahit	0	0	0	0	0	0	0	0	0	0	0	0	0	0	0	0	0	0	0	0	0	0	0	0	0	0	0	0	0	0	0	0	0	0	0	0	0	0	0	0	0	0	0	0	0	0	0	0	0
c_000016528613_aloha2_megahit	0	0	0	0	0	0	0	0	0	0	0	0	0	0	0	0	0	0	0	0	0	0	0	0	0	0	0	0	0	0	0	0	0	0	0	0	0	0	0	0	0	0	0	0	0	0	0	0	0
c_000016529303_aloha2_megahit	0	0	0	0	0	0	0	0	0	0	0	0	0	0	0	0	0	0	0	0	0	0	0	0	0	0	0	0	0	0	0	0	0	0	0	0	0	0	0	0	0	0	0	0	0	0	0	0	0
c_000016531751_aloha2_megahit	0	0	0	0	0	0	0	0	0	0	0	0	0	0	0	0	0	0	0	0	0	0	0	0	0	0	0	0	0	0	0	0	0	0	0	0	0	0	0	0	0	0	0	0	0	0	0	0	0
c_000016534388_aloha2_megahit	0	0	0	0	0	0	0	0	0	0	0	0	0	0	0	0	0	0	0	0	0	0	0	0	0	0	0	0	0	0	0	0	0	0	0	0	0	0	0	0	0	0	0	0	0	0	0	0	0
c_000016536300_aloha2_megahit	0	0	0	0	0	0	0	0	0	0	0	0	0	0	0	0	0	0	0	0	0	0	0	0	0	0	0	0	0	0	0	0	0	0	0	0	0	0	0	0	0	0	0	0	0	0	0	0	0
c_000016536794_aloha2_megahit	0	0	0	0	0	0	0	0	0	0	0	0	0	0	0	0	0	0	0	0	0	0	0	0	0	0	0	0	0	0	0	0	0	0	0	0	0	0	0	0	0	0	0	0	0	0	0	0	0
c_000016539114_aloha2_megahit	0	0	0	0	0	0	0	0	0	0	0	0	0	0	0	0	0	0	0	0	0	0	0	0	0	0	0	0	0	0	0	0	0	0	0	0	0	0	0	0	0	0	0	0	0	0	0	0	0
c_000016541630_aloha2_megahit	0	0	0	0	0	0	0	0	0	0	0	0	0	0	0	0	0	0	0	0	0	0	0	0	0	0	0	0	0	0	0	0	0	0	0	0	0	0	0	0	0	0	0	0	0	0	0	0	0
c_000016542095_aloha2_megahit	0	0	0	0	0	0	0	0	0	0	0	0	0	0	0	0	0	0	0	0	0	0	0	0	0	0	0	0	0	0	0	0	0	0	0	0	0	0	0	0	0	0	0	0	0	0	0	0	0
c_000016545038_aloha2_megahit	0	0	0	0	0	0	0	0	0	0	0	0	0	0	0	0	0	0	0	0	0	0	0	0	0	0	0	0	0	0	0	0	0	0	0	0	0	0	0	0	0	0	0	0	0	0	0	0	0
c_000016548674_aloha2_megahit	0	0	0	0	0	0	0	0	0	0	0	0	0	0	0	0	0	0	0	0	0	0	0	0	0	0	0	0	0	0	0	0	0	0	0	0	0	0	0	0	0	0	0	0	0	0	0	0	0
c_000016549428_aloha2_megahit	0	0	0	0	0	0	0	0	0	0	0	0	0	0	0	0	0	0	0	0	0	0	0	0	0	0	0	0	0	0	0	0	0	0	0	0	0	0	0	0	0	0	0	0	0	0	0	0	0
c_000016551411_aloha2_megahit	0	0	0	0	0	0	0	0	0	0	0	0	0	0	0	0	0	0	0	0	0	0	0	0	0	0	0	0	0	0	0	0	0	0	0	0	0	0	0	0	0	0	0	0	0	0	0	0	0
c_000016553873_aloha2_megahit	0	0	0	0	0	0	0	0	0	0	0	0	0	0	0	0	0	0	0	0	0	0	0	0	0	0	0	0	0	0	0	0	0	0	0	0	0	0	0	0	0	0	0	0	0	0	0	0	0
c_000016554862_aloha2_megahit	0	0	0	0	0	0	0	0	0	0	0	0	0	0	0	0	0	0	0	0	0	0	0	0	0	0	0	0	0	0	0	0	0	0	0	0	0	0	0	0	0	0	0	0	0	0	0	0	0
c_000016556571_aloha2_megahit	0	0	0	0	0	0	0	0	0	0	0	0	0	0	0	0	0	0	0	0	0	0	0	0	0	0	0	0	0	0	0	0	0	0	0	0	0	0	0	0	0	0	0	0	0	0	0	0	0
c_000016563769_aloha2_megahit	0	0	0	0	0	0	0	0	0	0	0	0	0	0	0	0	0	0	0	0	0	0	0	0	0	0	0	0	0	0	0	0	0	0	0	0	0	0	0	0	0	0	0	0	0	0	0	0	0
c_000016567000_aloha2_megahit	0	0	0	0	0	0	0	0	0	0	0	0	0	0	0	0	0	0	0	0	0	0	0	0	0	0	0	0	0	0	0	0	0	0	0	0	0	0	0	0	0	0	0	0	0	0	0	0	0
c_000016568393_aloha2_megahit	0	0	0	0	0	0	0	0	0	0	0	0	0	0	0	0	0	0	0	0	0	0	0	0	0	0	0	0	0	0	0	0	0	0	0	0	0	0	0	0	0	0	0	0	0	0	0	0	0
c_000016572056_aloha2_megahit	0	0	0	0	0	0	0	0	0	0	0	0	0	0	0	0	0	0	0	0	0	0	0	0	0	0	0	0	0	0	0	0	0	0	0	0	0	0	0	0	0	0	0	0	0	0	0	0	0
c_000016576641_aloha2_megahit	0	0	0	0	0	0	0	0	0	0	0	0	0	0	0	0	0	0	0	0	0	0	0	0	0	0	0	0	0	0	0	0	0	0	0	0	0	0	0	0	0	0	0	0	0	0	0	0	0
c_000016576924_aloha2_megahit	0	0	0	0	0	0	0	0	0	0	0	0	0	0	0	0	0	0	0	0	0	0	0	0	0	0	0	0	0	0	0	0	0	0	0	0	0	0	0	0	0	0	0	0	0	0	0	0	0
c_000016579950_aloha2_megahit	0.024057	0.003158	0	0	0	0	0.017588	0.049786	0	0	0.001422	0.026732	0	0	0	0.010325	0	0.006867	0.017439	0.001147	0	0	0	0	0	0	0	0	0	0	0	0	0	0	0	0	0	0	0	0	0	0	0	0	0	0	0	0	0
c_000016582154_aloha2_megahit	0	0	0	0	0	0	0	0	0	0	0	0	0	0	0	0	0	0	0	0	0	0	0	0	0	0	0	0	0	0	0	0	0	0	0	0	0	0	0	0	0	0	0	0	0	0	0	0	0
c_000016582210_aloha2_megahit	0	0	0	0	0	0	0	0	0	0	0	0	0	0	0	0	0	0	0	0	0	0	0	0	0	0	0	0	0	0	0	0	0	0	0	0	0	0	0	0	0	0	0	0	0	0	0	0	0
c_000016583305_aloha2_megahit	0.017987	0	0	0	0	0	0.020786	0.016162	0	0	0	0.017322	0	0	0	0	0	0.008575	0.004494	0	0	0	0	0	0	0	0	0	0	0	0	0	0	0	0	0	0	0	0	0	0	0	0	0	0	0	0	0	0
c_000016584963_aloha2_megahit	0	0	0	0	0	0	0	0	0	0	0	0	0	0	0	0	0	0	0	0	0	0	0	0	0	0	0	0	0	0	0	0	0	0	0	0	0	0	0	0	0	0	0	0	0	0	0	0	0
c_000016585026_aloha2_megahit	0.03788	0.014592	0	0	0	0	0.050361	0.087598	0	0	0.002486	0.068597	0	0.007806	0	0.040343	0	0.031718	0.077148	0.043399	0.000503	0	0	0	0	0	0	0	0	0	0	0	0	0	0	0	0	0	0	0	0	0	0	0	0	0	0	0	0
c_000016585211_aloha2_megahit	0	0	0	0	0	0	0	0	0	0	0	0	0	0	0	0	0	0	0	0	0	0	0	0	0	0	0	0	0	0	0	0	0	0	0	0	0	0	0	0	0	0	0	0	0	0	0	0	0
c_000016585474_aloha2_megahit	0	0	0	0	0	0	0	0	0	0	0	0	0	0	0	0	0	0	0	0	0	0	0	0	0	0	0	0	0	0	0	0	0	0	0	0	0	0	0	0	0	0	0	0	0	0	0	0	0
c_000016585760_aloha2_megahit	0	0	0	0	0	0	0	0	0	0	0	0	0	0	0	0	0	0	0	0	0	0	0	0	0	0	0	0	0	0	0	0	0	0	0	0	0	0	0	0	0	0	0	0	0	0	0	0	0
c_000016586793_aloha2_megahit	0	0	0	0	0	0	0	0	0	0	0	0	0	0	0	0	0	0	0	0	0	0	0	0	0	0	0	0	0	0	0	0	0	0	0	0	0	0	0	0	0	0	0	0	0	0	0	0	0
c_000016593470_aloha2_megahit	0	0	0	0	0	0	0	0	0	0	0	0	0	0	0	0	0	0	0	0	0	0	0	0	0	0	0	0	0	0	0	0	0	0	0	0	0	0	0	0	0	0	0	0	0	0	0	0	0
c_000016593756_aloha2_megahit	0.001481	0	0	0	0	0	0	0	0	0	0	0	0	0	0	0	0	0	0	0	0	0	0	0	0	0	0	0	0	0	0	0	0	0	0	0	0	0	0	0	0	0	0	0	0	0	0	0	0
c_000016594215_aloha2_megahit	0	0	0	0	0	0	0	0	0	0	0	0	0	0	0	0	0	0	0	0	0	0	0	0	0	0	0	0	0	0	0	0	0	0	0	0	0	0	0	0	0	0	0	0	0	0	0	0	0
c_000016595266_aloha2_megahit	0.009396	0	0	0	0	0	0.010213	0.031414	0	0	0	0.011796	0	0	0	0.001592	0	0.015495	0.015458	0.006773	0	0	0	0	0	0	0	0	0	0	0	0	0	0	0	0	0	0	0	0	0	0	0	0	0	0	0	0	0
c_000016601813_aloha2_megahit	0	0	0	0	0	0	0	0	0	0	0	0	0	0	0	0	0	0	0	0	0	0	0	0	0	0	0	0	0	0	0	0	0	0	0	0	0	0	0	0	0	0	0	0	0	0	0	0	0
c_000016602549_aloha2_megahit	0	0	0	0	0	0	0	0	0	0	0	0	0	0	0	0	0	0	0	0	0	0	0	0	0	0	0	0	0	0	0	0	0	0	0	0	0	0	0	0	0	0	0	0	0	0	0	0	0
c_000016605928_aloha2_megahit	0	0	0	0	0	0	0	0	0	0	0	0	0	0	0	0	0	0	0	0	0	0	0	0	0	0	0	0	0	0	0	0	0	0	0	0	0	0	0	0	0	0	0	0	0	0	0	0	0
c_000016606266_aloha2_megahit	0	0	0	0	0	0	0	0	0	0	0	0	0	0	0	0	0	0	0	0	0	0	0	0	0	0	0	0	0	0	0	0	0	0	0	0	0	0	0	0	0	0	0	0	0	0	0	0	0
c_000016638118_aloha2_megahit	0	0	0	0	0	0	0	0	0.042047	0	0.002621	0	0	0	0	0	0	0	0	0	0	0	0	0	0	0	0	0	0	0	0	0.011664	0	0	0	0	0	0	0	0	0	0	0	0	0	0	0	0	0
c_000016828863_aloha2_megahit	0	0	0	0	0	0	0	0	0	0	0	0	0	0	0	0	0	0	0	0	0	0	0	0	0	0.002382	0	0	0	0	0	0.012063	0	0	0	0	0	0	0	0	0	0	0	0	0	0	0	0	0
c_000016853837_aloha2_megahit	0	0	0	0	0	0	0	0	0	0	0	0	0	0	0	0	0	0	0	0	0	0	0	0	0	0	0	0	0	0	0	0	0	0	0	0	0	0	0	0	0	0	0	0	0	0	0	0	0
c_000016927680_aloha2_megahit	0.069957	0	0	0	0	0	0	0	0.066509	0	0.015278	0	0	0	0	0	0	0	0	0	0.007628	0	0	0	0	0	0.007565	0	0	0	0	0.015924	0	0	0	0	0	0	0	0	0	0	0	0	0.009735	0.004372	0	0	0
c_000016968601_aloha2_megahit	0	0	0	0	0	0	0	0	0	0	0	0	0	0	0	0	0	0	0	0	0	0	0	0	0	0	0	0	0	0	0	0	0	0	0	0	0	0	0	0	0	0	0	0	0	0	0	0	0
c_000016975805_aloha2_megahit	1	0	0	0	0	0	0	0	0	0.080901	0	0	0	0	0	0	0.089102	0	0.836666	0.291223	0	0	0	0	0	0	0	0	0	0	0	0	0.297723	0	0	0	0	0	0	0	0.142491	0	0	0	0	0.002993	0	0.953513	0.173165
c_000016981122_aloha2_megahit	0	0	0	0.01096	0	0	0	0	0	0	0	0	0	0	0	0	0	0	0	0	0	0	0	0	0	0	0	0	0	0	0	0	0	0	0	0	0	0	0	0	0	0	0	0	0.002606	0	0	0.029567	0
c_000017014889_aloha2_megahit	0	0	0	0	0	0	0	0	0	0	0	0	0	0	0	0	0	0	0	0	0	0	0	0	0	0	0	0	0	0	0	0	0	0	0	0	0	0	0	0	0	0	0	0	0	0	0	0	0
c_000017036784_aloha2_megahit	0	0	0	0	0	0	0	0	0	0	0	0	0	0	0	0	0	0	0	0	0	0	0	0	0	0	0	0	0	0	0	0	0	0	0	0	0	0	0	0	0	0	0	0	0	0	0	0	0
c_000017045066_aloha2_megahit	0	0	0	0	0	0	0	0	0	0	0	0	0	0	0	0	0	0	0	0	0	0	0	0	0	0	0	0	0	0	0	0	0	0	0	0	0	0	0	0	0	0	0	0	0	0	0	0	0
c_000017047034_aloha2_megahit	0	0	0	0	0	0	0	0	0	0	0	0	0	0	0	0	0	0	0	0	0	0	0	0	0	0	0	0	0	0	0	0	0	0	0	0	0	0	0	0	0	0	0	0	0	0	0	0	0
c_000017051483_aloha2_megahit	0	0	0	0	0	0	0	0	0	0	0	0	0	0	0	0	0	0	0	0	0	0	0	0	0	0	0	0	0	0	0	0	0	0	0	0	0	0	0	0	0	0	0	0	0	0	0	0	0
c_000017056153_aloha2_megahit	0	0	0	0	0	0	0.003103	0	0	0	0	0	0	0	0	0	0	0	0	0	0	0	0	0	0	0	0	0	0	0	0	0	0	0	0	0	0	0	0	0	0	0	0	0	0	0	0	0	0
c_000017057253_aloha2_megahit	0	0	0	0	0	0	0	0	0	0	0	0	0	0	0	0	0	0	0	0	0	0	0	0	0	0	0	0	0	0	0	0	0	0	0	0	0	0	0	0	0	0	0	0	0	0	0	0	0
c_000017058657_aloha2_megahit	0	0	0	0	0	0	0	0	0	0	0	0	0	0	0	0	0	0	0	0	0	0	0	0	0	0	0	0	0	0	0	0	0	0	0	0	0	0	0	0	0	0	0	0	0	0	0	0	0
c_000017058667_aloha2_megahit	0	0	0	0	0	0	0	0	0	0	0	0	0	0	0	0	0	0	0	0	0	0	0	0	0	0	0	0	0	0	0	0	0	0	0	0	0	0	0	0	0	0	0	0	0	0	0	0	0
c_000017070796_aloha2_megahit	0	0	0	0	0	0	0	0	0	0	0	0	0	0	0	0	0	0	0	0	0	0	0	0	0	0	0	0	0	0	0	0	0	0	0	0	0	0	0	0	0	0	0	0	0	0	0	0	0
c_000017072417_aloha2_megahit	0	0	0	0	0	0	0	0	0	0	0	0	0	0	0	0	0	0	0	0	0	0	0	0	0	0	0	0	0	0	0	0	0	0	0	0	0	0	0	0	0	0	0	0	0	0	0	0	0
c_000017075984_aloha2_megahit	0	0	0	0	0	0	0	0	0	0	0	0	0	0	0	0	0	0	0	0	0	0	0	0	0	0	0	0	0	0	0	0	0	0	0	0	0	0	0	0	0	0	0	0	0	0	0	0	0
c_000017093119_aloha2_megahit	0	0	0	0	0	0	0	0	0	0	0	0	0	0	0	0	0	0	0	0	0	0	0	0	0	0	0	0	0	0	0	0	0	0	0	0	0	0	0	0	0	0	0	0	0	0	0	0	0
c_000017096370_aloha2_megahit	0	0	0	0	0	0	0	0	0	0	0	0	0	0	0	0	0	0	0	0	0	0	0	0	0	0	0	0	0	0	0	0	0	0	0	0	0	0	0	0	0	0	0	0	0	0	0	0	0
c_000017100269_aloha2_megahit	0	0	0	0	0	0	0	0	0	0	0	0	0	0	0	0	0	0	0	0	0	0	0	0	0	0	0	0	0	0	0	0	0	0	0	0	0	0	0	0	0	0	0	0	0	0	0	0	0
c_000017106960_aloha2_megahit	0.023947	0.030735	0.001781	0	0.005116	0	0.013329	0.036255	0.009824	0	0.00441	0.044649	0	0.007819	0	0.060778	0	0.039774	0.017599	0.019194	0	0	0.014251	0	0.011614	0.001179	0	0.015519	0.029794	0	0	0.001834	0.004637	0	0	0.011711	0	0	0.016166	0.005673	0	0	0	0	0.01149	0	0.01159	0.009196	0.006419
c_000017112849_aloha2_megahit	0.010434	0.006835	0	0	0	0	0	0	0.0067	0	0.003498	0	0	0.002845	0	0	0	0.004516	0	0.000291	0	0	0	0	0.003738	0.002643	0	0	0	0	0	0.00321	0	0	0	0	0	0	0.000294	0	0	0	0	0	0.001826	0	0	0	0
c_000017119246_aloha2_megahit	0	0	0	0	0	0	0	0	0	0	0	0	0	0	0	0	0	0	0	0	0	0	0	0	0	0	0	0	0	0	0	0	0	0	0	0	0	0	0	0	0	0	0	0	0	0	0	0	0
c_000017120204_aloha2_megahit	0	0	0	0	0	0	0	0	0	0	0	0	0	0	0	0	0	0	0	0	0	0	0	0	0	0	0	0	0	0	0	0	0	0	0	0	0	0	0	0	0	0	0	0	0	0	0	0	0
c_000017122166_aloha2_megahit	0	0	0	0	0	0	0	0	0	0	0	0	0	0	0	0	0	0	0	0	0	0	0	0	0	0	0	0	0	0	0	0	0	0	0	0	0	0	0	0	0	0	0	0	0	0	0	0	0
c_000017128095_aloha2_megahit	0	0	0	0	0	0	0	0	0	0	0	0	0	0	0	0	0	0	0	0	0	0	0	0	0	0	0	0	0	0	0	0	0	0	0	0	0	0	0	0	0	0	0	0	0	0	0	0	0
c_000017129477_aloha2_megahit	0	0	0	0	0	0	0	0	0	0	0	0	0	0	0	0	0	0	0	0	0	0	0	0	0	0	0	0	0	0	0	0	0	0	0	0	0	0	0	0	0	0	0	0	0	0	0	0	0
c_000017131615_aloha2_megahit	0.00218	0.023472	0	0	0	0	0	0	0.019351	0	0.008171	0	0	0	0	0	0	0	0	0	0	0	0	0	0	0.000953	0	0	0	0	0	0.001847	0	0	0	0	0	0	0	0	0	0	0	0	0	0	0	0	0
c_000017136760_aloha2_megahit	0	0	0	0	0	0	0	0	0	0	0	0	0	0	0	0	0	0	0	0	0	0	0	0	0	0	0	0	0	0	0	0	0	0	0	0	0	0	0	0	0	0	0	0	0	0	0	0	0
c_000017155073_aloha2_megahit	0	0	0	0	0	0	0	0	0	0	0	0	0	0	0	0	0	0	0	0	0	0	0	0	0	0	0	0	0	0	0	0	0	0	0	0	0	0	0	0	0	0	0	0	0	0	0	0	0
c_000017160701_aloha2_megahit	0.00802	0	0	0	0	0	0.010371	0.03121	0	0	0	0.008825	0	0	0	0	0	0.005537	0.01394	0	0	0	0	0	0	0	0	0	0	0	0	0	0	0	0	0	0	0	0	0	0	0	0	0	0	0	0	0	0
c_000017165224_aloha2_megahit	0.016828	0.039456	0.010194	0	0	0	0	0.02191	0.040937	0	0.013775	0.002475	0	0.032005	0	0	0	0	0.006648	0.006637	0	0	0	0	0	0.00562	0	0.012081	0	0	0	0.022622	0	0	0	0	0	0	0	0	0	0	0	0	0.003271	0.000574	0	0	0
c_000017219268_aloha2_megahit	0.23535	0.333873	0.072264	0.15856	0.156885	0.170879	0	0.294899	0.01418	0.052706	0.258791	0.371941	0.26869	0.378671	0.001626	0.13497	0	0.306323	0.021682	0.433313	0.063742	0	0.205944	0	0.329423	0.255906	0.022301	0.361954	0.331813	0	0.043934	0.236022	0.136161	0	0.146278	0.243247	0	0.345487	0.279153	0.341075	0	0.030078	0	0.047474	0.143192	0.0555	0.017368	0.045958	0.268326
c_000017270386_aloha2_megahit	0.041833	0	0.01705	0	0.008443	0	0	0	0.121871	0	0.035297	0	0	0	0	0	0	0	0	0.001615	0	0	0.016046	0	0.01897	0.00402	0.04385	0	0	0	0	0.044389	0	0	0	0	0	0	0	0	0	0	0.006521	0.037744	0.010017	0.007481	0	0	0
c_000017327185_aloha2_megahit	0	0	0	0	0	0	0	0	0.009147	0	0	0	0	0	0	0	0	0	0	0	0	0	0	0	0	0	0	0	0	0	0	0	0	0	0	0	0	0	0	0	0	0	0	0	0	0	0	0	0
c_000017388642_aloha2_megahit	0	0	0	0	0	0	0	0	0.006316	0	0	0	0	0	0	0	0	0	0	0	0	0	0	0	0	0	0	0	0.0073	0	0	0	0	0	0	0	0	0	0	0	0	0	0	0	0	0	0	0.048216	0
c_000017400200_aloha2_megahit	0	0	0	0	0	0	0	0	0.014032	0	0	0	0	0	0	0.030317	0	0	0	0.023805	0	0	0	0	0	0.002514	0	0	0	0	0	0	0	0	0	0	0	0	0	0	0	0	0	0	0.004193	0	0	0.024725	0
c_000017529532_aloha2_megahit	0	0	0	0	0	0	0	0	0	0	0	0	0	0	0	0	0	0	0	0	0	0	0	0	0	0	0	0	0	0	0	0	0	0	0	0	0	0	0	0	0	0	0	0	0	0	0	0	0
c_000017561598_aloha2_megahit	0.37123	0.259754	0.099789	0.028798	0.213382	0.60386	0.080776	0.94695	0.072259	0.092841	0.096782	0.327964	0.146518	0.078643	0.366169	0.981522	0.00224	0.539844	0.533162	0.581886	0.043897	0.132566	0.332922	0.08116	0.273736	0.234117	0.048096	0.548094	0.788936	0.484111	0.279316	0.061851	0.333798	0	0.262864	0.14072	0.055568	0.329191	0.520734	0.201722	0.009194	0.052439	0.038175	0.217712	0.12454	0.038374	0.309786	0.364305	0.129463
c_000017604900_aloha2_megahit	0.008527	0	0	0	0	0	0	0	0.017928	0	0	0.002742	0	0	0	0	0	0	0	0.001408	0	0	0	0	0	0.016434	0.015248	0.066355	0	0	0	0.027361	0	0	0	0	0	0	0.042345	0.034387	0	0	0	0	0.010043	0	0	0	0.010293
c_000017606879_aloha2_megahit	0	0	0	0	0	0	0	0	0	0	0	0	0	0	0	0	0	0	0	0	0	0	0	0	0	0	0	0	0	0	0	0	0	0	0	0	0	0	0	0	0	0	0	0	0	0	0	0	0
c_000017616153_aloha2_megahit	0	0	0	0	0	0	0	0	0	0	0	0	0	0	0	0	0	0	0	0	0	0	0	0	0	0	0	0	0	0	0	0	0	0	0	0	0	0	0	0	0	0	0	0	0	0	0	0	0
c_000017618582_aloha2_megahit	0	0	0	0	0	0	0	0	0	0	0	0	0	0	0	0	0	0	0	0	0	0	0	0	0	0	0	0	0	0	0	0	0	0	0	0	0	0	0	0	0	0	0	0	0	0	0	0	0
c_000017618924_aloha2_megahit	0	0	0	0	0	0	0	0	0	0	0	0	0	0	0	0	0	0	0	0	0	0	0	0	0	0	0	0	0	0	0	0	0	0	0	0	0	0	0	0	0	0	0	0	0	0	0	0	0
c_000017713042_aloha2_megahit	0.362351	0.056599	0.04149	0.036635	0.062971	0.097966	0.018932	0.091575	0.25776	0.019414	0.068799	0.083744	0	0.048112	0	0.061882	0.013459	0.041434	0.08005	0.047199	0.06696	0	0.033422	0	0.041312	0.002439	0.094992	0.109617	0	0	0.04708	0.064748	0.049522	0.032563	0	0.02972	0.335433	0	0.007953	0.038456	0	0.009059	0.050729	0.125128	0.043135	0.042142	0.017788	0	0.04854
c_000017733459_aloha2_megahit	0	0	0.001839	0	0	0	0	0	0.131933	0	0.015131	0	0	0	0	0	0	0	0	0	0	0	0	0	0.000672	0	0	0	0	0	0	0.015747	0	0	0	0	0	0	0	0	0	0	0	0	0.003898	0.003628	0	0	0.007538
c_000017747516_aloha2_megahit	0	0.020746	0	0	0	0	0	0	0.073694	0	0.021226	0.00375	0	0	0	0.014978	0	0	0	0	0	0	0	0	0.029555	0	0.016043	0	0	0	0	0.026347	0.014839	0	0	0	0	0	0	0	0.000887	0	0	0	0.013578	0	0.037711	0	0
c_000017759316_aloha2_megahit	0	0	0	0	0	0	0	0	0	0	0	0	0	0	0	0	0	0	0	0	0	0	0	0	0	0	0	0	0	0	0	0	0	0	0	0	0	0	0	0	0	0	0	0	0	0	0	0	0
c_000017798602_aloha2_megahit	0	0	0	0	0	0	0	0	0	0	0	0	0	0	0	0	0	0	0	0	0	0	0	0	0	0	0	0	0	0	0	0	0	0	0	0	0	0	0	0	0	0	0	0	0	0	0	0	0
c_000017840228_aloha2_megahit	0	0	0	0	0	0	0	0	0	0	0	0	0	0	0	0	0	0	0	0	0	0	0	0	0	0	0	0	0	0	0	0	0	0	0	0	0	0	0	0	0	0	0	0	0	0	0	0	0
c_000017881777_aloha2_megahit	0	0	0	0	0	0	0	0	0	0	0	0	0	0	0	0	0	0	0	0	0	0	0	0	0	0	0	0	0	0	0	0	0	0	0	0	0	0	0	0	0	0	0	0	0	0	0	0	0
c_000017891680_aloha2_megahit	0	0	0	0	0	0	0	0	0	0	0	0	0	0	0	0	0	0	0	0	0	0	0	0	0	0	0	0	0	0	0	0	0	0	0	0	0	0	0	0	0	0	0	0	0	0	0	0	0
c_000017923854_aloha2_megahit	0	0	0	0	0	0	0	0	0	0	0	0	0	0	0	0	0	0	0	0	0	0	0	0	0	0	0	0	0	0	0	0	0	0	0	0	0	0	0	0	0	0	0	0	0	0	0	0	0
c_000017957879_aloha2_megahit	0	0	0	0	0	0	0	0	0	0	0	0	0	0	0	0	0	0	0	0	0	0	0	0	0	0	0	0	0	0	0	0	0	0	0	0	0	0	0	0	0	0	0	0	0	0	0	0	0
c_000017962384_aloha2_megahit	0	0	0	0	0	0	0	0	0	0	0	0	0	0	0	0	0	0	0	0	0	0	0	0	0	0	0	0	0	0	0	0	0	0	0	0	0	0	0	0	0	0	0	0	0	0	0	0	0
c_000018012461_aloha2_megahit	0.618054	0.331058	0.205377	0.25346	0.207977	0.425157	0.112695	0.351716	0.824453	0.132663	0.253653	0.290157	0.108571	0.208111	0.13483	0.240736	0.080992	0.185275	0.347199	0.397348	0.179749	0.303185	0.185467	0.064956	0.205086	0.019778	0.318877	0.553553	0.074962	0	0.249118	0.278798	0.144873	0.133908	0.061763	0.166472	0.937422	0	0.229237	0.155009	0.025653	0.096216	0.209172	0.485602	0.138579	0.09194	0.374086	0	0.115552
c_000018122111_aloha2_megahit	0	0	0	0	0	0	0	0	0	0	0	0	0	0	0	0	0	0	0	0	0	0	0	0	0	0	0	0	0	0	0	0	0	0	0	0	0	0	0	0	0	0	0	0	0	0	0	0	0
c_000018131919_aloha2_megahit	0.008992	0.022713	0.007274	0	0	0	0.035859	0.072829	0.0424	0	0	0.054793	0	0.012639	0	0.047386	0	0.017195	0.012571	0.034815	0.003329	0	0	0	0	0.006135	0	0.014335	0.010406	0	0	0.00959	0	0	0	0.013993	0	0	0	0	0	0	0	0	0.002071	0	0	0	0.008951
c_000018143820_aloha2_megahit	0	0	0	0	0	0	0	0	0	0	0	0	0	0	0	0	0	0	0	0	0	0	0	0	0	0	0	0	0	0	0	0	0	0	0	0	0	0	0	0	0	0	0	0	0	0	0	0	0
c_000018215036_aloha2_megahit	0	0	0	0	0	0	0	0	0	0	0	0	0	0	0	0	0	0	0	0	0	0	0	0	0	0	0	0	0	0	0	0	0	0	0	0	0	0	0	0	0	0	0	0	0	0	0	0	0
c_000018319114_aloha2_megahit	0.172627	0.146015	0.098105	0.113995	0.097482	0.16281	0	0.099252	0.010656	0.020379	0.166858	0.076089	0.059614	0.049963	0	0.038273	0.018475	0.104079	0	0.10917	0.066193	0	0.083162	0	0.25806	0.050099	0.024305	0.219591	0.0688	0	0	0.124681	0.086555	0.091343	0.049158	0.151177	0	0.087935	0.017266	0.231902	0.00219	0.019468	0	0.098827	0.144518	0.074517	0.090036	0.008254	0.22433
c_000018344388_aloha2_megahit	0.068575	0	0	0	0	0	0	0	0.038285	0	0.001927	0	0	0	0	0	0	0	0	0	0	0	0	0	0	0	0.002401	0	0	0	0	0	0	0	0	0	0	0	0	0	0	0	0	0	0.00632	0	0	0	0
c_000018409556_aloha2_megahit	0	0	0	0	0	0	0	0	0	0	0	0	0	0	0	0	0	0	0	0	0	0	0	0	0	0	0	0	0	0	0	0	0	0	0	0	0	0	0	0	0	0	0	0	0	0	0	0	0
c_000018420900_aloha2_megahit	0	0	0	0	0	0	0	0	0	0	0	0	0	0	0	0	0	0	0	0	0	0	0	0	0	0	0	0	0	0	0	0	0	0	0	0	0	0	0	0	0	0	0	0	0	0	0	0	0
c_000018440483_aloha2_megahit	0	0	0	0	0	0	0	0	0	0	0	0	0	0	0	0	0	0	0	0	0	0	0	0	0	0	0	0	0	0	0	0	0	0	0	0	0	0	0	0	0	0	0	0	0	0	0	0	0
c_000018444846_aloha2_megahit	0	0	0	0	0	0	0	0	0	0	0	0	0	0	0	0	0	0	0	0	0	0	0	0	0	0	0	0	0	0	0	0	0	0	0	0	0	0	0	0	0	0	0	0	0	0	0	0	0
c_000018456127_aloha2_megahit	0	0	0	0	0	0	0	0	0	0	0	0	0	0	0	0	0	0	0	0	0	0	0	0	0	0	0	0	0	0	0	0	0	0	0	0	0	0	0	0	0	0	0	0	0	0	0	0	0
c_000018459523_aloha2_megahit	0	0	0	0	0	0	0	0	0	0	0	0	0	0	0	0	0	0	0	0	0	0	0	0	0	0	0	0	0	0	0	0	0	0	0	0	0	0	0	0	0	0	0	0	0	0	0	0	0
c_000018474972_aloha2_megahit	0	0	0	0	0	0	0	0	0	0	0	0	0	0	0	0	0	0	0	0	0	0	0	0	0	0	0	0	0	0	0	0	0	0	0	0	0	0	0	0	0	0	0	0	0	0	0	0	0
c_000018475615_aloha2_megahit	0	0	0	0	0	0	0	0	0	0	0	0	0	0	0	0	0	0	0	0	0	0	0	0	0	0	0	0	0	0	0	0	0	0	0	0	0	0	0	0	0	0	0	0	0	0	0	0	0
c_000018479847_aloha2_megahit	0	0	0	0	0	0	0	0	0	0	0	0	0	0	0	0	0	0.000269	0	0	0	0	0	0	0	0	0	0	0	0	0	0	0	0	0	0	0	0	0	0	0	0	0	0	0	0	0	0	0
c_000018574956_aloha2_megahit	0	0	0	0	0	0	0	0	0	0	0	0	0	0	0	0	0	0	0	0	0	0	0	0	0	0	0	0	0	0	0	0	0	0	0	0	0	0	0	0	0	0	0	0	0	0	0	0	0
c_000018578774_aloha2_megahit	0.016234	0.013811	0	0	0.048265	0	0	0.134709	0	0	0.037991	0.011837	0	0.188521	0	0	0	0	0.001004	0.099656	0.013872	0	0	0	0.091708	0.028864	0	0.2642	0.083277	0	0	0.015954	0.033817	0	0	0.047801	0	0	0.068019	0.118455	0	0	0	0	0.047849	0.010588	0	0	0.117716
c_000018642165_aloha2_megahit	0.1293	0	0	0.016253	0.020963	0	0	0	0.112625	0	0.026531	0.020693	0	0.002223	0	0	0	0	0	0	0.017265	0	0	0	0.002956	0	0.041446	0.025776	0	0	0	0.029772	0.012567	0	0	0	0	0	0	0	0	0	0	0.030154	0.01818	0.008472	0	0	0.005619
c_000018675208_aloha2_megahit	0.010184	0.02652	0.017098	0	0	0	0	0	0.082395	0	0.008846	0.042681	0	0.005726	0	0.002247	0	0.027797	0.005684	0.004286	0.00751	0	0	0	0.017618	0.005269	0.028164	0.034861	0	0	0	0.03099	0	0	0	0.006981	0	0	0.051232	0.003327	0	0	0	0.033922	0.022841	0.011216	0	0	0.0173
c_000018699685_aloha2_megahit	0	0	0	0	0	0	0	0	0	0	0	0	0	0	0	0	0	0	0	0	0	0.132074	0	0	0	0	0	0	0	0	0	0	0	0	0	0	0	0	0	0	0	0	0	0	0	0	0	0	0
c_000018705990_aloha2_megahit	0	0	0	0	0	0	0	0	0	0	0	0	0	0	0	0	0	0	0	0	0	0.175875	0	0	0	0	0	0	0	0	0	0	0	0	0	0	0	0	0	0	0	0	0	0	0	0	0	0	0
c_000018710323_aloha2_megahit	0	0	0	0	0	0	0	0	0	0	0	0	0	0	0	0	0	0	0	0	0	0	0	0	0	0	0	0	0	0	0	0	0	0	0	0	0	0	0	0	0	0	0	0	0	0	0	0	0
c_000018711029_aloha2_megahit	0	0	0	0	0	0	0	0	0	0	0	0	0	0	0	0	0	0	0	0	0	0	0	0	0	0	0	0	0	0	0	0	0	0	0	0	0	0	0	0	0	0	0	0	0	0	0	0	0
c_000018719163_aloha2_megahit	0	0	0	0	0	0	0	0	0	0	0	0	0	0	0	0	0	0	0	0	0	0	0	0	0	0	0	0	0	0	0	0	0	0	0	0	0	0	0	0	0	0	0	0	0	0	0	0	0
c_000018724361_aloha2_megahit	0	0	0	0	0	0	0	0	0	0	0	0	0	0	0	0	0	0	0	0	0	0	0	0	0	0	0	0	0	0	0	0	0	0	0	0	0	0	0	0	0	0	0	0	0	0	0	0	0
c_000018742082_aloha2_megahit	0	0	0	0	0	0	0	0	0.000382	0	0	0	0	0	0	0	0	0	0	0	0	0	0	0	0	0	0	0	0	0	0	0	0	0	0	0	0	0	0	0	0	0	0	0	0	0	0	0	0
c_000018743506_aloha2_megahit	0	0	0	0	0	0	0	0	0	0	0	0	0	0	0	0	0	0	0	0	0	0.004881	0	0	0	0	0	0	0	0	0	0	0	0	0	0	0	0	0	0	0	0	0	0	0	0	0	0	0
c_000018744665_aloha2_megahit	0	0	0	0	0	0	0	0	0	0	0	0	0	0	0	0	0	0	0	0	0	0	0	0	0	0	0	0	0	0	0	0	0	0	0	0	0	0	0	0	0	0	0	0	0	0	0	0	0
c_000018744666_aloha2_megahit	0	0	0	0	0	0	0	0	0	0	0	0	0	0	0	0	0	0	0	0	0	0	0	0	0	0	0	0	0	0	0	0	0	0	0	0	0	0	0	0	0	0	0	0	0	0	0	0	0
c_000018770206_aloha2_megahit	0	0	0	0	0	0	0	0	0	0	0	0	0	0	0	0	0	0	0	0	0	0	0	0	0	0	0	0	0	0	0	0	0	0	0	0	0	0	0	0	0	0	0	0	0	0	0	0	0
c_000018772487_aloha2_megahit	0	0	0	0	0	0	0	0	0	0	0	0	0	0	0	0	0	0	0	0	0	0	0	0	0	0	0	0	0	0	0	0	0	0	0	0	0	0	0	0	0	0	0	0	0	0	0	0	0
c_000018774487_aloha2_megahit	0	0	0	0	0	0	0	0	0	0	0	0	0	0	0	0	0	0	0	0	0	0	0	0	0	0	0	0	0	0	0	0	0	0	0	0	0	0	0	0	0	0	0	0	0	0	0	0	0
c_000018779856_aloha2_megahit	0	0	0	0	0	0	0	0	0	0	0	0	0	0	0	0	0	0	0	0	0	0	0	0	0	0	0	0	0	0	0	0	0	0	0	0	0	0	0	0	0	0	0	0	0	0	0	0	0
c_000018781455_aloha2_megahit	0	0	0	0	0	0	0	0	0	0	0	0	0	0	0	0	0	0	0	0	0	0	0	0	0	0	0	0	0	0	0	0	0	0	0	0	0	0	0	0	0	0	0	0	0	0	0	0	0
c_000018784682_aloha2_megahit	0	0	0	0	0	0	0	0	0	0	0	0	0	0	0	0	0	0	0	0	0	0	0	0	0	0	0	0	0	0	0	0	0	0	0	0	0	0	0	0	0	0	0	0	0	0	0	0	0
c_000018787659_aloha2_megahit	0	0	0	0	0	0	0	0	0	0	0	0	0	0	0	0	0	0	0	0	0	0	0	0	0	0	0	0	0	0	0	0	0	0	0	0	0	0	0	0	0	0	0	0	0	0	0	0	0
c_000018790077_aloha2_megahit	0	0	0	0	0	0	0	0	0	0	0	0	0	0	0	0	0	0	0	0	0	0	0	0	0	0	0	0	0	0	0	0	0	0	0	0	0	0	0	0	0	0	0	0	0	0	0	0	0
c_000018790209_aloha2_megahit	0	0	0	0	0	0	0	0	0.001596	0	0.000511	0	0	0	0	0.003157	0	0	0	0	0	0	0	0	0	0	0	0	0	0	0	0	0	0	0	0	0	0	0	0	0	0	0	0	0	0	0	0	0
c_000018792067_aloha2_megahit	0	0	0	0	0	0	0	0	0	0	0	0	0	0	0	0	0	0	0	0	0	0	0	0	0	0	0	0	0	0	0	0	0	0	0	0	0	0	0	0	0	0	0	0	0	0	0	0	0
c_000018797310_aloha2_megahit	0	0	0	0	0	0	0	0	0	0	0	0	0	0	0	0	0	0	0	0	0	0	0	0	0	0	0	0	0	0	0	0	0	0	0	0	0	0	0	0	0	0	0	0	0	0	0	0	0
c_000018798346_aloha2_megahit	0	0	0	0	0	0	0	0	0	0	0	0	0	0	0	0	0	0	0	0	0	0	0	0	0	0	0	0	0	0	0	0	0	0	0	0	0	0	0	0	0	0	0	0	0	0	0	0	0
c_000018798644_aloha2_megahit	0	0	0	0	0	0	0	0	0	0	0	0	0	0	0	0	0	0	0	0	0	0	0	0	0	0	0	0	0	0	0	0	0	0	0	0	0	0	0	0	0	0	0	0	0	0	0	0	0
c_000018805836_aloha2_megahit	0	0	0	0	0	0	0	0	0	0	0	0	0	0	0	0	0	0	0	0	0	0	0	0	0	0	0	0	0	0	0	0	0	0	0	0	0	0	0	0	0	0	0	0	0	0	0	0	0
c_000018854720_aloha2_megahit	0	0	0	0	0	0	0	0	0	0	0	0	0	0	0	0	0	0	0	0	0	0	0	0	0	0	0	0	0	0	0	0	0	0	0	0	0	0	0	0	0	0	0	0	0	0	0	0	0
c_000018867936_aloha2_megahit	0	0	0	0	0	0	0	0	0	0	0	0	0	0	0	0	0	0	0	0	0	0	0	0	0	0	0	0	0	0	0	0	0	0	0	0	0	0	0	0	0	0	0	0	0	0	0	0	0
c_000018873374_aloha2_megahit	0	0	0	0	0	0	0	0	0.024713	0	0	0.042985	0	0	0	0	0	0	0	0	0	0	0	0	0	0.015959	0.005078	0.022939	0	0	0	0.016108	0	0	0	0.000581	0	0	0.045866	0.013053	0	0	0	0	0.015329	0	0	0	0.002676
c_000018891030_aloha2_megahit	0.105949	0	0.003599	0.016248	0	0	0	0	0.114045	0	0.032319	0	0	0	0	0	0	0	0	0	0.011602	0	0	0	0.013037	0	0.02798	0.008442	0	0	0	0.027288	0	0	0	0.003568	0	0	0	0	0	0	0	0.003522	0.013184	0.008797	0	0	0.012876
c_000018922017_aloha2_megahit	0	0	0	0	0	0	0	0	0.007509	0	0	0	0	0	0	0	0	0	0	0	0	0	0	0	0	0	0	0	0	0	0	0	0	0	0	0	0	0	0	0	0	0	0	0	0	0	0	0	0
c_000018936529_aloha2_megahit	0	0	0	0	0	0	0	0	0	0	0	0	0	0	0	0	0	0	0	0	0	0	0	0	0	0	0	0	0	0	0	0	0	0	0	0	0	0	0	0	0	0	0	0	0	0	0	0	0
[truncated: 14 more columns]

## Sheet: raw_q2q3_cov
contig	SRR7632639	SRR7632640	SRR7632641	SRR7632642	SRR7632643	SRR7632644	SRR7632645	SRR7632646	SRR7632647	SRR7632648	SRR7632653	SRR7632671	SRR7632672	SRR7632673	SRR7632674	SRR7632675	SRR7632676	SRR7632677	SRR7632678	SRR7632679	SRR7632680	SRR7648270	SRR7648273	SRR7648274	SRR7648284	SRR7648285	SRR7648286	SRR7648287	SRR7648288	SRR7648289	SRR7648290	SRR7648291	SRR7648292	SRR7648293	SRR7648294	SRR7648295	SRR7648296	SRR7648297	SRR7648298	SRR7648299	SRR7648310	SRR7648320	SRR7648321	SRR7648326	SRR7648327	SRR7648331	SRR7648332	SRR7648333	SRR7648334
c_000000000003_0.2_reassembly	0.399426	0.251203	0	0	0	0	0.336955	0.364427	0	0	0.0864504	0.269828	0	0.14248	0	0.283098	0	0.387397	0.31088	0.288685	0.00364737	0	0	0	0	0	0	0	0	0	0	0	0	0	0	0	0	0	0	0	0	0	0	0	0	0	0	0	0.00116405
c_000000000006_0.2_reassembly	0	0	0	0	0	0	0	0	0	0	0	0	0	0	0	0	0	0	0	0	0	0	0	0	0	0	0	0	0	0	0	0	0	0	0	0	0	0	0	0	0	0	0	0	0	0	0	0	0
c_000000000007_0.2_reassembly	0	0	0	0	0	0	0	0	0	0	0	0	0	0	0	0	0	0	0	0	0	0	0	0	0	0	0	0	0	0	0	0	0	0	0	0	0	0	0	0	0	0	0	0	0	0	0	0	0
c_000000000015_0.2_reassembly	0	0	0	0	0	0	0	0	0	0	0	0	0	0	0	0	0	0	0	0	0	0	0	0	0	0	0	0	0	0	0	0	0	0	0	0	0	0	0	0	0	0	0	0	0	0	0	0	0
c_000000000021_0.2_reassembly	0.231295	0.064075	0	0	0	0	0.0247119	0.0573354	0.086638	0	0	0.052354	0	0.0208048	0	0.0576284	0	0.328677	0.0524517	0.111252	0	0	0	0	0	0	0	0	0	0	0	0	0	0	0	0	0	0	0	0	0	0	0	0	0	0	0	0	0
c_000000000024_0.2_reassembly	0.135114	0.012685	0	0	0	0.123967	0.0803383	0	0	0	0.127426	0.08399	0	0.0171055	0	0	0	0.123198	0	0.0307515	0.152796	0	0	0	0	0	0	0.136268	0	0	0	0.151835	0	0	0	0	0	0	0	0	0	0	0	0	0	0	0	0	0
c_000000000025_0.2_reassembly	0	0	0	0	0	0	0	0	0	0	0	0	0	0	0	0	0	0	0	0	0	0	0	0	0	0	0	0	0	0	0	0	0	0	0	0	0	0	0	0	0	0	0	0	0	0	0	0	0
c_000000000031_0.2_reassembly	0	0	0	0	0	0	0	0	0	0	0	0	0	0	0	0	0	0	0	0	0	0	0	0	0	0	0	0	0	0	0	0	0	0	0	0	0	0	0	0	0	0	0	0	0	0	0	0	0
c_000000000043_0.2_reassembly	0.0566399	0.0230045	0	0	0	0	0	0	0.344719	0	0	0	0	0	0	0	0	0	0	0	0	0	0	0	0	0.0399094	0	0	0	0	0	0	0	0	0	0	0	0	0	0	0	0	0	0	0.131753	0	0	0	0
c_000000000058_0.2_reassembly	0	0	0	0	0	0	0	0	0	0	0	0	0	0	0	0	0	0	0	0	0	0	0	0	0	0	0	0	0	0	0	0	0	0	0	0	0	0	0	0	0	0	0	0	0	0	0	0	0
c_000000000059_HOT238_1_0025_megahit	0	0	0	0	0	0	0	0	0	0	0	0	0	0	0	0	0	0	0	0	0	0	0	0	0	0	0	0	0	0	0	0	0	0	0	0	0	0	0	0	0	0	0	0	0	0	0	0	0
c_000000000060_0.2_reassembly	0	0	0	0	0	0	0	0	0	0	0	0	0	0	0	0	0	0	0	0	0	0	0	0	0	0	0	0	0	0	0	0	0	0	0	0	0	0	0	0	0	0	0	0	0	0	0	0	0
c_000000000061_0.2_reassembly	0	0	0	0	0	0	0	0	0	0	0	0	0	0	0	0	0	0	0	0	0	0	0	0	0	0.191596	0	0	0	0	0	0	0	0	0	0	0	0	0	0	0	0	0	0	0	0	0	0	0
c_000000000064_0.2_reassembly	0	0	0	0	0	0	0	0	0	0	0	0	0	0	0	0	0	0	0	0	0	0	0	0	0	0	0	0	0	0	0	0	0	0	0	0	0	0	0	0	0	0	0	0	0	0	0	0	0
c_000000000066_0.2_reassembly	0	0	0	0	0	0	0	0	0	0	0	0	0	0	0	0	0	0	0	0	0	0	0	0	0	0	0	0	0	0	0	0	0	0	0	0	0	0	0	0	0	0	0	0	0	0	0	0	0
c_000000000068_0.2_reassembly	0	0	0	0	0	0	0	0	0	0	0	0	0	0	0	0	0	0	0	0	0	0	0	0	0	0	0	0	0	0	0	0	0	0	0	0	0	0	0	0	0	0	0	0	0	0	0	0	0
c_000000000082_0.2_reassembly	0.204039	0.0605857	0	0	0	0	0.100604	0.16417	0	0	0	0.142932	0	0.0220583	0	0.07549	0	0.154259	0.146881	0.0837618	0	0	0	0	0	0	0	0	0	0	0	0	0	0	0	0	0	0	0	0	0	0	0	0	0	0	0	0	0
c_000000000086_0.2_reassembly	0	0	0	0	0	0	0	0	0	0	0	0	0	0	0	0	0	0	0	0	0	0	0	0	0	0	0	0	0	0	0	0	0	0	0	0	0	0	0	0	0	0	0	0	0	0	0	0	0
c_000000000087_0.2_reassembly	0	0	0	0	0	0	0	0	0	0	0	0	0	0	0	0	0	0	0	0	0	0	0	0	0	0	0	0	0	0	0	0	0	0	0	0	0	0	0	0	0	0	0	0	0	0	0	0	0
c_000000000095_0.2_reassembly	0	0	0	0	0	0	0	0	0	0	0	0	0	0	0	0	0	0	0	0	0	0	0	0	0	0	0	0	0	0	0	0	0	0	0	0	0	0	0	0	0	0	0	0	0	0	0	0	0
c_000000000097_0.2_reassembly	0	0	0	0	0	0	0	0	0	0	0	0	0	0	0	0	0	0	0	0	0	0	0	0	0	0	0	0	0	0	0	0	0	0	0	0	0	0	0	0	0	0	0	0	0	0	0	0	0
c_000000000103_0.2_reassembly	0	0	0	0	0	0	0	0	0	0	0	0	0	0	0	0	0	0	0	0	0	0	0	0	0	0	0	0	0	0	0	0	0	0	0	0	0	0	0	0	0	0	0	0	0	0	0	0	0
c_000000000104_0.2_reassembly	0	0	0	0	0	0	0	0	0	0	0	0	0	0	0	0	0	0	0	0	0	0	0	0	0	0	0	0	0	0	0	0	0	0	0	0	0	0	0	0	0	0	0	0	0	0	0	0	0
c_000000000109_0.2_reassembly	0	0	0	0	0	0	0	0	0	0	0	0	0	0	0	0	0	0	0	0	0	0	0	0	0	0	0	0	0	0	0	0	0	0	0	0	0	0	0	0	0	0	0	0	0	0	0	0	0
c_000000000118_0.2_reassembly	0	0	0	0	0	0	0	0	0	0	0	0	0	0	0	0	0	0	0	0	0	0	0	0	0	0	0	0	0	0	0	0	0	0	0	0	0	0	0	0	0	0	0	0	0	0	0	0	0
c_000000000120_0.2_reassembly	0.102713	0.0316763	0	0	0	0	0.050494	0.043751	0	0	0	0.225341	0	0.0175631	0	0.0459464	0	0.0685275	0.0625686	0	0	0	0	0	0	0	0	0	0	0	0	0	0	0	0	0	0	0	0	0	0	0	0	0	0	0	0	0	0
c_000000000125_0.2_reassembly	0	0	0	0	0	0	0	0	0	0	0	0	0	0	0	0	0	0	0	0	0	0	0	0	0	0	0	0	0	0	0	0	0	0	0	0	0	0	0	0	0	0	0	0	0	0	0	0	0
c_000000000128_0.2_reassembly	0.365873	0.00871586	0	0	0	0	0	0	0	0	0.429983	0.261282	0	0	0	0.0395119	0	0.104784	0	0.254503	0.101298	0	0	0	0	0.847569	0	0.0263413	0	0	0	0	0	0	0	0	0	0	0	0	0	0	0	0	0.186713	0	0	0	0.0910323
c_000000000129_0.2_reassembly	0.850191	0.219035	0.069806	0.384845	0.17866	0.544354	0.307992	0.126016	0.103548	0.612751	0.232797	0.20718	0	0.39413	0	0.517659	0	0.259824	0.184215	0.421903	0.241668	0	0.110264	0.273586	0.314707	0.50058	0.478528	0.879954	0	0	0.115404	0.859476	0.310811	0	0	0.0687282	0	0	0.416432	0.317858	0	0	0.0282706	0.268529	0.423645	0.129083	0.102222	0	0.232383
c_000000000132_0.2_reassembly	0.0469088	0	0	0	0	0	0	0	0	0	0	0.0850507	0	0	0	0	0	0.0315382	0	0	0	0	0	0	0	0	0	0	0	0	0	0	0	0	0	0	0	0	0	0	0	0	0	0	0	0	0	0	0
c_000000000133_0.2_reassembly	0	0	0	0	0	0	0	0	0	0	0	0	0	0	0	0	0	0	0	0	0	0	0	0	0	0	0	0	0	0	0	0	0	0	0	0	0	0	0	0	0	0	0	0	0	0	0	0	0
c_000000000138_0.2_reassembly	0	0	0	0	0	0	0	0	0	0	0	0	0	0	0	0	0	0	0	0	0	0	0	0	0	0	0	0	0	0	0	0	0	0	0	0	0	0	0	0	0	0	0	0	0	0	0	0	0
c_000000000143_0.2_reassembly	0	0	0	0	0	0	0	0	0	0	0	0	0	0	0	0	0	0	0	0	0	0	0	0	0	0	0	0	0	0	0	0	0	0	0	0	0	0	0	0	0	0	0	0	0	0	0	0	0
c_000000000144_0.2_reassembly	0	0	0	0	0	0	0	0	0	0	0	0	0	0	0	0	0	0	0	0	0	0	0	0	0	0	0	0	0	0	0	0	0	0	0	0	0	0	0	0	0	0	0	0	0	0	0	0	0
c_000000000149_0.2_reassembly	0	0	0	0	0	0	0	0	0	0	0	0	0	0	0	0	0	0	0	0	0	0	0	0	0	0	0	0	0	0	0	0	0	0	0	0	0	0	0	0	0	0	0	0	0	0	0	0	0
c_000000000159_0.2_reassembly	0.12831	0.12554	0	0	0	0	0.156676	0.159003	0	0	0	0.115346	0	0	0	0.0322438	0	0.0746814	0.0942936	0	0	0	0	0	0	0	0	0	0	0	0	0	0	0	0	0	0	0	0	0	0	0	0	0	0	0	0	0	0
c_000000000160_0.2_reassembly	0.00412412	0.00176748	0	0	0	0	0	0	0.10546	0	0	0	0	0	0	0.0695208	0	0.0163001	0	0	0	0	0	0	0	0.562255	0	0	0	0	0	0.403181	0	0	0	0	0	0	0.293794	0	0	0	0	0	0.0445797	0	0	0	0
c_000000000163_0.2_reassembly	0.434363	0.221026	0	0	0	0	0.388229	0.346987	0	0	0.053544	0.412135	0	0.0601146	0	0.236404	0	0.284776	0.301412	0.25346	0.0377464	0	0	0	0	0	0	0	0	0	0	0	0	0	0	0	0	0	0	0	0	0	0	0	0	0	0	0	0.0914302
c_000000000165_0.2_reassembly	0	0	0	0	0	0	0	0	0	0	0	0	0	0	0	0	0	0	0	0	0	0	0	0	0	0	0	0	0	0	0	0	0	0	0	0	0	0	0	0	0	0	0	0	0	0	0	0	0
c_000000000172_0.2_reassembly	0	0	0	0	0	0	0	0	0	0	0	0	0	0	0	0	0	0	0	0	0	0	0	0	0	0	0	0	0	0	0	0	0	0	0	0	0	0	0	0	0	0	0	0	0	0	0	0	0
c_000000000190_0.2_reassembly	1.48906	0.399057	0.25634	1.05779	0.507963	2.15517	0.410134	0.234051	0.459249	1.66007	0.258253	0.537815	0.450885	0.852745	0	0.850031	0.129015	0.644897	0.21203	1.11425	0.519041	0	0.815909	1.023	0.418365	1.99377	2.62657	2.54547	0.0966278	0	1.0206	3.77164	1.77191	0.247264	0.133642	0.484518	0.121808	0.480425	1.96512	0.627324	0	0	0.223107	0.649835	1.05396	0.493861	0.458048	0	0.200641
c_000000000199_0.2_reassembly	0	0	0	0	0	0	0	0	0	0	0	0	0	0	0	0	0	0	0	0	0	0	0	0	0	0	0	0	0	0	0	0	0	0	0	0	0	0	0	0	0	0	0	0	0	0	0	0	0
c_000000000200_0.2_reassembly	0.339513	0.168053	0	0	0	0	0.291713	0.282593	0.0365768	0	0.000701473	0.339112	0	0.0858803	0	0.162441	0	0.255036	0.134182	0.200621	0.000901894	0	0	0	0	0	0	0	0	0	0	0	0	0	0	0	0	0	0	0	0	0	0	0	0.0274577	0	0	0	0
c_000000000204_0.2_reassembly	0.698996	0.215712	0.334285	0	0	0.349468	0	0	0.153238	0.0936504	0.0779568	0.162167	0.126541	0	0	0.271271	0	0.085984	0	0.546059	0.105195	0	0.35975	0	0	0.0106127	0.282966	1.11644	0.0853827	0	0	0.487223	5.62387	0	0	0	0	0	3.32671	0	0	0	0	0.0162949	0.00183392	0	0	0	0
c_000000000205_0.2_reassembly	0	0	0	0	0	0	0	0	0	0	0	0	0	0	0	0	0	0	0	0	0	0	0	0	0	0	0	0	0	0	0	0	0	0	0	0	0	0	0	0	0	0	0	0	0	0	0	0	0
c_000000000208_0.2_reassembly	0	0	0	0	0	0	0	0	0	0	0	0	0	0	0	0	0	0	0	0	0	0	0	0	0	0	0	0	0	0	0	0	0	0	0	0	0	0	0	0	0	0	0	0	0	0	0	0	0
c_000000000210_0.2_reassembly	0	0	0	0	0	0	0	0	0.188498	0	0.0546813	0	0	0	0	0.0500396	0	0	0	0.0157364	0	0	0	0	0	0.00633986	0	0	0	0	0	0.0457376	0	0	0	0	0	0	0	0	0	0	0	0	0	0	0	0	0
c_000000000214_0.2_reassembly	0	0	0	0	0	0	0	0	0	0	0	0	0	0	0	0	0	0	0	0	0	0	0	0	0	0	0	0	0	0	0	0	0	0	0	0	0	0	0	0	0	0	0	0	0	0	0	0	0
c_000000000219_0.2_reassembly	0	0	0	0	0	0	0	0	0	0	0	0	0	0	0	0	0	0	0	0	0	0	0	0	0	0	0	0	0	0	0	0	0	0	0	0	0	0	0	0	0	0	0	0	0	0	0	0	0
c_000000000221_0.2_reassembly	0	0	0	0	0	0	0.0167224	0	0	0	0	0	0	0	0	0	0	0	0	0	0	0	0	0	0	0	0	0	0	0	0	0	0	0	0	0	0	0	0	0	0	0	0	0	0	0	0	0	0
c_000000000222_0.2_reassembly	0	0	0	0	0	0	0	0	0	0	0	0	0	0	0	0	0	0	0	0	0	0	0	0	0	0	0	0	0	0	0	0	0	0	0	0	0	0	0	0	0	0	0	0	0	0	0	0	0
c_000000000224_0.2_reassembly	0	0	0	0	0	0	0	0	0	0	0	0	0	0	0	0	0	0	0	0	0	0	0	0	0	0	0	0	0	0	0	0	0	0	0	0	0	0	0	0	0	0	0	0	0	0	0	0	0
c_000000000227_0.2_reassembly	0	0	0	0	0	0	0	0	0.102561	0	0	0	0	0	0	0	0	0	0	0	0	0	0	0	0	0	0	0	0	0	0	0	0	0	0	0	0	0	0	0	0	0	0	0	0	0	0	0.00221187	0
c_000000000228_0.2_reassembly	0	0	0	0	0	0	0	0	0	0	0	0	0	0	0	0	0	0	0	0	0	0	0	0	0	0	0	0	0	0	0	0	0	0	0	0	0	0	0	0	0	0	0	0	0	0	0	0	0
c_000000000243_0.2_reassembly	0.210752	0	0	0	0	0.0280683	0	0	0	0	0	0	0	0	0	0	0	0	0	0.0828175	0	0	0	0	0	0	0	0.40088	0	0	0	0.0616062	2.84696	0	0	0	0	0	1.6135	0	0	0	0	0	0	0	0	0	0
c_000000000247_0.2_reassembly	0	0	0	0	0	0	0	0	0	0	0	0	0	0	0	0	0	0	0	0	0	0	0	0	0	0	0	0	0	0	0	0	0	0	0	0	0	0	0	0	0	0	0	0	0	0	0	0	0
c_000000000254_0.2_reassembly	0	0	0	0	0	0	0	0	0.138906	0	0	0	0	0	0	0	0	0	0	0	0	0	0	0	0	0	0	0	0	0	0	0	0	0	0	0	0	0	0	0	0	0	0	0	0	0	0	0	0
c_000000000260_0.2_reassembly	0.17441	0.155463	0.0092136	0.0260836	0	0	0.0766935	0	1.45419	0	0.403841	0.164936	0	0.112899	0	0	0	0.0843499	0	0.0621594	0	0	0	0	0.110174	0.26408	0.0423047	0	0	0	0	0.406826	0.0715027	0	0	0	0	0	0	0.041007	0	0	0	0	0.2694	0	0	0	0.00493122
c_000000000264_0.2_reassembly	0	0	0	0	0	0	0	0	0	0	0	0	0	0	0	0	0	0	0	0	0	0	0	0	0	0	0	0	0	0	0	0	0	0	0	0	0	0	0	0	0	0	0	0	0	0	0	0	0
c_000000000268_0.2_reassembly	0	0	0	0	0	0	0	0	0	0	0	0	0	0	0	0	0	0	0	0	0	0	0	0	0	0	0	0	0	0	0	0	0	0	0	0	0	0	0	0	0	0	0	0	0	0	0	0	0
c_000000000270_0.2_reassembly	0	0	0	0	0	0	0	0	0	0	0	0	0	0	0	0	0	0	0	0	0	0	0	0	0	0	0	0	0	0	0	0	0	0	0	0	0	0	0	0	0	0	0	0	0	0	0	0	0
c_000000000274_0.2_reassembly	0	0	0	0	0	0	0	0	0	0	0	0	0	0	0	0	0	0	0	0	0	0	0	0	0	0	0	0	0	0	0	0	0	0	0	0	0	0	0	0	0	0	0	0	0	0	0	0	0
c_000000000282_0.2_reassembly	0	0	0	0	0	0	0	0	0	0	0	0	0	0	0	0	0	0	0	0	0	0	0	0	0	0	0	0	0	0	0	0	0	0	0	0	0	0	0	0	0	0	0	0	0	0	0	0	0
c_000000000286_0.2_reassembly	0	0	0	0	0	0	0	0	0	0	0	0	0	0	0	0	0	0	0	0	0	0	0	0	0	0	0	0	0	0	0	0	0	0	0	0	0	0	0	0	0	0	0	0	0	0	0	0	0
c_000000000296_0.2_reassembly	0	0	0	0	0	0	0	0	0.577327	0	0	0	0	0	0	0	0	0	0	0	0	0	0	0	0.104484	0.360959	0.0436584	0	0	0	0	0.50481	0	0	0	0.0433624	0	0	0.270978	0.0170194	0	0	0	0	0.130087	0	0	0	0.0905727
c_000000000301_0.2_reassembly	0	0	0	0	0	0	0	0	0	0	0	0	0	0	0	0	0	0	0	0	0	0	0	0	0	0	0	0	0	0	0	0	0	0	0	0	0	0	0	0	0	0	0	0	0	0	0	0	0
c_000000000305_0.2_reassembly	0	0	0	0	0	0	0	0	0	0	0	0	0	0	0	0	0	0	0	0	0	0	0	0	0	0	0	0	0	0	0	0	0	0	0	0	0	0	0	0	0	0	0	0	0	0	0	0	0
c_000000000306_0.2_reassembly	0.128524	0.0289143	0	0	0	0	0.0934654	0.048576	0	0	0	0.100405	0	0	0	0.0620211	0	0.0523348	0.0558045	0.0167703	0	0	0	0	0	0	0	0	0	0	0	0	0	0	0	0	0	0	0	0	0	0	0	0	0	0	0	0	0
c_000000000309_0.2_reassembly	0	0	0	0	0	0	0	0	0	0	0	0	0	0	0	0	0	0	0	0	0	0	0	0	0	0	0	0	0	0	0	0	0	0	0	0	0	0	0	0	0	0	0	0	0	0	0	0	0
c_000000000324_0.2_reassembly	0.0627663	0	0	0	0	0	0.0568666	0	0	0	0	0.0294985	0	0	0	0	0	0	0.0596526	0.0355621	0	0	0	0	0	0	0	0	0	0	0	0	0	0	0	0	0	0	0	0	0	0	0	0	0	0	0	0	0
c_000000000327_0.2_reassembly	0	0	0	0	0	0	0	0	0	0	0	0	0	0	0	0	0	0	0	0	0	0	0	0	0	0	0	0	0	0	0	0	0	0	0	0	0	0	0	0	0	0	0	0	0	0	0	0	0
c_000000000332_0.2_reassembly	0.180513	0.0669385	0	0	0	0	0.224856	0.138804	0	0	0	0.158342	0	0.0103636	0	0.0732246	0	0.105505	0.115019	0.0465511	0	0	0	0	0	0	0	0	0	0	0	0	0	0	0	0	0	0	0	0	0	0	0	0	0	0	0	0	0
c_000000000341_0.2_reassembly	0	0	0	0	0	0	0	0	0	0	0	0	0	0	0	0	0	0	0	0	0	0	0	0	0	0	0	0	0	0	0	0	0	0	0	0	0	0	0	0	0	0	0	0	0	0	0	0	0
c_000000000345_0.2_reassembly	0	0	0	0	0	0	0	0	0	0	0	0	0	0	0	0	0	0	0	0	0	0	0	0	0	0	0	0	0	0	0	0	0	0	0	0	0	0	0	0	0	0	0	0	0	0	0	0	0
c_000000000352_0.2_reassembly	0.00598265	0	0	0	0	0	0.00618207	0.00638149	0	0	0	0.00797687	0	0	0	0	0	0.0554392	0.00608236	0	0	0	0	0	0	0	0	0	0	0	0	0	0	0	0	0	0	0	0	0	0	0	0	0	0	0	0	0	0
c_000000000353_0.2_reassembly	0	0	0	0	0	0	0	0	0	0	0	0	0	0	0	0	0	0	0	0	0	0	0	0	0	0	0	0	0	0	0	0	0	0	0	0	0	0	0	0	0	0	0	0	0	0	0	0	0
c_000000000354_0.2_reassembly	0.322752	0.22976	0	0	0	0	0.279723	0.330705	0.0161784	0	0.04031	0.339542	0	0.169057	0	0.285229	0	0.308137	0.307525	0.157093	0.00265108	0	0	0	0	0	0	0	0	0	0	0	0	0	0	0	0	0	0	0	0	0	0	0	0.00448644	0	0	0	0.0178098
c_000000000356_0.2_reassembly	0	0	0	0	0	0	0	0	0	0	0	0	0	0	0	0	0	0	0	0	0	0	0	0	0	0	0	0	0	0	0	0	0	0	0	0	0	0	0	0	0	0	0	0	0	0	0	0	0
c_000000000361_0.2_reassembly	0	0	0	0	0	0	0	0	0	0	0	0	0	0	0	0	0	0	0	0	0	0	0	0	0	0	0	0	0	0	0	0	0	0	0	0	0	0	0	0	0	0	0	0	0	0	0	0	0
c_000000000366_0.2_reassembly	0	0	0	0	0	0	0	0	0	0	0	0	0	0	0	0	0	0	0	0	0	0	0	0	0	0	0	0	0	0	0	0	0	0	0	0	0	0	0	0	0	0	0	0	0	0	0	0	0
c_000000000369_0.2_reassembly	0	0	0	0	0	0	0	0	0	0	0	0	0	0	0	0	0	0	0	0	0	0	0	0	0	0	0	0	0	0	0	0	0	0	0	0	0	0	0	0	0	0	0	0	0	0	0	0	0
c_000000000370_0.2_reassembly	0.0122615	0	0	0	0	0	0	0	0	0	0	0	0	0	0	0	0	0	0.0010635	0	0	0	0	0	0	0	0	0	0	0	0	0	0	0	0	0	0	0	0	0	0	0	0	0	0	0	0	0	0
c_000000000378_0.2_reassembly	0	0	0	0	0	0	0	0	0	0	0	0	0	0	0	0	0	0	0	0	0	0	0	0	0	0	0	0	0	0	0	0	0	0	0	0	0	0	0	0	0	0	0	0	0	0	0	0	0
c_000000000382_0.2_reassembly	0	0	0	0	0	0	0	0	0	0	0	0	0	0	0	0	0	0	0	0	0	0	0	0	0	0	0	0	0	0	0	0	0	0	0	0	0	0	0	0	0	0	0	0	0	0	0	0	0
c_000000000385_0.2_reassembly	0.211873	0	0	0.18388	0.0649936	0.595399	0.232947	0	0	0.328346	0	0.0839768	0	0	0	0.202703	0	0.121461	0.0230051	0.0300837	0.0131918	0	0.0674067	0.0892857	0	0.0215573	0.490026	0.311615	0	0	0.00916988	0.610039	0.551641	0.0757722	0	0	0	0	0.257079	0	0	0	0.0608108	0	0.128057	0	0	0	0
c_000000000387_0.2_reassembly	0	0	0	0	0	0	0	0	0	0	0	0	0	0	0	0	0	0	0	0	0	0	0	0	0	0	0	0	0	0	0	0	0	0	0	0	0	0	0	0	0	0	0	0	0	0	0	0	0
c_000000000389_0.2_reassembly	0	0	0	0	0	0	0	0	0	0	0	0	0	0	0	0	0	0	0	0	0	0	0	0	0	0	0	0	0	0	0	0	0	0	0	0	0	0	0	0	0	0	0	0	0	0	0	0	0
c_000000000391_0.2_reassembly	0.504116	0.266142	0	0.342784	0.078105	0.524419	0	0.100421	0.255167	0.373331	0.117066	0.270715	0.0466435	0.314981	0	0.302725	0.0354856	0.0718859	0.145235	0.262301	0.0689592	0	0	0.0534114	0	0.404244	0.599049	0.411743	0	0	0.0806658	0.802451	0.458387	0	0	0	0	0	0.498628	0.124383	0	0	0	0	0.353759	0	0	0	0
c_000000000404_0.2_reassembly	0	0	0	0	0	0	0	0	0	0	0	0	0	0	0	0	0	0	0	0	0	0	0	0	0	0	0	0	0	0	0	0	0	0	0	0	0	0	0	0	0	0	0	0	0	0	0	0	0
c_000000000405_0.2_reassembly	0	0	0	0	0	0	0	0	0	0	0	0	0	0	0	0	0	0	0	0	0	0	0	0	0	0	0	0	0	0	0	0	0	0	0	0	0	0	0	0	0	0	0	0	0	0	0	0	0
c_000000000406_0.2_reassembly	0.00872818	0	0	0	0	0	0.00783755	0	0	0	0	0.0220876	0	0	0	0	0	0.000712504	0	0	0	0	0	0	0	0	0	0	0	0	0	0	0	0	0	0	0	0	0	0	0	0	0	0	0	0	0	0	0
c_000000000407_0.2_reassembly	0.422301	0.301436	0	0	0	0	0.357592	0.480555	0	0	0.064386	0.411328	0	0.197192	0	0.249153	0	0.387123	0.450863	0.251735	0.0887526	0	0	0	0	0.0527675	0	0	0	0	0	0	0	0	0	0	0	0	0	0	0	0	0	0	0.118606	0	0	0	0.0805228
c_000000000408_0.2_reassembly	0.871804	0.454166	0.581492	0.0187859	0	0.252218	0.0132197	0.0394851	0.194643	0.0996695	0.181771	0.350322	0.0180901	0	0	0.488781	0	0.169247	0.0474865	0.869195	0.184206	0.119847	0.533658	0	0	0.167333	0.447904	1.73682	0.25848	0	0.00191338	1.02244	8.25865	0	0	0	0	0	4.65437	0.0179162	0	0	0	0.0175683	0.361106	0	0.0104366	0.23465	0
c_000000000411_0.2_reassembly	0	0	0	0	0	0	0	0	0	0	0	0	0	0	0	0	0	0	0	0	0	0	0	0	0	0	0	0	0	0	0	0	0	0	0	0	0	0	0	0	0	0	0	0	0	0	0	0	0
c_000000000414_0.2_reassembly	0.554954	0.408015	0	0.0147109	0	0.0815015	0.3977	0.361515	0.33835	0	0.193608	0.413933	0	0.327697	0	0.493744	0	0.541258	0.395502	0.387048	0.321779	0	0	0	0	0.149476	0.01116	0.0838688	0	0	0	0.0787961	0.0590125	0	0	0.046838	0	0	0.0654379	0.0620561	0	0	0	0.0207981	0.352553	0	0	0	0.0987487
c_000000000417_0.2_reassembly	0.0283432	0	0	0	0	0	0	0	0.561939	0	0.0428978	0.0211206	0	0.0478223	0	0	0	0	0	0	0	0	0	0	0	0.0215583	0.00470562	0.0218866	0	0	0	0.348873	0	0	0	0	0	0	0	0.187787	0	0	0	0	0	0	0	0	0
c_000000000419_0.2_reassembly	0.0118203	0	0	0	0	0	0	0	0	0	0	0.0145481	0	0	0	0	0	0	0	0	0	0	0	0	0	0	0	0	0	0	0	0	0	0	0	0	0	0	0	0	0	0	0	0	0	0	0	0	0
c_000000000421_0.2_reassembly	0	0	0	0	0	0	0	0	0	0	0	0	0	0	0	0	0	0	0	0	0	0	0	0	0	0	0	0	0	0	0	0	0	0	0	0	0	0	0	0	0	0	0	0	0	0	0	0	0
c_000000000428_0.2_reassembly	0	0	0	0	0	0	0	0	0	0	0	0	0	0	0	0	0	0	0	0	0	0	0	0	0	0	0	0	0	0	0	0	0	0	0	0	0	0	0	0	0	0	0	0	0	0	0	0	0
c_000000000434_0.2_reassembly	0.000527809	0	0	0	0	0	0.0521871	0	0	0	0	0.0318005	0	0	0	0	0	0.0364848	0	0	0	0	0	0	0	0	0	0	0	0	0	0	0	0	0	0	0	0	0	0	0	0	0	0	0	0	0	0	0
c_000000000437_0.2_reassembly	0	0	0	0	0	0	0	0	0	0	0	0	0	0	0	0	0	0	0	0	0	0	0	0	0	0	0	0	0	0	0	0	0	0	0	0	0	0	0	0	0	0	0	0	0	0	0	0	0
c_000000000444_0.2_reassembly	0	0	0	0	0	0	0	0	0	0	0	0	0	0	0	0	0	0	0	0	0	0	0	0	0	0	0	0	0	0	0	0	0	0	0	0	0	0	0	0	0	0	0	0	0	0	0	0	0
c_000000000453_0.2_reassembly	0	0	0	0	0	0	0	0	0	0	0	0	0	0	0	0	0	0	0	0	0	0	0	0	0	0	0	0	0	0	0	0	0	0	0	0	0	0	0	0	0	0	0	0	0	0	0	0	0
c_000000000456_0.2_reassembly	0.258306	0.0399827	0	0	0	0	0.212282	0.228103	0	0	0	0.104559	0	0	0	0	0	0.132029	0.099813	0.0470301	0	0	0	0	0	0	0	0	0	0	0	0	0	0	0	0	0	0	0	0	0	0	0	0	0	0	0	0	0
c_000000000461_0.2_reassembly	0	0	0	0	0	0	0	0	0	0	0	0	0	0	0	0	0	0	0	0	0	0	0	0	0	0	0	0	0	0	0	0	0	0	0	0	0	0	0	0	0	0	0	0	0	0	0	0	0
c_000000000462_0.2_reassembly	0	0	0	0	0	0	0	0	0	0	0	0	0	0	0	0	0	0	0	0	0	0	0	0	0	0	0	0	0	0	0	0	0	0	0	0	0	0	0	0	0	0	0	0	0	0	0	0	0
c_000000000464_0.2_reassembly	0	0	0	0	0	0	0	0	0	0	0	0	0	0	0	0	0	0	0	0	0	0	0	0	0	0	0	0	0	0	0	0	0	0	0	0	0	0	0	0	0	0	0	0	0	0	0	0	0
c_000000000467_0.2_reassembly	0	0	0	0	0	0	0	0	0	0	0	0	0	0	0	0	0	0	0	0	0	0	0	0	0	0	0	0	0	0	0	0	0	0	0	0	0	0	0	0	0	0	0	0	0	0	0	0	0
c_000000000477_0.2_reassembly	0	0	0	0	0	0	0	0	0	0	0	0	0	0	0	0	0	0	0	0	0	0	0	0	0	0	0	0	0	0	0	0	0	0	0	0	0	0	0	0	0	0	0	0	0	0	0	0	0
c_000000000480_0.2_reassembly	0	0	0	0	0	0	0	0	0	0	0	0	0	0	0	0	0	0	0	0	0	0	0	0	0	0	0	0	0	0	0	0	0	0	0	0	0	0	0	0	0	0	0	0	0	0	0	0	0
c_000000000482_0.2_reassembly	0	0	0	0	0	0	0	0	0	0	0	0	0	0	0	0	0	0	0	0	0	0	0	0	0	0	0	0	0	0	0	0	0	0	0	0	0	0	0	0	0	0	0	0	0	0	0	0	0
c_000000000483_0.2_reassembly	0.283675	0.104353	0.108854	0	0	0.220408	0	0	0	0	0	0	0.0974732	0	0	0.0791487	0	0.0124092	0	0.357809	0	0	0.209027	0	0	0	0.185495	0.900019	0	0	0	0.197968	3.84382	0	0	0	0	0	2.2352	0	0	0	0	0	0	0	0	0	0
c_000000000484_0.2_reassembly	0	0	0	0	0	0	0	0	0	0	0	0	0	0	0	0	0	0	0	0	0	0	0	0	0	0	0	0	0	0	0	0	0	0	0	0	0	0	0	0	0	0	0	0	0	0	0	0	0
c_000000000487_0.2_reassembly	0	0	0	0	0	0	0	0	0	0	0	0	0	0	0	0	0	0	0	0	0	0	0	0	0	0	0	0	0	0	0	0	0	0	0	0	0	0	0	0	0	0	0	0	0	0	0	0	0
c_000000000500_0.2_reassembly	0	0	0	0	0	0	0	0	0	0	0	0	0	0	0	0	0	0	0	0	0	0	0	0	0	0	0	0	0	0	0	0	0	0	0	0	0	0	0	0	0	0	0	0	0	0	0	0	0
c_000000000502_0.2_reassembly	0	0	0	0	0	0	0	0	0	0	0	0	0	0	0	0	0	0	0	0	0	0	0	0	0	0	0	0	0	0	0	0	0	0	0	0	0	0	0	0	0	0	0	0	0	0	0	0	0
c_000000000503_0.2_reassembly	0	0	0	0	0	0	0	0	0.171641	0	0	0	0	0	0	0	0	0	0	0	0	0	0	0	0	0	0	0	0	0	0	0.0171043	0	0	0	0	0	0	0	0	0	0	0	0	0	0	0	0	0
c_000000000505_0.2_reassembly	0.292208	0.137151	0	0	0	0	0.330972	0.255214	0	0	0	0.293388	0	0	0	0.152105	0	0.29693	0.15486	0.171783	0	0	0	0	0	0	0	0	0	0	0	0	0	0	0	0	0	0	0	0	0	0	0	0	0	0	0	0	0
c_000000000512_0.2_reassembly	0	0	0	0	0	0	0	0	0	0	0	0	0	0	0	0	0	0	0	0	0	0	0	0	0	0	0	0	0	0	0	0	0	0	0	0	0	0	0	0	0	0	0	0	0	0	0	0	0
c_000000000513_0.2_reassembly	0	0	0	0	0	0	0	0	0	0	0	0	0	0	0	0	0	0	0	0	0	0	0	0	0	0	0	0	0	0	0	0	0	0	0	0	0	0	0	0	0	0	0	0	0	0	0	0	0
c_000000000516_0.2_reassembly	0.484127	0.341931	0.00341711	0	0	0	0.507716	0.358686	0.00363757	0	0.0591931	0.434854	0	0.17328	0	0.332782	0	0.295194	0.454696	0.234017	0.104718	0	0	0	0	0	0	0	0	0	0	0	0	0	0	0	0	0	0	0	0	0	0	0	0	0	0	0	0.0306437
c_000000000521_0.2_reassembly	0	0	0	0	0	0	0	0	0	0	0	0	0	0	0	0	0	0	0	0	0	0	0	0	0	0	0	0	0	0	0	0	0	0	0	0	0	0	0	0	0	0	0	0	0	0	0	0	0
c_000000000523_0.2_reassembly	0	0	0	0	0	0	0	0	0	0	0	0	0	0	0	0	0	0	0	0	0	0	0	0	0	0	0	0	0	0	0	0	0	0	0	0	0	0	0	0	0	0	0	0	0	0	0	0	0
c_000000000524_0.2_reassembly	0	0	0	0	0	0	0	0	0	0	0	0	0	0	0	0	0	0	0	0	0	0	0	0	0	0	0	0	0	0	0	0	0	0	0	0	0	0	0	0	0	0	0	0	0	0	0	0	0
c_000000000528_0.2_reassembly	0.279767	0.0394245	0.145883	0	0	0	0	0	0	0	0	0	0	0	0	0	0	0	0	0.128497	0	0	0.0581573	0	0	0	0	0.329293	0	0	0	0.25026	2.88748	0	0	0	0	0	1.6835	0	0	0	0	0	0	0	0	0	0
c_000000000532_0.2_reassembly	0	0	0	0	0	0	0	0	0	0	0	0	0	0	0	0	0	0	0	0	0	0	0	0	0	0	0	0	0	0	0	0	0	0	0	0	0	0	0	0	0	0	0	0	0	0	0	0	0
c_000000000534_0.2_reassembly	0	0	0	0	0	0	0	0	0	0	0	0	0	0	0	0	0	0	0	0	0	0	0	0	0	0	0	0	0	0	0	0	0	0	0	0	0	0	0	0	0	0	0	0	0	0	0	0	0
c_000000000537_0.2_reassembly	0.148797	0	0	0	0	0	0	0	0	0	0.0286413	0.129823	0	0	0	0	0	0.0516801	0	0.000919618	0.0379342	0	0	0	0	0.289171	0	0	0	0	0	0	0	0	0	0	0	0	0	0	0	0	0	0	0	0	0	0	0
c_000000000539_0.2_reassembly	0	0	0	0	0	0	0	0	0	0	0	0	0	0	0	0	0	0	0	0	0	0	0	0	0	0	0	0	0	0	0	0	0	0	0	0	0	0	0	0	0	0	0	0	0	0	0	0	0
c_000000000541_0.2_reassembly	0	0	0	0	0	0	0	0	0	0	0	0	0	0	0	0	0	0	0	0	0	0	0	0	0	0	0	0	0	0	0	0	0	0	0	0	0	0	0	0	0	0	0	0	0	0	0	0	0
c_000000000549_0.2_reassembly	0	0	0	0	0	0	0	0	0	0	0	0	0	0	0	0	0	0	0	0	0	0	0	0	0	0	0	0	0	0	0	0	0	0	0	0	0	0	0	0	0	0	0	0	0	0	0	0	0
c_000000000564_0.2_reassembly	0	0	0	0	0	0	0	0	0	0	0	0	0	0	0	0	0	0	0	0	0	0	0	0	0	0	0	0	0	0	0	0	0	0	0	0	0	0	0	0	0	0	0	0	0	0	0	0	0
c_000000000565_0.2_reassembly	0.21142	0.0278009	0	0	0	0	0.163809	0.145497	0	0	0	0.111204	0	0	0	0.0699184	0	0.0827368	0.0384551	0.165141	0	0	0	0	0	0	0	0	0	0	0	0	0	0	0	0	0	0	0	0	0	0	0	0	0	0	0	0	0
c_000000000566_0.2_reassembly	0.140101	0	0	0	0	0	0	0	0	0	0.00450775	0	0	0	0	0	0	0	0	0	0	0	0	0	0	0	0	0	0	0	0	0	0	0	0	0	0	0	0	0	0	0	0	0	0	0	0	0	0
c_000000000570_0.2_reassembly	0	0	0	0	0	0	0	0	0	0	0	0	0	0	0	0	0	0	0	0	0	0	0	0	0	0	0	0	0	0	0	0	0	0	0	0	0	0	0	0	0	0	0	0	0	0	0	0	0
c_000000000572_0.2_reassembly	0	0	0	0	0	0	0	0	0	0	0	0	0	0	0	0	0	0	0	0	0	0	0	0	0	0	0	0	0	0	0	0	0	0	0	0	0	0	0	0	0	0	0	0	0	0	0	0	0
c_000000000574_0.2_reassembly	0	0	0	0	0	0	0	0	0	0	0	0	0	0	0	0	0	0	0	0	0	0	0	0	0	0	0	0	0	0	0	0	0	0	0	0	0	0	0	0	0	0	0	0	0	0	0	0	0
c_000000000575_0.2_reassembly	0	0	0	0	0	0	0	0	0	0	0	0	0	0	0	0	0	0	0	0	0	0	0	0	0	0	0	0	0	0	0	0	0	0	0	0	0	0	0	0	0	0	0	0	0	0	0	0	0
c_000000000577_0.2_reassembly	0.0628084	0	0	0	0	0	0.0722587	0.0292144	0	0	0	0.0213433	0	0	0	0	0	0.0353706	0.0350745	0	0	0	0	0	0	0	0	0	0	0	0	0	0	0	0	0	0	0	0	0	0	0	0	0	0	0	0	0	0
c_000000000581_0.2_reassembly	0.0273758	0	0	0	0	0	0.0406727	0.056316	0	0	0	0.154282	0	0	0	0.0283535	0	0.0545561	0	0.0498631	0	0	0	0	0	0	0	0	0	0	0	0	0	0	0	0	0	0	0	0	0	0	0	0	0	0	0	0	0
c_000000000584_0.2_reassembly	0.148624	0	0	0	0	0	0.145859	0.0210148	0	0	0	0.0266833	0	0	0	0.0329047	0	0.00857182	0.0543343	0.0283423	0	0	0	0	0	0	0	0	0	0	0	0	0	0	0	0	0	0	0	0	0	0	0	0	0	0	0	0	0
c_000000000587_0.2_reassembly	0	0	0	0	0	0	0	0	0	0	0	0	0	0	0	0	0	0	0	0	0	0	0	0	0	0	0	0	0	0	0	0	0	0	0	0	0	0	0	0	0	0	0	0	0	0	0	0	0
c_000000000598_0.2_reassembly	0.120931	0.0157608	0	0	0	0	0.162763	0.186625	0	0	0	0.0898512	0	0.00162027	0	0.0888202	0	0.16733	0.0590661	0	0	0	0	0	0	0	0	0	0	0	0	0	0	0	0	0	0	0	0	0	0	0	0	0	0	0	0	0	0
c_000000000603_0.2_reassembly	0	0	0	0	0	0	0	0	0.0847246	0	0	0	0	0	0	0	0	0	0	0	0	0	0	0	0	0	0	0	0	0	0	0	0	0	0	0	0	0	0	0	0	0	0	0	0	0	0	0	0
c_000000000606_0.2_reassembly	0	0	0	0	0	0	0	0	0	0	0	0	0	0	0	0	0	0	0	0	0	0	0	0	0	0	0	0	0	0	0	0	0	0	0	0	0	0	0	0	0	0	0	0	0	0	0	0	0
c_000000000610_0.2_reassembly	0	0	0	0	0	0	0	0	0	0	0	0	0	0	0	0	0	0	0	0	0	0	0	0	0	0	0	0	0	0	0	0	0	0	0	0	0	0	0	0	0	0	0	0	0	0	0	0	0
c_000000000611_0.2_reassembly	0.304048	0.138577	0	0	0	0	0.366474	0.262872	0	0	0.00728071	0.271163	0	0.0626002	0	0.18052	0	0.266564	0.225458	0.117815	0	0	0	0	0	0	0	0	0	0	0	0	0	0	0	0	0	0	0	0	0	0	0	0	0	0	0	0	0
c_000000000625_0.2_reassembly	0	0	0	0	0	0	0	0	0	0	0	0	0	0	0	0	0	0	0	0	0	0	0	0	0	0	0	0	0	0	0	0	0	0	0	0	0	0	0	0	0	0	0	0	0	0	0	0	0
c_000000000626_0.2_reassembly	0.011799	0	0	0	0	0	0	0	0	0	0	0	0	0	0	0	0	0	0	0	0	0	0	0	0	0.129956	0	0	0	0	0	0	0	0	0	0	0	0	0	0	0	0	0	0	0	0	0	0	0
c_000000000629_0.2_reassembly	0	0	0	0	0	0	0	0	0	0	0	0	0	0	0	0	0	0	0	0	0	0	0	0	0	0	0	0	0	0	0	0	0	0	0	0	0	0	0	0	0	0	0	0	0	0	0	0	0
c_000000000640_0.2_reassembly	0	0	0	0	0	0	0	0	0	0	0	0	0	0	0	0	0	0	0	0	0	0	0	0	0	0	0	0	0	0	0	0	0	0	0	0	0	0	0	0	0	0	0	0	0	0	0	0	0
c_000000000650_0.2_reassembly	0.901096	0.317474	0	0.819108	0.241734	1.35525	0.180604	0.16138	0.343522	1.25644	0.239523	0.514994	0.0928489	0.397732	0	0.421473	0.0729527	0.449346	0	0.80248	0.439639	0	0.554787	0.577855	0.212995	1.40686	1.713	1.78508	0	0	0.654556	2.87976	1.14446	0.0710304	0.154364	0.205402	0	0.242118	1.39706	0.417339	0	0	0.165321	0.465302	0.654268	0.209919	0.450692	0	0.268647
c_000000000651_0.2_reassembly	0	0	0	0	0	0	0	0	0	0	0	0	0	0	0	0	0	0	0	0	0	0	0	0	0	0	0	0	0	0	0	0	0	0	0	0	0	0	0	0	0	0	0	0	0	0	0	0	0
c_000000000660_0.2_reassembly	0.256817	0	0.146557	0	0	0.0951208	0	0	0	0	0	0	0	0	0	0	0	0	0	0.117921	0	0	0.230734	0	0	0	0	0.483995	0	0	0	0	4.05837	0	0	0	0	0	1.95194	0	0	0	0	0	0	0	0	0	0
c_000000000663_0.2_reassembly	0	0	0	0	0	0	0	0	0	0	0	0	0	0	0	0	0	0	0	0	0	0	0	0	0	0	0	0	0	0	0	0	0	0	0	0	0	0	0	0	0	0	0	0	0	0	0	0	0
c_000000000664_0.2_reassembly	0	0	0	0	0	0	0	0	0	0	0	0	0	0	0	0	0	0	0	0	0	0	0	0	0	0	0	0	0	0	0	0	0	0	0	0	0	0	0	0	0	0	0	0	0	0	0	0	0
c_000000000666_0.2_reassembly	0	0	0	0	0	0	0	0	0	0	0	0	0	0	0	0	0	0	0	0	0	0	0	0	0	0	0	0	0	0	0	0	0	0	0	0	0	0	0	0	0	0	0	0	0	0	0	0	0
c_000000000669_0.2_reassembly	0.000915751	0	0	0	0	0	0	0	0	0	0	0	0	0	0	0	0	0	0	0	0	0	0	0	0	0.0470085	0	0	0	0	0	0	0	0	0	0	0	0	0	0	0	0	0	0	0	0	0	0	0
c_000000000671_0.2_reassembly	0.182999	0.0324451	0	0	0	0	0.223079	0.132643	0	0	0	0.144241	0	0	0	0.177934	0	0.133744	0.00212875	0.036409	0	0	0	0	0	0	0	0	0	0	0	0	0	0	0	0	0	0	0	0	0	0	0	0	0	0	0	0	0
c_000000000679_0.2_reassembly	0	0	0	0	0	0	0	0	0	0	0	0	0	0	0	0	0	0	0	0	0	0	0	0	0	0	0	0	0	0	0	0	0	0	0	0	0	0	0	0	0	0	0	0	0	0	0	0	0
c_000000000682_0.2_reassembly	0	0	0	0	0	0	0	0	0	0	0	0	0	0	0	0	0	0	0	0	0	0	0	0	0	0	0	0	0	0	0	0	0	0	0	0	0	0	0	0	0	0	0	0	0	0	0	0	0
c_000000000686_0.2_reassembly	0	0	0	0	0	0	0	0	0	0	0	0	0	0	0	0	0	0	0	0	0	0	0	0	0	0	0	0	0	0	0	0	0	0	0	0	0	0	0	0	0	0	0	0	0	0	0	0	0
c_000000000689_0.2_reassembly	0	0	0	0	0	0	0	0	0	0	0	0	0	0	0	0	0	0	0	0	0	0	0	0	0	0	0	0	0	0	0	0	0	0	0	0	0	0	0	0	0	0	0	0	0	0	0	0	0
c_000000000694_0.2_reassembly	0	0	0	0	0	0	0	0	0	0	0	0	0	0	0	0	0	0	0	0	0	0	0	0	0	0	0	0	0	0	0	0	0	0	0	0	0	0	0	0	0	0	0	0	0	0	0	0	0
c_000000000704_0.2_reassembly	0.206811	0.049065	0	0.212644	0	0.182879	0.0294219	0.0325956	0.0404872	0.267198	0.0606451	0.16598	0	0.0885229	0	0.127037	0	0.0239321	0	0.136044	0.10139	0	0	0	0	0.1725	0.157832	0.266512	0	0	0	0.351518	0.184766	0	0	0	0	0	0.0562704	0.0979585	0	0	0	0	0.132098	0	0	0	0
c_000000000711_0.2_reassembly	0	0	0	0	0	0	0	0	0	0	0	0	0	0	0	0	0	0	0	0	0	0	0	0	0	0	0	0	0	0	0	0	0	0	0	0	0	0	0	0	0	0	0	0	0	0	0	0	0
c_000000000716_0.2_reassembly	1.72042	0.453404	0.143644	0.665675	0.257436	1.29467	0.28178	0.327605	0.596497	1.08857	0.695307	0.507931	0	0.906037	0	0.350738	0.200705	0.452633	0.325292	1.03525	0.813065	0	0.401851	0.195087	0.497577	1.27231	1.06532	1.17262	0	0	0.50694	2.02732	0.603437	0	0	0.324961	0.147279	0	1.00705	0.581075	0	0	0.163913	0.59154	0.660498	0.259749	0.0645517	0	0.383785
c_000000000719_0.2_reassembly	0	0	0	0	0	0	0	0	0	0	0	0	0	0	0	0	0	0	0	0	0	0	0	0	0	0	0	0	0	0	0	0	0	0	0	0	0	0	0	0	0	0	0	0	0	0	0	0	0
c_000000000720_0.2_reassembly	0	0	0	0	0	0	0	0	0	0	0	0	0	0	0	0	0	0	0	0	0	0	0	0	0	0	0	0	0	0	0	0	0	0	0	0	0	0	0	0	0	0	0	0	0	0	0	0	0
c_000000000728_0.2_reassembly	0	0	0	0	0	0	0	0	0	0	0	0	0	0	0	0	0	0	0	0	0	0	0	0	0	0	0	0	0	0	0	0	0	0	0	0	0	0	0	0	0	0	0	0	0	0	0	0	0
c_000000000734_0.2_reassembly	0	0	0	0	0	0	0	0	0	0	0	0	0	0	0	0	0	0	0	0	0	0	0	0	0	0	0	0	0	0	0	0	0	0	0	0	0	0	0	0	0	0	0	0	0	0	0	0	0
c_000000000736_0.2_reassembly	0	0	0	0	0	0	0	0	0	0	0	0	0	0	0	0	0	0	0	0	0	0	0	0	0	0	0	0	0	0	0	0	0	0	0	0	0	0	0	0	0	0	0	0	0	0	0	0	0
c_000000000738_0.2_reassembly	1.27364	0.339653	0.110876	0.584003	0.316124	1.57021	0.197715	0.164367	0.431485	1.26619	0.268134	0.351079	0.106644	0.838087	0	0.470419	0.0358019	0.333728	0.167753	0.660855	0.387981	0.132036	0.521287	0.615997	0.37317	1.52738	1.55895	1.9339	0.132882	0	0.949894	2.75133	1.416	0.00668642	0.280491	0.242827	0.28887	0.269319	1.62404	0.407025	0	0	0.25603	0.545324	0.74507	0.336945	0.326619	0	0.21515
c_000000000741_0.2_reassembly	0	0	0	0	0	0	0	0	0	0	0	0	0	0	0	0	0	0	0	0	0	0	0	0	0	0	0	0	0	0	0	0	0	0	0	0	0	0	0	0	0	0	0	0	0	0	0	0	0
c_000000000750_0.2_reassembly	0	0	0	0	0	0	0	0	0	0	0	0	0	0	0	0	0	0	0	0	0	0	0	0	0	0	0	0	0	0	0	0	0	0	0	0	0	0	0	0	0	0	0	0	0	0	0	0	0
c_000000000756_0.2_reassembly	0	0	0	0	0	0	0	0	0	0	0	0	0	0	0	0	0	0	0	0	0	0	0	0	0	0	0	0	0	0	0	0	0	0	0	0	0	0	0	0	0	0	0	0	0	0	0	0	0
c_000000000757_0.2_reassembly	0	0	0	0	0	0	0	0	0	0	0	0	0	0	0	0	0	0	0	0	0	0	0	0	0	0	0	0	0	0	0	0	0	0	0	0	0	0	0	0	0	0	0	0	0	0	0	0	0
c_000000000760_0.2_reassembly	0	0	0	0	0	0	0	0	0	0	0	0	0	0	0	0	0	0	0	0	0	0	0	0	0	0	0	0	0	0	0	0	0	0	0	0	0	0	0	0	0	0	0	0	0	0	0	0	0
c_000000000761_0.2_reassembly	0.506175	0.441014	0.0138416	0	0.0209753	0.0738927	0.339864	0.403003	0.172381	0.0728279	0.281836	0.517888	0	0.330813	0	0.396295	0	0.362117	0.251278	0.268739	0.331346	0	0	0	0	0.236904	0.0123509	0.0269378	0	0	0	0.190907	0	0	0	0	0	0	0.112968	0.0799617	0	0	0	0	0.219123	0	0	0	0.012138
c_000000000763_0.2_reassembly	0	0	0	0	0	0	0	0	0	0	0	0	0	0	0	0	0	0	0	0	0	0	0	0	0	0	0	0	0	0	0	0	0	0	0	0	0	0	0	0	0	0	0	0	0	0	0	0	0
c_000000000765_0.2_reassembly	0	0	0	0	0	0	0	0	0	0	0	0	0	0	0	0	0	0	0	0	0	0	0	0	0	0	0	0	0	0	0	0	0	0	0	0	0	0	0	0	0	0	0	0	0	0	0	0	0
c_000000000767_0.2_reassembly	0.30193	0.24905	0	0	0	0.0489287	0	0	0	0.0604771	0.154992	0.0887403	0.135846	0.10272	0	0.147394	0	0.0732411	0	0.302386	0.0502963	0	0.328218	0.279289	0	0	0.173682	0.317125	0.223522	0	0	1.05759	0.600517	0	0	0	0	0	0.361191	0	0	0	0	0	0.194499	0	0	0	0
c_000000000771_0.2_reassembly	0.622251	0.455184	0.0750323	0	0.00314175	0	0.575679	0.550176	0.150065	0	0.21715	0.542229	0	0.309185	0.0112733	0.360377	0	0.492885	0.51192	0.384772	0.215857	0	0	0	0	0	0	0	0	0	0	0	0	0	0	0	0	0	0	0	0	0	0	0	0.0114581	0	0	0	0.103493
c_000000000772_0.2_reassembly	0	0	0	0	0	0	0	0	0	0	0	0	0	0	0	0	0	0	0	0	0	0	0	0	0	0	0	0	0	0	0	0	0	0	0	0	0	0	0	0	0	0	0	0	0	0	0	0	0
c_000000000777_0.2_reassembly	0	0	0	0	0	0	0	0	0	0	0	0	0	0	0	0	0	0	0	0	0	0	0	0	0	0	0	0	0	0	0	0	0	0	0	0	0	0	0	0	0	0	0	0	0	0	0	0	0
c_000000000778_0.2_reassembly	0	0	0	0	0	0	0	0	0	0	0	0	0	0	0	0	0	0	0	0	0	0	0	0	0	0	0	0	0	0	0	0	0	0	0	0	0	0	0	0	0	0	0	0	0	0	0	0	0
c_000000000783_0.2_reassembly	0	0	0	0	0	0	0	0	0	0	0	0	0	0	0	0	0	0	0	0	0	0	0	0	0	0	0	0	0	0	0	0	0	0	0	0	0	0	0	0	0	0	0	0	0	0	0	0	0
c_000000000785_0.2_reassembly	0	0	0	0	0	0	0	0	0	0	0	0	0	0	0	0	0	0	0	0	0	0	0	0	0	0	0	0	0	0	0	0	0	0	0	0	0	0	0	0	0	0	0	0	0	0	0	0	0
c_000000000792_0.2_reassembly	0	0	0	0	0	0	0	0	0	0	0	0	0	0	0	0	0	0	0	0	0	0	0	0	0	0	0	0	0	0	0	0	0	0	0	0	0	0	0	0	0	0	0	0	0	0	0	0	0
c_000000000795_0.2_reassembly	1.15967	0.572423	0.193968	0	0.670668	0.703349	0.0221908	1.72493	0.209905	0.0704055	1.03006	0.646661	0.168751	0.0950171	0.142526	2.86393	0	1.42848	1.32157	1.02623	0.232499	0	0.450071	0	0.714949	5.965	0.230079	0.973573	0.607121	0.0550736	0.0572927	0.431309	1.76649	0	0.0239056	0.402764	0	0.0143232	1.01826	0.831249	0	0	0	0	1.64303	0.203248	0	3.21465	0.28717
c_000000000796_0.2_reassembly	0	0	0	0	0	0	0	0	0	0	0	0	0	0	0	0	0	0	0	0	0	0	0	0	0	0	0	0	0	0	0	0	0	0	0	0	0	0	0	0	0	0	0	0	0	0	0	0	0
c_000000000797_0.2_reassembly	0.185603	0	0	0	0	0	0.0422909	0	0	0	0	0.0542225	0	0.0254541	0	0.076097	0	0.119979	0	0	0	0	0	0	0	0	0	0	0	0	0	0.0094127	0	0	0	0	0	0	0	0	0	0	0	0	0.0103407	0	0	0	0
c_000000000802_0.2_reassembly	0	0	0	0	0	0	0	0	0	0	0	0	0	0	0	0	0	0	0	0	0	0	0	0	0	0	0	0	0	0	0	0	0	0	0	0	0	0	0	0	0	0	0	0	0	0	0	0	0
c_000000000805_0.2_reassembly	0	0	0	0	0	0	0	0	0	0	0	0	0	0	0	0	0	0	0	0	0	0	0	0	0	0	0	0	0	0	0	0	0	0	0	0	0	0	0	0	0	0	0	0	0	0	0	0	0
c_000000000808_0.2_reassembly	0	0	0	0	0	0	0	0	0	0	0	0	0	0	0	0	0	0	0	0	0	0	0	0	0	0	0	0	0	0	0	0	0	0	0	0	0	0	0	0	0	0	0	0	0	0	0	0	0
c_000000000809_0.2_reassembly	0	0	0	0	0	0	0	0	0	0	0	0	0	0	0	0	0	0	0	0	0	0	0	0	0	0	0	0	0	0	0	0	0	0	0	0	0	0	0	0	0	0	0	0	0	0	0	0	0
c_000000000814_0.2_reassembly	0	0	0	0	0	0	0	0	0.0376837	0	0	0	0	0	0	0	0	0	0	0	0	0.607013	0	0	0	0	0	0	0	0	0	0	0	0	0	0	0	0	0	0	0	0	0	0	0	0	0	0	0
c_000000000816_0.2_reassembly	0	0	0	0	0	0	0	0	0	0	0	0	0	0	0	0	0	0	0	0	0	0	0	0	0	0	0	0	0	0	0	0	0	0	0	0	0	0	0	0	0	0	0	0	0	0	0	0	0
c_000000000817_0.2_reassembly	0	0	0	0	0	0	0	0	0	0	0	0	0	0	0	0	0	0	0	0	0	0	0	0	0	0	0	0	0	0	0	0	0	0	0	0	0	0	0	0	0	0	0	0	0	0	0	0	0
c_000000000820_0.2_reassembly	0	0	0	0	0	0	0.022454	0	0	0	0	0	0	0	0	0	0	0	0	0	0	0	0	0	0	0	0	0	0	0	0	0	0	0	0	0	0	0	0	0	0	0	0	0	0	0	0	0	0
c_000000000827_0.2_reassembly	0	0	0	0	0	0	0	0	0	0	0	0	0	0	0	0	0	0	0	0	0	0	0	0	0	0	0	0	0	0	0	0	0	0	0	0	0	0	0	0	0	0	0	0	0	0	0	0	0
c_000000000830_0.2_reassembly	0	0	0	0	0	0	0	0	0	0	0	0	0	0	0	0	0	0	0	0	0	0	0	0	0	0	0	0	0	0	0	0	0	0	0	0	0	0	0	0	0	0	0	0	0	0	0	0	0
c_000000000832_0.2_reassembly	0	0	0	0	0	0	0	0	0	0	0	0	0	0	0	0	0	0	0	0	0	0	0	0	0	0	0	0	0	0	0	0	0	0	0	0	0	0	0	0	0	0	0	0	0	0	0	0	0
c_000000000840_0.2_reassembly	0	0	0	0	0	0	0	0	0	0	0	0	0	0	0	0	0	0	0	0	0	0	0	0	0	0	0	0	0	0	0	0	0	0	0	0	0	0	0	0	0	0	0	0	0	0	0	0	0
c_000000000841_0.2_reassembly	0	0	0	0	0	0	0	0	0	0	0	0	0	0	0	0	0	0	0	0	0	0	0	0	0	0	0	0	0	0	0	0	0	0	0	0	0	0	0	0	0	0	0	0	0	0	0	0	0
c_000000000844_0.2_reassembly	0	0	0	0	0	0	0	0	0	0	0	0	0	0	0	0	0	0	0	0	0	0	0	0	0	0	0	0	0	0	0	0	0	0	0	0	0	0	0	0	0	0	0	0	0	0	0	0	0
c_000000000845_0.2_reassembly	0	0	0	0	0	0	0	0	0	0	0	0	0	0	0	0	0	0	0	0	0	0	0	0	0	0	0	0	0	0	0	0	0	0	0	0	0	0	0	0	0	0	0	0	0	0	0	0	0
c_000000000846_0.2_reassembly	0	0	0	0	0	0	0	0	0	0	0	0	0	0	0	0	0	0	0	0	0	0	0	0	0	0	0	0	0	0	0	0	0	0	0	0	0	0	0	0	0	0	0	0	0	0	0	0	0
c_000000000853_0.2_reassembly	0	0	0	0	0	0	0	0	0	0	0	0	0	0	0	0	0	0	0	0	0	0	0	0	0	0	0	0	0	0	0	0	0	0	0	0	0	0	0	0	0	0	0	0	0	0	0	0	0
c_000000000858_0.2_reassembly	0.167657	0.06679	0	0	0	0	0	0.0819784	0.0789602	0	0.0336871	0.0357317	0	0	0	0.180314	0	0.221011	0	0	0	0	0.118392	0	0.124915	0.412034	0	0.21439	0.300458	0	0	0.0967773	0.348944	0	0	0.116152	0	0	0.301139	0.0816863	0	0	0	0	0.341349	0	0.0603641	0.234349	0.14575
c_000000000859_0.2_reassembly	0	0	0	0	0	0	0	0	0	0	0	0	0	0	0	0	0	0	0	0	0	0	0	0	0	0	0	0	0	0	0	0	0	0	0	0	0	0	0	0	0	0	0	0	0	0	0	0	0
c_000000000872_0.2_reassembly	0	0	0	0	0	0	0	0	0	0	0	0	0	0	0	0	0	0	0	0	0	0	0	0	0	0	0	0	0	0	0	0	0	0	0	0	0	0	0	0	0	0	0	0	0	0	0	0	0
c_000000000873_0.2_reassembly	0	0	0	0	0	0	0	0	0	0	0	0	0	0	0	0	0	0	0	0	0	0	0	0	0	0	0	0	0	0	0	0	0	0	0	0	0	0	0	0	0	0	0	0	0	0	0	0	0
c_000000000882_0.2_reassembly	0.309723	0.0677966	0	0.0681534	0.230508	0.822658	0	0.0217663	0.763426	0.367886	0.00892061	0.22248	0	0.303479	0	0.279215	0	0.19554	0.410883	0.121499	0.263872	0	0	0.344871	0	0	0.274576	0.596432	0	0	0.0776093	0.651383	0.698305	0	0	0.0749331	0	0	0.525067	0.0214095	0	0	0	0	0.073149	0	0	0	0
c_000000000883_0.2_reassembly	0	0	0	0	0	0	0	0	0	0	0	0	0	0	0	0	0	0	0	0	0	0	0	0	0	0	0	0	0	0	0	0	0	0	0	0	0	0	0	0	0	0	0	0	0	0	0	0	0
c_000000000885_0.2_reassembly	0	0	0	0	0	0	0	0	0	0	0	0	0	0	0	0	0	0	0	0	0	0	0	0	0	0	0	0	0	0	0	0	0	0	0	0	0	0	0	0	0	0	0	0	0	0	0	0	0
c_000000000886_0.2_reassembly	0	0	0	0	0	0	0	0	0	0	0	0	0	0	0	0	0	0	0	0	0	0	0	0	0	0	0	0	0	0	0	0	0	0	0	0	0	0	0	0	0	0	0	0	0	0	0	0	0
c_000000000905_0.2_reassembly	0	0	0	0	0	0	0	0	0	0	0	0	0	0	0	0	0	0	0	0	0	0	0	0	0	0	0	0	0	0	0	0	0	0	0	0	0	0	0	0	0	0	0	0	0	0	0	0	0
c_000000000906_0.2_reassembly	0	0	0	0	0	0	0	0	0	0	0	0	0	0	0	0	0	0	0	0	0	0	0	0	0	0	0	0	0	0	0	0	0	0	0	0	0	0	0	0	0	0	0	0	0	0	0	0	0
c_000000000912_0.2_reassembly	0	0	0	0	0	0	0	0	0	0	0	0	0	0	0	0	0	0	0	0	0	0	0	0	0	0	0	0	0	0	0	0	0	0	0	0	0	0	0	0	0	0	0	0	0	0	0	0	0
c_000000000913_0.2_reassembly	0	0	0	0	0	0	0	0	0	0	0	0	0	0	0	0	0	0	0	0	0	0	0	0	0	0	0	0	0	0	0	0	0	0	0	0	0	0	0	0	0	0	0	0	0	0	0	0	0
c_000000000915_0.2_reassembly	0	0	0	0	0	0	0	0	0.054507	0	0	0	0	0	0	0	0	0	0	0	0	0	0	0	0	0	0	0	0	0	0	0	0	0	0	0	0	0	0	0	0	0	0	0	0	0	0	0	0
c_000000000917_0.2_reassembly	0.406257	0.169722	0	0.115482	0.0650983	0.262489	0.133006	0.144197	0.0949093	0.178723	0.17777	0.149912	0	0.160865	0	0.228058	0	0.193962	0.15696	0.24025	0.107624	0	0	0	0.0394781	0.0976237	0.267965	0.439592	0	0	0	0.350207	0.266108	0	0	0.0261441	0	0	0.0879566	0.0766703	0	0	0	0	0.235106	0	0	0	0.0208581
c_000000000920_0.2_reassembly	0.0297866	0	0	0	0	0	0	0	0	0	0	0	0	0	0	0	0	0	0	0	0	0	0	0	0	0	0	0	0	0	0	0	0	0	0	0	0	0	0	0	0	0	0	0	0	0	0	0	0
c_000000000922_0.2_reassembly	0	0	0	0	0	0	0	0	0	0	0	0	0	0	0	0	0	0	0	0	0	0	0	0	0	0	0	0	0	0	0	0	0	0	0	0	0	0	0	0	0	0	0	0	0	0	0	0	0
c_000000000923_0.2_reassembly	0	0	0	0	0	0	0	0	0	0	0	0	0	0	0	0	0	0	0	0	0	0	0	0	0	0	0	0	0	0	0	0	0	0	0	0	0	0	0	0	0	0	0	0	0	0	0	0	0
c_000000000925_0.2_reassembly	0	0	0	0	0	0	0	0	0	0	0	0	0	0	0	0	0	0	0	0	0	0	0	0	0	0	0	0	0	0	0	0	0	0	0	0	0	0	0	0	0	0	0	0	0	0	0	0	0
c_000000000926_0.2_reassembly	0	0	0	0	0	0	0	0	0	0	0	0	0	0	0	0	0	0	0	0	0	0	0	0	0	0	0	0	0	0	0	0	0	0	0	0	0	0	0	0	0	0	0	0	0	0	0	0	0
c_000000000933_0.2_reassembly	0.00362007	0	0	0	0	0	0	0	0	0	0	0.0120669	0	0	0	0	0	0	0	0	0	0	0	0	0	0	0	0	0	0	0	0	0	0	0	0	0	0	0	0	0	0	0	0	0	0	0	0	0
c_000000000944_0.2_reassembly	0	0	0	0	0	0	0	0	0	0	0	0	0	0	0	0	0	0	0	0	0	0	0	0	0	0	0	0	0	0	0	0	0	0	0	0	0	0	0	0	0	0	0	0	0	0	0	0	0
c_000000000948_0.2_reassembly	0	0	0	0	0	0	0	0	0	0	0	0	0	0	0	0	0	0	0	0	0	0	0	0	0	0	0	0	0	0	0	0	0	0	0	0	0	0	0	0	0	0	0	0	0	0	0	0	0
c_000000000950_0.2_reassembly	0	0	0	0	0	0	0	0	0	0	0	0	0	0	0	0	0	0	0	0	0	0	0	0	0	0	0	0	0	0	0	0	0	0	0	0	0	0	0	0	0	0	0	0	0	0	0	0	0
c_000000000953_0.2_reassembly	0	0	0	0	0	0	0	0	0	0	0	0	0	0	0	0	0	0	0	0	0	0	0	0	0	0	0	0	0	0	0	0	0	0	0	0	0	0	0	0	0	0	0	0	0	0	0	0	0
c_000000000953_HOT233_1c_0125_megahit	0	0	0	0	0	0	0	0	0	0	0	0	0	0	0	0	0	0	0	0	0	0	0	0	0	0	0	0	0	0	0	0	0	0	0	0	0	0	0	0	0	0	0	0	0	0	0	0	0
c_000000000962_0.2_reassembly	0.710741	0.469791	0.127427	0	0.18257	0.0140254	0.540038	0.632462	0.504435	0.0477104	0.215176	0.518341	0.0263726	0.382282	0.11496	0.677415	0	0.867538	0.591105	0.821985	0.185088	0	0	0	0	0.0911053	0	0.0727643	0	0	0	0.0727643	0.0014385	0	0	0.0292496	0	0	0	0.0541836	0	0	0	0	0.164589	0	0	0.361904	0.0948214
c_000000000963_0.2_reassembly	0.227625	0.0357283	0.0260171	0	0	0.122507	0	0	0	0	0	0	0	0	0	0.0720801	0	0	0	0.177034	0	0	0.0392717	0	0	0	0	0.329888	0	0	0	0.211483	2.90535	0	0	0	0	0	1.6583	0	0	0	0	0	0	0	0	0	0
c_000000000964_0.2_reassembly	0	0	0	0	0	0	0	0	0	0	0	0	0	0	0	0	0	0	0	0	0	0	0	0	0	0	0	0	0	0	0	0	0	0	0	0	0	0	0	0	0	0	0	0	0	0	0	0	0
c_000000000970_0.2_reassembly	0	0	0	0	0	0	0	0	0	0	0	0	0	0	0	0	0	0	0	0	0	0	0	0	0	0	0	0	0	0	0	0	0	0	0	0	0	0	0	0	0	0	0	0	0	0	0	0	0
c_000000000972_0.2_reassembly	0	0	0	0	0	0	0	0	0	0	0	0	0	0	0	0	0	0	0	0	0	0	0	0	0	0	0	0	0	0	0	0	0	0	0	0	0	0	0	0	0	0	0	0	0	0	0	0	0
c_000000000979_0.2_reassembly	0	0	0	0	0	0	0	0	0	0	0	0	0	0	0	0	0	0	0	0	0	0	0	0	0	0	0	0	0	0	0	0	0	0	0	0	0	0	0	0	0	0	0	0	0	0	0	0	0
c_000000000988_0.2_reassembly	0.510333	0.3665	0	0	0.0486667	0	0.315667	0.456833	0.725667	0	0.581833	0.482167	0	0.224	0	0.207667	0	0.5515	0.450667	0.321167	0.051	0	0	0	0.0221667	0.0045	0	0.0575	0	0	0	0.0325	0	0	0	0	0	0	0	0.0005	0	0	0	0	0.201833	0	0	0	0.136333
c_000000000991_0.2_reassembly	0	0	0	0	0	0	0	0	0	0	0	0	0	0	0	0	0	0	0	0	0	0	0	0	0	0	0	0	0	0	0	0	0	0	0	0	0	0	0	0	0	0	0	0	0	0	0	0	0
c_000000000998_0.2_reassembly	0	0	0	0	0	0	0	0	0	0	0	0	0	0	0	0	0	0	0	0	0	0	0	0	0	0	0	0	0	0	0	0	0	0	0	0	0	0	0	0	0	0	0	0	0	0	0	0	0
c_000000001006_0.2_reassembly	0	0	0	0	0	0	0	0	0	0	0	0	0	0	0	0	0	0	0	0	0	0	0	0	0	0	0	0	0	0	0	0	0	0	0	0	0	0	0	0	0	0	0	0	0	0	0	0	0
c_000000001009_HOT229_2_0025_megahit	0	0	0	0	0	0	0	0	0	0	0	0	0	0	0	0	0	0	0	0	0	0	0	0	0	0	0	0	0	0	0	0	0	0	0	0	0	0	0	0	0	0	0	0	0	0	0	0	0
c_000000001033_0.2_reassembly	0	0	0	0	0	0	0	0	0	0	0	0	0	0	0	0	0	0	0	0	0	0	0	0	0	0	0	0	0	0	0	0	0	0	0	0	0	0	0	0	0	0	0	0	0	0	0	0	0
c_000000001039_0.2_reassembly	0	0	0	0	0	0	0	0	0	0	0	0	0	0	0	0	0	0	0	0	0	0	0	0	0	0	0	0	0	0	0	0	0	0	0	0	0	0	0	0	0	0	0	0	0	0	0	0	0
c_000000001043_0.2_reassembly	0	0	0	0	0	0	0	0	0	0	0	0	0	0	0	0	0	0	0	0	0	0	0	0	0	0	0	0	0	0	0	0	0	0	0	0	0	0	0	0	0	0	0	0	0	0	0	0	0
c_000000001059_0.2_reassembly	0	0	0	0	0	0	0	0	0	0	0	0	0	0	0	0	0	0	0	0	0	0	0	0	0	0	0	0	0	0	0	0	0	0	0	0	0	0	0	0	0	0	0	0	0	0	0	0	0
c_000000001060_0.2_reassembly	0	0	0	0	0	0	0	0	0	0	0	0	0	0	0	0	0	0	0	0	0	0	0	0	0	0	0	0	0	0	0	0	0	0	0	0	0	0	0	0	0	0	0	0	0	0	0	0	0
c_000000001063_0.2_reassembly	0	0	0	0	0	0	0	0	0	0	0	0	0	0	0	0	0	0	0	0	0	0	0	0	0	0	0	0	0	0	0	0	0	0	0	0	0	0	0	0	0	0	0	0	0	0	0	0	0
c_000000001064_0.2_reassembly	0	0	0	0	0	0	0	0	0	0	0	0	0	0	0	0	0	0	0	0	0	0	0	0	0	0	0	0	0	0	0	0	0	0	0	0	0	0	0	0	0	0	0	0	0	0	0	0	0
c_000000001066_0.2_reassembly	0	0	0	0	0	0	0	0	0	0	0	0	0	0	0	0	0	0	0	0	0	0	0	0	0	0	0	0	0	0	0	0	0	0	0	0	0	0	0	0	0	0	0	0	0	0	0	0	0
c_000000001067_0.2_reassembly	0.707935	0.587178	0.125066	0	0.193904	0	0.833736	0.794325	0.269785	0	0.38371	0.791802	0	0.409984	0.0702049	0.657383	0	0.628481	0.685864	0.496059	0.3134	0	0	0	0	0.0186022	0	0.0230163	0	0	0	0	0	0	0	0.00220704	0	0	0	0	0	0	0	0	0.181188	0	0	0	0.208933
c_000000001070_0.2_reassembly	0	0	0	0	0	0	0	0	0	0	0	0	0	0	0	0	0	0	0	0	0	0	0	0	0	0	0	0	0	0	0	0	0	0	0	0	0	0	0	0	0	0	0	0	0	0	0	0	0
c_000000001072_0.2_reassembly	0.781837	0.647949	0.105671	0	0.182472	0.0102775	0.650752	0.603195	0.398113	0.0581145	0.220312	0.651313	0	0.420163	0.0551247	0.622442	0	1.18518	0.559282	0.646267	0.236476	0	0	0	0	0.0960478	0	0.0432589	0	0	0	0	0	0	0	0.036345	0	0	0.0347566	0	0	0	0	0	0.152667	0	0	0.18976	0.13258
c_000000001075_0.2_reassembly	0	0	0	0	0	0	0	0	0	0	0	0	0	0	0	0	0	0	0	0	0	0	0	0	0	0	0	0	0	0	0	0	0	0	0	0	0	0	0	0	0	0	0	0	0	0	0	0	0
c_000000001076_0.2_reassembly	0	0	0	0	0	0	0	0	0	0	0	0	0	0	0	0	0	0	0	0	0	0	0	0	0	0	0	0	0	0	0	0	0	0	0	0	0	0	0	0	0	0	0	0	0	0	0	0	0
c_000000001080_0.2_reassembly	0	0	0	0	0	0	0	0	0	0	0	0	0	0	0	0	0	0	0	0	0	0	0	0	0	0	0	0	0	0	0	0	0	0	0	0	0	0	0	0	0	0	0	0	0	0	0	0	0
c_000000001087_0.2_reassembly	0.0575563	0	0	0	0	0	0	0	0	0.0897879	0	0.106561	0	0	0	0	0	0.204407	0.0455517	0.0864989	0	0	0.0105246	0	0	0	0	0	0	0	0	0	0	0	0	0	0	0	0	0	0	0	0	0	0.0279559	0	0	0	0
c_000000001087_HOT231_2_0125_megahit	0	0	0	0	0	0	0	0	0	0	0	0	0	0	0	0	0	0	0	0	0	0	0	0	0	0	0	0	0	0	0	0	0	0	0	0	0	0	0	0	0	0	0	0	0	0	0	0	0
c_000000001092_0.2_reassembly	0	0	0	0	0	0	0	0	0	0	0	0	0	0	0	0	0	0	0	0	0	0	0	0	0	0	0	0	0	0	0	0	0	0	0	0	0	0	0	0	0	0	0	0	0	0	0	0	0
c_000000001096_0.2_reassembly	0	0	0	0	0	0	0	0	0	0	0	0	0	0	0	0	0	0	0	0	0	0	0	0	0	0	0	0	0	0	0	0	0	0	0	0	0	0	0	0	0	0	0	0	0	0	0	0	0
c_000000001103_0.2_reassembly	0.598773	0.149447	0	0.145393	0.217377	1.09532	0.198861	0.124137	0	0.415799	0.112414	0.334721	0	0.318725	0	0.285088	0.01512	0.108579	0.0699025	0.311274	0.217925	0	0.122275	0.233045	0.0231182	0.82108	0.371973	0.665936	0	0	0.00449217	0.59198	0.336693	0	0	0.0753807	0	0	0.400351	0.24926	0	0	0.00723129	0.0454695	0.0563164	0	0	0	0
c_000000001104_0.2_reassembly	0	0	0	0	0	0	0	0	0	0	0	0	0	0	0	0	0	0	0	0	0	0	0	0	0	0	0	0	0	0	0	0	0	0	0	0	0	0	0	0	0	0	0	0	0	0	0	0	0
c_000000001105_0.2_reassembly	0	0	0	0	0	0	0	0	0	0	0	0	0	0	0	0	0	0	0	0	0	0	0	0	0	0	0	0	0	0	0	0	0	0	0	0	0	0	0	0	0	0	0	0	0	0	0	0	0
c_000000001107_0.2_reassembly	0	0	0	0	0	0	0	0	0	0	0	0	0	0	0	0	0	0	0	0	0	0	0	0	0	0	0	0	0	0	0	0	0	0	0	0	0	0	0	0	0	0	0	0	0	0	0	0	0
c_000000001111_0.2_reassembly	0	0	0	0	0	0	0	0	0	0	0	0	0	0	0	0	0	0	0	0	0	0	0	0	0	0	0	0	0	0	0	0	0	0	0	0	0	0	0	0	0	0	0	0	0	0	0	0	0
c_000000001113_0.2_reassembly	0	0	0	0	0	0	0	0	0	0	0	0	0	0	0	0	0	0	0	0	0	0	0	0	0	0	0	0	0	0	0	0	0	0	0	0	0	0	0	0	0	0	0	0	0	0	0	0	0
c_000000001117_0.2_reassembly	0.296526	0.037758	0	0	0	0	0	0	0.0828998	0	0	0	0	0	0	0.0119148	0	0.110757	0	0	0	0	0	0	0	0.0228226	0	0	0.0268501	0	0	0.0808861	0	0	0	0.0659507	0	0	0	0.00771942	0	0	0	0	0.245175	0	0	0.163282	0
c_000000001124_0.2_reassembly	0	0	0	0	0	0	0	0	0	0	0	0	0	0	0	0	0	0	0	0	0	0	0	0	0	0	0	0	0	0	0	0	0	0	0	0	0	0	0	0	0	0	0	0	0	0	0	0	0
c_000000001132_0.2_reassembly	0	0	0	0	0	0	0	0	0	0	0	0	0	0	0	0	0	0	0	0	0	0	0	0	0	0	0	0	0	0	0	0	0	0	0	0	0	0	0	0	0	0	0	0	0	0	0	0	0
c_000000001133_0.2_reassembly	0.871962	0.60739	0.0735033	0.0507805	0.0835803	0.713495	0.103734	0.0132385	0.00632286	0.197589	0.193835	0.159059	0.137127	0	0.0171903	0.806362	0	0.344201	0.0993875	0.432918	0.296384	0	0.524007	0.253902	0	0.302905	0.424422	0.723177	0.11065	0	0.238886	2.2132	1.51729	0	0	0.0171903	0	0	0.65086	0	0	0	0	0.126457	0.318119	0	0.194823	0.184944	0
c_000000001136_0.2_reassembly	0	0	0	0	0	0	0	0	0	0	0	0	0	0	0	0	0	0	0	0	0	0	0	0	0	0	0	0	0	0	0	0	0	0	0	0	0	0	0	0	0	0	0	0	0	0	0	0	0
c_000000001148_0.2_reassembly	0	0	0	0	0	0	0	0	0	0	0	0	0	0	0	0	0	0	0	0	0	0	0	0	0	0	0	0	0	0	0	0	0	0	0	0	0	0	0	0	0	0	0	0	0	0	0	0	0
c_000000001149_0.2_reassembly	0	0	0	0	0	0	0.0253112	0	0	0	0	0	0	0	0	0	0	0	0	0	0	0	0	0	0	0	0	0	0	0	0	0	0	0	0	0	0	0	0	0	0	0	0	0	0	0	0	0	0
c_000000001151_0.2_reassembly	0	0	0	0	0	0	0	0	0	0	0	0	0	0	0	0	0	0	0	0	0	0	0	0	0	0	0	0	0	0	0	0	0	0	0	0	0	0	0	0	0	0	0	0	0	0	0	0	0
c_000000001152_0.2_reassembly	0	0	0	0	0	0	0	0	0	0	0	0	0	0	0	0	0	0	0	0	0	0	0	0	0	0	0	0	0	0	0	0	0	0	0	0	0	0	0	0	0	0	0	0	0	0	0	0	0
c_000000001159_0.2_reassembly	0	0	0	0	0	0	0	0	0	0	0	0	0	0	0	0	0	0	0	0	0	0	0	0	0	0	0	0	0	0	0	0	0	0	0	0	0	0	0	0	0	0	0	0	0	0	0	0	0
c_000000001161_0.2_reassembly	0	0	0	0	0	0	0	0	0	0	0	0	0	0	0	0	0	0	0	0	0	0	0	0	0	0	0	0	0	0	0	0	0	0	0	0	0	0	0	0	0	0	0	0	0	0	0	0	0
c_000000001163_0.2_reassembly	0.0319254	0	0	0	0	0	0.0298876	0	0	0	0	0.00580462	0	0	0	0	0	0.0122268	0	0	0	0	0	0	0	0	0	0	0	0	0	0	0	0	0	0	0	0	0	0	0	0	0	0	0	0	0	0	0
c_000000001164_0.2_reassembly	0	0	0	0	0	0	0	0	0	0	0	0	0	0	0	0	0	0	0	0	0	0	0	0	0	0	0	0	0	0	0	0	0	0	0	0	0	0	0	0	0	0	0	0	0	0	0	0	0
c_000000001172_0.2_reassembly	0	0	0	0	0	0	0	0	0	0	0	0	0	0	0	0	0	0	0	0	0	0	0	0	0	0	0	0	0	0	0	0	0	0	0	0	0	0	0	0	0	0	0	0	0	0	0	0	0
c_000000001183_0.2_reassembly	0	0	0	0	0	0	0	0	0	0	0	0	0	0	0	0	0	0	0	0	0	0	0	0	0	0	0	0	0	0	0	0	0	0	0	0	0	0	0	0	0	0	0	0	0	0	0	0	0
c_000000001189_0.2_reassembly	0	0	0	0	0	0	0	0	0	0	0	0	0	0	0	0	0	0	0	0	0	0	0	0	0	0	0	0	0	0	0	0	0	0	0	0	0	0	0	0	0	0	0	0	0	0	0	0	0
c_000000001191_0.2_reassembly	0	0	0	0	0	0	0	0	0	0	0	0	0	0	0	0	0	0	0	0	0	0	0	0	0	0	0	0	0	0	0	0	0	0	0	0	0	0	0	0	0	0	0	0	0	0	0	0	0
c_000000001192_0.2_reassembly	0	0	0	0	0	0	0	0	0	0	0	0	0	0	0	0	0	0	0	0	0	0	0	0	0	0	0	0	0	0	0	0	0	0	0	0	0	0	0	0	0	0	0	0	0	0	0	0	0
c_000000001196_0.2_reassembly	0.167648	0.219086	0.0486664	0	0	0.191722	0.0763769	0.167821	2.65778	0	1.15016	0.108244	0.109803	0.220298	0	0.00623485	0	0.0942154	0	0.174749	0.0839972	0	0.160547	0	0.0836508	0.368202	0	0	0	0	0	0.984413	0.228957	0	0	0.0718739	0	0	0.352096	0.153273	0	0	0	0.127814	0.524073	0.120194	0	0	0.0112574
c_000000001197_0.2_reassembly	0.301845	0.0632733	0.273839	0	0	0.0937986	0	0	0	0	0	0.00866859	0	0	0	0.158554	0	0	0	0.307328	0.00592724	0	0.135734	0	0	0	0.0125213	0.719715	0.00814996	0	0	0.220568	4.31333	0	0	0	0	0	2.39512	0	0	0	0	0	0	0	0	0	0
c_000000001198_0.2_reassembly	0	0	0	0	0	0	0	0	0	0	0	0	0	0	0	0	0	0	0	0	0	0	0	0	0	0	0	0	0	0	0	0	0	0	0	0	0	0	0	0	0	0	0	0	0	0	0	0	0
c_000000001202_HOT231_2_0125_megahit	0	0	0	0	0	0	0	0	0	0	0	0	0	0	0	0	0	0	0	0	0	0	0	0	0	0	0	0	0	0	0	0	0	0	0	0	0	0	0	0	0	0	0	0	0	0	0	0	0
c_000000001207_0.2_reassembly	0	0	0	0	0	0	0	0	0	0	0	0	0	0	0	0	0	0	0	0	0	0	0	0	0	0	0	0	0	0	0	0	0	0	0	0	0	0	0	0	0	0	0	0	0	0	0	0	0
c_000000001208_0.2_reassembly	0.596567	0.611924	0.184101	0.00650407	0.115086	0.476603	0.29178	0.317254	0.360072	0.0879855	0.505149	0.29196	0	0.250045	0	0.353026	0	0.468112	0.316712	0.480939	0.242638	0	0	0	0.037579	0.099729	0.0717254	0.097019	0	0	0	0.0137308	0	0	0	0	0	0	0	0.0753388	0	0	0	0.0269196	0.166396	0	0	0	0
c_000000001210_0.2_reassembly	0	0	0	0	0	0	0	0	0	0	0	0	0	0	0	0	0	0	0	0	0	0	0	0	0	0	0	0	0	0	0	0	0	0	0	0	0	0	0	0	0	0	0	0	0	0	0	0	0
c_000000001211_0.2_reassembly	0	0	0	0	0	0	0	0	0	0	0	0	0	0	0	0	0	0	0	0	0	0	0	0	0	0	0	0	0	0	0	0	0	0	0	0	0	0	0	0	0	0	0	0	0	0	0	0	0
c_000000001216_0.2_reassembly	0	0	0	0	0	0	0	0	0	0	0	0	0	0	0	0	0	0	0	0	0	0	0	0	0	0	0	0	0	0	0	0	0	0	0	0	0	0	0	0	0	0	0	0	0	0	0	0	0
c_000000001218_0.2_reassembly	0	0	0	0	0	0	0	0	0	0	0	0	0	0	0	0	0	0	0	0	0	0	0	0	0	0	0	0	0	0	0	0	0	0	0	0	0	0	0	0	0	0	0	0	0	0	0	0	0
c_000000001226_0.2_reassembly	0.191325	0.268001	0	0	0	0	0.29093	0.155689	0	0	0.144881	0.204469	0	0.065138	0	0.180517	0	0.307726	0.101358	0.144005	0.0984373	0	0	0	0	0	0	0	0	0	0	0	0	0	0	0	0	0	0	0	0	0	0	0	0	0	0	0	0
c_000000001229_0.2_reassembly	0	0	0	0	0	0	0	0	0	0	0	0	0	0	0	0	0	0	0	0	0	0	0	0	0	0	0	0	0	0	0	0	0	0	0	0	0	0	0	0	0	0	0	0	0	0	0	0	0
c_000000001232_0.2_reassembly	0	0	0	0	0	0	0	0	0	0	0	0	0	0	0	0	0	0	0	0	0	0	0	0	0	0	0	0	0	0	0	0	0	0	0	0	0	0	0	0	0	0	0	0	0	0	0	0	0
c_000000001234_0.2_reassembly	0	0	0	0	0	0	0	0	0	0	0	0	0	0	0	0	0	0	0	0	0	0	0	0	0	0	0	0	0	0	0	0	0	0	0	0	0	0	0	0	0	0	0	0	0	0	0	0	0
c_000000001240_0.2_reassembly	0.0575384	0	0	0	0	0	0.078486	0	0	0	0	0.00746202	0	0	0	0	0	0	0	0	0	0	0	0	0	0	0	0	0	0	0	0	0	0	0	0	0	0	0	0	0	0	0	0	0	0	0	0	0
c_000000001242_0.2_reassembly	0	0	0	0	0	0	0	0	0	0	0	0	0	0	0	0	0	0	0	0	0	0	0	0	0	0	0	0	0	0	0	0	0	0	0	0	0	0	0	0	0	0	0	0	0	0	0	0	0
c_000000001248_0.2_reassembly	0	0	0	0	0	0	0	0	0	0	0	0	0	0	0	0	0	0	0	0	0	0	0	0	0	0	0	0	0	0	0	0	0	0	0	0	0	0	0	0	0	0	0	0	0	0	0	0	0
c_000000001249_0.2_reassembly	1.28424	0.298809	0.286979	0.593074	0.263475	1.63797	0.262379	0.0452836	0.266061	1.12786	0.33712	0.33524	0.24953	0.443278	0	0.431134	0.134362	0.294187	0.0034472	0.736603	0.515121	0.0148856	0.634911	0.751724	0.345425	1.13421	1.84887	2.18631	0.030163	0	0.507678	3.37856	1.55876	0.0204481	0.189987	0.352554	0.207694	0.746631	1.57427	0.603808	0	0.0162958	0.268176	0.506894	0.593309	0.328815	0.478455	0	0.199937
c_000000001253_0.2_reassembly	0.250939	0.267618	0	0	0	0	0.00465815	0	0	0.114951	0.0280992	0.126822	0.0793388	0	0.023441	0	0	0.393238	0.0211871	0.111946	0.01142	0	0.173704	0	0	0.0564989	0	0.0255447	0.195943	0.0979715	0	0.0507889	0	0	0	0	0	0	0	0	0	0	0	0	0.296619	0	0	0.760932	0
c_000000001262_0.2_reassembly	0.158745	0.0227894	0	0	0	0	0.235317	0.230238	0	0	0	0.275426	0	0	0	0.172939	0	0.232192	0.189478	0.020836	0	0	0	0	0	0	0	0	0	0	0	0	0	0	0	0	0	0	0	0	0	0	0	0	0	0	0	0	0
c_000000001265_0.2_reassembly	0	0	0	0	0	0	0	0	0	0	0	0	0	0	0	0	0	0	0	0	0	0	0	0	0	0	0	0	0	0	0	0	0	0	0	0	0	0	0	0	0	0	0	0	0	0	0	0	0
c_000000001268_0.2_reassembly	0	0	0	0	0	0	0	0	0	0	0	0	0	0	0	0	0	0	0	0	0	0	0	0	0	0	0	0	0	0	0	0	0	0	0	0	0	0	0	0	0	0	0	0	0	0	0	0	0
c_000000001274_0.2_reassembly	0.130962	0	0	0	0	0	0.0600159	0	0	0	0	0.259936	0	0.0274245	0	0.029213	0	0.0153021	0.0210652	0.0308029	0	0	0	0	0	0	0	0	0	0	0	0	0	0	0	0	0	0	0	0	0	0	0	0	0	0	0	0	0
c_000000001282_0.2_reassembly	0	0	0	0	0	0	0	0	0	0	0	0	0	0	0	0	0	0	0	0	0	0	0	0	0	0	0	0	0	0	0	0	0	0	0	0	0	0	0	0	0	0	0	0	0	0	0	0	0
c_000000001284_0.2_reassembly	0	0	0	0	0	0	0	0	0	0	0	0	0	0	0	0	0	0	0	0	0	0	0	0	0	0	0	0	0	0	0	0	0	0	0	0	0	0	0	0	0	0	0	0	0	0	0	0	0
c_000000001285_0.2_reassembly	0	0	0	0	0	0	0	0	0	0	0	0	0	0	0	0	0	0	0	0	0	0	0	0	0	0	0	0	0	0	0	0	0	0	0	0	0	0	0	0	0	0	0	0	0	0	0	0	0
c_000000001288_0.2_reassembly	0	0	0	0	0	0	0	0	0	0	0	0	0	0	0	0	0	0	0	0	0	0	0	0	0	0	0	0	0	0	0	0	0	0	0	0	0	0	0	0	0	0	0	0	0	0	0	0	0
c_000000001289_0.2_reassembly	0	0	0	0	0	0	0	0	0	0	0	0	0	0	0	0	0	0	0	0	0	0	0	0	0	0	0	0	0	0	0	0	0	0	0	0	0	0	0	0	0	0	0	0	0	0	0	0	0
c_000000001292_0.2_reassembly	0	0	0	0	0	0	0	0	0	0	0	0	0	0	0	0	0	0	0	0	0	0	0	0	0	0	0	0	0	0	0	0	0	0	0	0	0	0	0	0	0	0	0	0	0	0	0	0	0
c_000000001295_0.2_reassembly	0	0	0	0	0	0	0	0	0	0	0	0	0	0	0	0	0	0	0	0	0	0.0648093	0	0	0	0	0	0	0	0	0	0	0	0	0	0	0	0	0	0	0	0	0	0	0	0	0	0	0
c_000000001296_0.2_reassembly	0.209073	0	0	0	0	0	0.166602	0.136293	0	0	0	0.145174	0	0.00868726	0	0.121429	0	0.0409266	0.0625483	0.0364865	0	0	0	0	0	0	0	0	0	0	0	0	0	0	0	0	0	0	0	0	0	0	0	0	0	0	0	0	0
c_000000001302_0.2_reassembly	0	0	0	0	0	0	0	0	0	0	0	0	0	0	0	0	0	0	0	0	0	0	0	0	0	0	0	0	0	0	0	0	0	0	0	0	0	0	0	0	0	0	0	0	0	0	0	0	0
c_000000001303_0.2_reassembly	0.687175	0.417049	0.111417	0.424549	0.430823	1.08494	0.402816	0.456688	0.479186	0.573615	0.22513	0.559076	0.0163759	0.581114	0	0.657331	0.125957	0.791705	0.398072	0.551423	0.345424	0	0.118916	0.257882	0	0.654729	0.341751	0.47184	0	0	0.134833	0.740741	0.448118	0	0	0.125957	0	0	0.636364	0.377104	0	0	0	0.114019	0.403275	0.138659	0.0742271	0	0.20554
c_000000001308_0.2_reassembly	0.071033	0	0	0	0	0	0.0739225	0.0738021	0	0	0	0.080785	0	0	0	0	0	0.0517698	0	0	0	0	0	0	0	0	0	0	0	0	0	0	0	0	0	0	0	0	0	0	0	0	0	0	0	0	0	0	0
c_000000001310_0.2_reassembly	1.70645	0.430757	0.253124	1.24369	0.487121	2.55126	0.29291	0.235782	0.485718	2.03928	0.618847	0.530987	0.407677	0.793165	0.0539403	0.790615	0.282836	0.647156	0.175083	1.07345	0.94963	0.10176	1.04336	0.754144	0.400663	1.88613	2.95473	3.05547	0	0	1.20467	4.1863	2.02091	0.171895	0.405891	0.6747	0.420046	1.10495	2.24292	0.714231	0	0.0762561	0.297628	0.813823	1.25899	0.333078	0.635297	0.0163224	0.441469
c_000000001312_0.2_reassembly	0	0	0	0	0	0	0	0	0.0696677	0	0	0	0	0	0	0	0	0	0	0	0	0	0	0	0	0	0	0	0	0	0	0.0104119	0	0	0	0	0	0	0	0	0	0	0	0	0.0258766	0	0	0	0
c_000000001318_0.2_reassembly	0	0	0	0	0	0	0	0	0	0	0	0	0	0	0	0	0	0	0	0	0	0	0	0	0	0	0	0	0	0	0	0	0	0	0	0	0	0	0	0	0	0	0	0	0	0	0	0	0
c_000000001323_0.2_reassembly	0	0	0	0	0	0	0	0	0	0	0	0	0	0	0	0	0	0	0	0	0	0	0	0	0	0	0	0	0	0	0	0	0	0	0	0	0	0	0	0	0	0	0	0	0	0	0	0	0
c_000000001338_0.2_reassembly	0	0	0	0	0	0	0	0	0	0	0	0	0	0	0	0	0	0	0	0	0	0	0	0	0	0	0	0	0	0	0	0	0	0	0	0	0	0	0	0	0	0	0	0	0	0	0	0	0
c_000000001344_0.2_reassembly	0	0	0	0	0	0	0	0	0	0	0	0	0	0	0	0	0	0	0	0	0	0	0	0	0	0	0	0	0	0	0	0	0	0	0	0	0	0	0	0	0	0	0	0	0	0	0	0	0
c_000000001349_0.2_reassembly	0	0	0	0	0	0	0	0	0	0	0	0	0	0	0	0	0	0	0	0	0	0	0	0	0	0	0	0	0	0	0	0	0	0	0	0	0	0	0	0	0	0	0	0	0	0	0	0	0
c_000000001352_0.2_reassembly	0	0	0	0	0	0	0	0	0	0	0	0	0	0	0	0	0	0	0	0	0	0	0	0	0	0	0	0	0	0	0	0	0	0	0	0	0	0	0	0	0	0	0	0	0	0	0	0.0532613	0
c_000000001355_0.2_reassembly	0	0	0	0	0	0	0	0	0	0	0	0	0	0	0	0	0	0	0	0	0	0	0	0	0	0	0	0	0	0	0	0	0	0	0	0	0	0	0	0	0	0	0	0	0	0	0	0	0
c_000000001357_0.2_reassembly	0.927916	0.0426726	0	0.221013	0.232064	0.572254	0.0897654	0.138728	0.107276	0.179361	0.0867052	0.17001	0.0640938	0.299218	0	0.264026	0	0.275077	0.17018	0.302278	0.0809249	0	0	0.285107	0.099626	0.733424	0.411765	0.582795	0	0	0	0.718293	0.178171	0	0	0	0	0	0.457157	0.138388	0	0	0.0537232	0.142299	0.104216	0.0423325	0	0	0.0103706
c_000000001358_0.2_reassembly	0	0	0	0	0	0	0	0	0	0	0	0	0	0	0	0	0	0	0	0	0	0	0	0	0	0	0	0	0	0	0	0	0	0	0	0	0	0	0	0	0	0	0	0	0	0	0	0	0
c_000000001370_0.2_reassembly	0	0	0	0	0	0	0	0	0	0	0	0	0	0	0	0	0	0	0	0	0	0	0	0	0	0	0	0	0	0	0	0	0	0	0	0	0	0	0	0	0	0	0	0	0	0	0	0	0
c_000000001376_0.2_reassembly	0	0	0	0	0	0	0	0	0	0	0	0	0	0	0	0	0	0	0	0	0	0	0	0	0	0	0	0	0	0	0	0	0	0	0	0	0	0	0	0	0	0	0	0	0	0	0	0	0
c_000000001383_0.2_reassembly	0.168959	0.00456085	0	0	0	0	0.267708	0.0928063	0	0	0	0.0995785	0	0	0	0	0	0.0285398	0.0890056	0	0	0	0	0	0	0	0	0	0	0	0	0	0	0	0	0	0	0	0	0	0	0	0	0	0	0	0	0	0
c_000000001388_0.2_reassembly	0	0	0	0	0	0	0	0	0	0	0	0	0	0	0	0.0455768	0	0	0	0	0	0	0	0	0	0	0	0	0	0	0	0	0	0	0	0	0	0	0	0	0	0	0	0	0	0	0	0	0
c_000000001389_0.2_reassembly	0	0	0	0	0	0	0	0	0	0	0	0	0	0	0	0	0	0	0	0	0	0	0	0	0	0	0	0	0	0	0	0	0	0	0	0	0	0	0	0	0	0	0	0	0	0	0	0	0
c_000000001392_0.2_reassembly	0	0	0	0	0	0	0	0	0	0	0	0	0	0	0	0	0	0	0	0	0	0	0	0	0	0	0	0	0	0	0	0	0	0	0	0	0	0	0	0	0	0	0	0	0	0	0	0	0
c_000000001394_0.2_reassembly	0	0	0	0	0	0	0	0	0	0	0	0	0	0	0	0	0	0	0	0	0	0	0	0	0	0	0	0	0	0	0	0	0	0	0	0	0	0	0	0	0	0	0	0	0	0	0	0	0
c_000000001395_0.2_reassembly	0	0	0	0	0	0	0	0	0	0	0	0	0	0	0	0	0	0	0	0	0	0	0	0	0	0	0	0	0	0	0	0	0	0	0	0	0	0	0	0	0	0	0	0	0	0	0	0	0
c_000000001397_0.2_reassembly	0	0	0	0	0	0	0	0	0	0	0	0	0	0	0	0	0	0	0	0	0	0	0	0	0	0	0	0	0	0	0	0	0	0	0	0	0	0	0	0	0	0	0	0	0	0	0	0	0
c_000000001399_0.2_reassembly	0	0	0	0	0	0	0	0	0	0	0	0	0	0	0	0	0	0	0	0	0	0	0	0	0	0	0	0	0	0	0	0	0	0	0	0	0	0	0	0	0	0	0	0	0	0	0	0	0
c_000000001401_0.2_reassembly	0.659816	0.251995	0.444932	0	0	0.34178	0	0	0.0251397	0.0684358	0.014166	0.180966	0.0269354	0.0736233	0	0.167199	0	0	0.10435	0.494413	0.12071	0.0201516	0.322825	0	0	0.0919792	0.174182	0.731245	0	0	0	0.357741	5.45351	0	0	0	0	0	2.36772	0	0	0	0	0	0	0	0.280327	0.0319234	0
c_000000001404_0.2_reassembly	0.0100423	0	0	0	0	0	0	0	0	0	0	0	0	0	0	0	0	0	0	0	0	0	0	0	0	0	0	0	0	0	0	0	0	0	0	0	0	0	0	0	0	0	0	0	0	0	0	0	0
c_000000001405_0.2_reassembly	0.193479	0.182998	0	0	0	0	0.281318	0.13625	0	0	0	0.218766	0	0.132258	0	0.181667	0	0.221261	0.128098	0.109133	0	0	0	0	0	0	0	0	0	0	0	0	0	0	0	0	0	0	0	0	0	0	0	0	0	0	0	0	0
c_000000001407_0.2_reassembly	0	0	0	0	0	0	0	0	0	0	0	0	0	0	0	0	0	0	0	0	0	0	0	0	0	0	0	0	0	0	0	0	0	0	0	0	0	0	0	0	0	0	0	0	0	0	0	0	0
c_000000001412_0.2_reassembly	0	0	0	0	0	0	0	0	0	0	0	0	0	0	0	0	0	0	0	0	0	0	0	0	0	0	0	0	0	0	0	0	0	0	0	0	0	0	0	0	0	0	0	0	0	0	0	0	0
c_000000001418_0.2_reassembly	1.04774	0.731737	0.414216	0.202637	0.330858	0.646863	0.422552	0.471507	0.844195	0.423613	0.574871	0.633374	0.123825	0.583662	0	0.453774	0.248105	0.617915	0.545468	0.684753	0.673083	0	0.161716	0.126402	0.0709306	0.416338	0.265232	0.628221	0.079418	0	0.228251	0.7184	0.210064	0	0	0.185814	0	0	0.337223	0.104122	0	0	0	0.557593	0.469536	0.0198545	0.0783571	0.0416793	0.143225
c_000000001424_0.2_reassembly	0	0	0	0	0	0	0	0	0	0	0	0	0	0	0	0	0	0	0	0	0	0	0	0	0	0	0	0	0	0	0	0	0	0	0	0	0	0	0	0	0	0	0	0	0	0	0	0	0
c_000000001425_0.2_reassembly	0	0	0	0	0	0	0	0	0	0	0	0	0	0	0	0	0	0	0	0	0	0	0	0	0	0	0	0	0	0	0	0	0	0	0	0	0	0	0	0	0	0	0	0	0	0	0	0	0
c_000000001432_0.2_reassembly	0	0	0	0	0	0	0	0	0	0	0	0	0	0	0	0	0	0	0	0	0	0	0	0	0	0	0	0	0	0	0	0	0	0	0	0	0	0	0	0	0	0	0	0	0	0	0	0	0
c_000000001433_0.2_reassembly	0	0	0	0	0	0	0	0	0	0	0	0	0	0	0	0	0	0	0	0	0	0	0	0	0	0	0	0	0	0	0	0	0	0	0	0	0	0	0	0	0	0	0	0	0	0	0	0	0
c_000000001441_0.2_reassembly	0	0	0	0	0	0	0	0	0	0	0	0	0	0	0	0	0	0	0	0	0	0	0	0	0	0	0	0	0	0	0	0	0	0	0	0	0	0	0	0	0	0	0	0	0	0	0	0	0
c_000000001445_0.2_reassembly	0	0	0	0	0	0	0	0	0	0	0	0	0	0	0	0	0	0	0	0	0	0	0	0	0	0	0	0	0	0	0	0	0	0	0	0	0	0	0	0	0	0	0	0	0	0	0	0	0
c_000000001446_0.2_reassembly	0.601586	0.393106	0.0743136	0	0.090604	0	0.352959	0.392007	0.394265	0.0997559	0.116962	0.365711	0	0.21025	0	0.484808	0	0.779317	0.362355	0.387187	0.061806	0	0.0241611	0	0	0.0739475	0	0.0515558	0	0	0	0.0577181	0.061989	0	0	0	0	0	0.095119	0.0028676	0	0	0	0	0.168761	0	0	0.239231	0.0316046
c_000000001450_0.2_reassembly	0	0	0	0	0	0	0	0	0	0	0	0	0	0	0	0	0	0	0	0	0	0	0	0	0	0	0	0	0	0	0	0	0	0	0	0	0	0	0	0	0	0	0	0	0	0	0	0	0
c_000000001454_0.2_reassembly	0	0	0	0	0	0	0	0	0	0	0	0	0	0	0	0	0	0	0	0	0	0	0	0	0	0	0	0	0	0	0	0	0	0	0	0	0	0	0	0	0	0	0	0	0	0	0	0	0
c_000000001460_0.2_reassembly	0	0	0	0	0	0	0	0	0	0	0	0	0	0	0	0	0	0	0	0	0	0	0	0	0	0	0	0	0	0	0	0	0	0	0	0	0	0	0	0	0	0	0	0	0	0	0	0	0
c_000000001463_0.2_reassembly	0	0	0	0	0	0	0	0	0	0	0	0	0	0	0	0	0	0	0	0	0	0	0	0	0	0	0	0	0	0	0	0	0	0	0	0	0	0	0	0	0	0	0	0	0	0	0	0	0
c_000000001468_0.2_reassembly	1.66475	0.448514	0.427773	1.24272	0.249926	2.19594	0.244925	0.357311	0.553104	1.56149	0.527214	0.656517	0.279788	0.44925	0	0.702412	0	0.339659	0.151074	1.29773	0.71065	0.0975287	0.720212	1.24198	0.295381	2.1396	2.30318	2.28185	0.121359	0	1.0687	4.25154	1.84657	0.162401	0.239041	0.435275	0.235216	0.228302	2.28111	0.571345	0	0	0.144307	0.651368	1.12209	0.246984	0.615034	0	0.19947
c_000000001473_0.2_reassembly	0.526594	0.106375	0	0.0601093	0.0714026	0.487614	0	0.0608379	0.115847	0.168124	0.211111	0.0107468	0	0	0	0.0491803	0	0.0896175	0	0.21275	0.108925	0	0.529144	0.260474	0	0.18561	0.294536	0.482696	0.224408	0	0.17377	1.02805	1.00546	0	0	0	0	0	0.328597	0	0	0	0	0.0588342	0.160109	0	0	0	0
c_000000001475_0.2_reassembly	0	0	0	0	0	0	0	0	0	0	0	0	0	0	0	0	0	0	0	0	0	0	0	0	0	0	0	0	0	0	0	0	0	0	0	0	0	0	0	0	0	0	0	0	0	0	0	0	0
c_000000001480_0.2_reassembly	0.156403	0.117829	0	0	0	0	0.236499	0.178707	0	0	0	0.115163	0	0	0	0.172254	0	0.167625	0.1031	0.0197784	0	0	0	0	0	0	0	0	0	0	0	0	0	0	0	0	0	0	0	0	0	0	0	0	0	0	0	0	0
c_000000001487_0.2_reassembly	0	0	0	0	0	0	0	0	0	0	0	0	0	0	0	0	0	0	0	0	0	0	0	0	0	0	0	0	0	0	0	0	0	0	0	0	0	0	0	0	0	0	0	0	0	0	0	0	0
c_000000001491_0.2_reassembly	0	0	0	0	0.159455	0	0	0.0632286	0	0	0.408417	0.288481	0	0.755384	0	0.164592	0	0	0	0.376013	0	0	0.336692	0	0.720016	1.15906	0	0.419087	0.0657973	0	0	0.430547	0.201146	0	0	0.339854	0	0	0.176843	0.694329	0	0	0	0	0.604426	0.0616479	0	0	0.986564
c_000000001492_0.2_reassembly	0.121507	0.0123861	0	0	0	0	0.125601	0.130413	0	0	0	0.133586	0	0	0	0	0	0.102058	0.0496468	0	0	0	0	0	0	0	0	0	0	0	0	0	0	0	0	0	0	0	0	0	0	0	0	0	0	0	0	0	0
c_000000001497_0.2_reassembly	0	0	0	0	0	0	0	0	0	0	0	0	0	0	0	0	0	0	0	0	0	0	0	0	0	0	0	0	0	0	0	0	0	0	0	0	0	0	0	0	0	0	0	0	0	0	0	0	0
c_000000001504_0.2_reassembly	0.121585	0.143141	0	0	0	0	0.193344	0.117236	0.00803631	0	0	0.145126	0	0	0	0.0784722	0	0.181526	0.0441524	0.105417	0	0	0	0	0	0	0	0	0	0	0	0	0	0	0	0	0	0	0	0	0	0	0	0	0	0	0	0	0
c_000000001507_0.2_reassembly	0.0429354	0	0	0	0	0	0	0	0	0	0	0	0	0	0	0	0	0	0	0	0	0	0	0	0	0.249169	0	0	0	0	0	0	0	0	0	0	0	0	0	0	0	0	0	0	0	0	0	0	0
c_000000001511_0.2_reassembly	0	0	0	0	0	0	0	0	0	0	0	0	0	0	0	0	0	0	0	0	0	0	0	0	0	0	0	0	0	0	0	0	0	0	0	0	0	0	0	0	0	0	0	0	0	0	0	0	0
c_000000001512_0.2_reassembly	0.93002	0.450449	0.282672	1.25558	0.326717	1.69212	0.322805	0.22776	0.171544	1.50695	0.186323	0.437699	0.102289	0.534917	0	0.870183	0.15184	0.281947	0	0.80397	0.409736	0.0915677	0.603448	0.781223	0.296436	1.68198	2.3228	2.22718	0.0692553	0	0.978702	3.16734	1.63243	0.164155	0.289626	0.377572	0.482469	1.28615	1.83338	0.554767	0	0	0.406694	0.677195	0.629817	0.263692	0.556795	0	0.281802
c_000000001513_0.2_reassembly	0	0	0	0	0	0	0	0	0	0	0	0	0	0	0	0	0	0	0	0	0	0	0	0	0	0	0	0	0	0	0	0	0	0	0	0	0	0	0	0	0	0	0	0	0	0	0	0	0
c_000000001515_0.2_reassembly	0	0	0	0	0	0	0	0	0	0	0	0	0	0	0	0	0	0	0	0	0	0	0	0	0	0	0	0	0	0	0	0	0	0	0	0	0	0	0	0	0	0	0	0	0	0	0	0	0
c_000000001516_0.2_reassembly	0	0	0	0	0	0	0	0	0	0	0	0	0	0	0	0	0	0	0	0	0	0	0	0	0	0	0	0	0	0	0	0	0	0	0	0	0	0	0	0	0	0	0	0	0	0	0	0	0
c_000000001517_0.2_reassembly	1.325	0.60125	0.69125	0.148214	0.2525	0.926786	0.105179	0.193036	0.585	0.462857	0.547321	0.344464	0.223036	0.191607	0	0.774464	0.102857	0.344107	0.0453571	1.05732	0.308036	0.128214	0.615357	0.266964	0.0282143	0.247321	0.636607	2.21875	0.435357	0.262321	0.2175	0.697679	9.7375	0	0	0	0	0	4.98429	0.155536	0	0	0	0.393036	0.291071	0	0.265536	0.327857	0.149643
c_000000001519_0.2_reassembly	0	0	0	0	0	0	0	0	0	0	0	0	0	0	0	0	0	0	0	0	0	0	0	0	0	0	0	0	0	0	0	0	0	0	0	0	0	0	0	0	0	0	0	0	0	0	0	0	0
c_000000001522_0.2_reassembly	0	0	0	0	0	0	0	0	0	0	0	0	0	0	0	0	0	0	0	0	0	0	0	0	0	0	0	0	0	0	0	0	0	0	0	0	0	0	0	0	0	0	0	0	0	0	0	0	0
c_000000001534_0.2_reassembly	0	0	0	0	0	0	0	0	0	0	0	0	0	0	0	0	0	0	0	0	0	0	0	0	0	0	0	0	0	0	0	0	0	0	0	0	0	0	0	0	0	0	0	0	0	0	0	0	0
c_000000001539_0.2_reassembly	0	0	0	0	0	0	0	0	0	0	0	0	0	0	0	0	0	0	0	0	0	0	0	0	0	0	0	0	0	0	0	0	0	0	0	0	0	0	0	0	0	0	0	0	0	0	0	0	0
c_000000001543_0.2_reassembly	0	0	0	0	0	0	0	0	0	0	0	0	0	0	0	0	0	0	0	0	0	0	0	0	0	0	0	0	0	0	0	0	0	0	0	0	0	0	0	0	0	0	0	0	0	0	0	0	0
c_000000001548_0.2_reassembly	0	0	0	0	0	0	0	0	0	0	0	0	0	0	0	0	0	0	0	0	0	0	0	0	0	0	0	0	0	0	0	0	0	0	0	0	0	0	0	0	0	0	0	0	0	0	0	0	0
c_000000001550_0.2_reassembly	0	0	0	0	0	0	0	0	0	0	0	0	0	0	0	0	0	0	0	0	0	0	0	0	0	0	0	0	0	0	0	0	0	0	0	0	0	0	0	0	0	0	0	0	0	0	0	0	0
c_000000001552_0.2_reassembly	0.420794	0.243514	0	0	0.0459906	0.0841195	0.144064	0.183569	0.00786164	0.0306604	0.0927673	0.225039	0	0.176494	0	0.110259	0	0.191627	0.110063	0.0611242	0.00825472	0	0	0	0	0.332547	0.0147406	0.028695	0	0	0	0.203616	0	0	0	0	0	0	0	0	0	0	0	0	0.0658412	0	0	0.0053066	0.0518868
c_000000001559_0.2_reassembly	0	0	0	0	0	0	0	0	0	0	0	0	0	0	0	0	0	0	0	0	0	0	0	0	0	0	0	0	0	0	0	0	0	0	0	0	0	0	0	0	0	0	0	0	0	0	0	0	0
c_000000001560_0.2_reassembly	0	0	0	0	0	0	0	0	0	0	0	0	0	0	0	0	0	0	0	0	0	0	0	0	0	0	0	0	0	0	0	0	0	0	0	0	0	0	0	0	0	0	0	0	0	0	0	0	0
c_000000001562_0.2_reassembly	0	0	0	0	0	0	0	0	0	0	0	0	0	0	0	0	0	0	0	0	0	0	0	0	0	0	0	0	0	0	0	0	0	0	0	0	0	0	0	0	0	0	0	0	0	0	0	0.153144	0
c_000000001566_0.2_reassembly	0	0	0	0	0	0	0	0	0	0	0	0	0	0	0	0	0	0	0	0	0	0	0	0	0	0	0	0	0	0	0	0	0	0	0	0	0	0	0	0	0	0	0	0	0	0	0	0	0
c_000000001572_0.2_reassembly	0	0	0	0	0	0	0	0	0	0	0	0	0	0	0	0	0	0	0	0	0	0	0	0	0	0	0	0	0	0	0	0	0	0	0	0	0	0	0	0	0	0	0	0	0	0	0	0	0
c_000000001573_0.2_reassembly	0.706958	0.409478	0.1459	0.371494	0.225062	0.616968	0	0.118033	0.269436	0.377352	0.401313	0.496628	0.0232517	0.21956	0	0.370075	0	0.255059	0.0823571	0.322151	0.660809	0	0.359602	0.0901668	0.506035	1.02982	0.65087	0.503372	0	0	0.136315	1.39847	0.703408	0	0	0.15513	0	0	0.906638	0.329961	0	0	0.111111	0.4306	0.484736	0.236244	0.181931	0	0.226482
c_000000001575_0.2_reassembly	1.38886	0.64107	2.11764	1.05512	1.57563	0.288073	0.567547	0.498667	0.683378	0.265027	4.12452	0.794049	0.0547769	2.44312	0.332101	0.474503	2.09322	0.809098	0.167598	0.630837	3.03388	0.0860779	0.697566	0.0398143	1.91005	1.19099	2.50159	0.74254	0.266145	0.192536	0	4.66601	1.18901	0.851234	0.545447	1.43538	0	0.483533	0.559291	1.95675	1.22857	0.743314	1.42334	0.44174	5.1185	5.19959	0.496861	0.064064	1.87867
c_000000001577_0.2_reassembly	0	0	0	0	0	0	0	0	0.00123592	0	0	0	0	0	0	0	0	0	0	0	0	0	0	0	0	0	0	0	0	0	0	0	0	0	0	0	0	0	0	0	0	0	0	0	0	0	0	0	0
c_000000001578_0.2_reassembly	0	0	0	0	0	0	0	0	0	0	0	0	0	0	0	0	0	0	0	0	0	0	0	0	0	0	0	0	0	0	0	0	0	0	0	0	0	0	0	0	0	0	0	0	0	0	0	0	0
c_000000001589_0.2_reassembly	0	0	0	0	0	0	0	0	0	0	0	0	0	0	0	0	0	0	0	0	0	0	0	0	0	0	0	0	0	0	0	0	0	0	0	0	0	0	0	0	0	0	0	0	0	0	0	0	0
c_000000001593_0.2_reassembly	0	0	0	0	0	0	0	0	0	0	0	0	0	0	0	0	0	0	0	0	0	0	0	0	0	0	0	0	0	0	0	0	0	0	0	0	0	0	0	0	0	0	0	0	0	0	0	0	0
c_000000001611_0.2_reassembly	0	0	0	0	0	0	0	0	0	0	0	0	0	0	0	0	0	0	0	0	0	0	0	0	0	0	0	0	0	0	0	0	0	0	0	0	0	0	0	0	0	0	0	0	0	0	0	0	0
c_000000001611_HOT225_1_0125_megahit	0	0	0	0	0	0	0	0	0	0	0	0	0	0	0	0	0	0	0	0	0	0	0	0	0	0	0	0	0	0	0	0	0	0	0	0	0	0	0	0	0	0	0	0	0	0	0	0	0
c_000000001612_0.2_reassembly	0	0	0	0	0	0	0	0	0	0	0	0	0	0	0	0	0	0	0	0	0	0	0	0	0	0	0	0	0	0	0	0	0	0	0	0	0	0	0	0	0	0	0	0	0	0	0	0	0
c_000000001617_0.2_reassembly	0.172103	0.0819743	0	0	0	0	0.216337	0.17535	0	0	0	0.204936	0	0.0239573	0	0	0	0.190864	0.193174	0.0331217	0	0	0	0	0	0	0	0	0	0	0	0	0	0	0	0	0	0	0	0	0	0	0	0	0	0	0	0	0
c_000000001618_0.2_reassembly	0	0	0	0	0	0	0	0	0	0	0	0	0	0	0	0	0	0	0	0	0	0	0	0	0	0	0	0	0	0	0	0	0	0	0	0	0	0	0	0	0	0	0	0	0	0	0	0	0
c_000000001620_0.2_reassembly	0	0	0	0	0	0	0	0	0	0	0	0	0	0	0	0	0	0	0	0	0	0	0	0	0	0	0	0	0	0	0	0	0	0	0	0	0	0	0	0	0	0	0	0	0	0	0	0	0
c_000000001622_0.2_reassembly	0.455183	0.329635	0.17703	0	0	0	0.239081	0.192905	0	0	0.407297	0.549333	0	0.296395	0	0.106253	0	0.505481	0.117041	0.0964743	0.414489	0	0	0	0	0.756709	0	0	0	0	0	0	0	0	0	0.044422	0	0	0	0.032582	0	0	0	0	0.220225	0	0	0	0.102175
c_000000001623_0.2_reassembly	0	0	0	0	0	0	0	0	0	0	0	0	0	0	0	0	0	0	0	0	0	0	0	0	0	0	0	0	0	0	0	0	0	0	0	0	0	0	0	0	0	0	0	0	0	0	0	0	0
c_000000001627_0.2_reassembly	0	0	0	0	0	0	0	0	0	0	0	0	0	0	0	0	0	0	0	0	0	0	0	0	0	0	0	0	0	0	0	0	0	0	0	0	0	0	0	0	0	0	0	0	0	0	0	0	0
c_000000001638_0.2_reassembly	0	0	0	0	0	0	0	0	0	0	0	0	0	0	0	0	0	0	0	0	0	0	0	0	0	0	0	0	0	0	0	0	0	0	0	0	0	0	0	0	0	0	0	0	0	0	0	0	0
c_000000001641_0.2_reassembly	0	0	0	0	0	0	0	0	0	0	0	0	0	0	0	0	0	0	0	0	0	0	0	0	0	0	0	0	0	0	0	0	0	0	0	0	0	0	0	0	0	0	0	0	0	0	0	0	0
c_000000001643_0.2_reassembly	0.00527017	0	0	0	0	0	0	0	0	0	0	0.0673815	0	0	0	0	0	0	0	0	0	0	0	0	0	0.229808	0	0	0	0	0	0	0	0	0	0	0	0	0	0	0	0	0	0	0	0	0	0	0
c_000000001645_0.2_reassembly	0.546518	0.355051	0	0	0.00861707	0	0.361707	0.311475	0.233221	0.00476391	0.0913549	0.343562	0	0.142987	0	0.375788	0	0.608519	0.347345	0.275606	0.0779739	0	0	0	0	0.110551	0	0.0290738	0	0	0	0	0	0	0	0	0	0	0	0	0	0	0	0	0.0958386	0	0	0.209752	0
c_000000001647_0.2_reassembly	0	0	0	0	0	0	0	0	0	0	0	0	0	0	0	0	0	0	0	0	0	0	0	0	0	0	0	0	0	0	0	0	0	0	0	0	0	0	0	0	0	0	0	0	0	0	0	0	0
c_000000001650_0.2_reassembly	0.266341	0.293425	0	0	0	0.246914	0	0	0	0.134176	0.102785	0.0640253	0.0352187	0.0350273	0	0.110058	0	0.125084	0	0.143267	0.0678534	0	0.409609	0.13542	0	0.123935	0.169777	0.3764	0.184802	0	0.127094	1.28816	0.52761	0	0	0	0	0	0.433439	0	0	0	0	0	0.0278496	0	0	0	0
c_000000001654_0.2_reassembly	0.379887	0.158648	0.0814159	0.084473	0.220595	0.827675	0.102494	0.0761062	0.0284795	0.525181	0	0.392277	0	0.180853	0	0.193725	0	0.354948	0.0262269	0.538214	0.221561	0	0.0473049	0.163797	0.143041	0.602735	0.409815	0.490909	0	0	0.222848	0.713274	0.126146	0	0	0.00884956	0	0	0.437651	0.16605	0	0	0	0.257281	0.231376	0.0139984	0.0189863	0	0
c_000000001655_0.2_reassembly	0.142519	0.036166	0	0	0	0	0.027143	0.079432	0.0754382	0	0	0.0824643	0	0	0	0.04689	0	0.203239	0.045189	0.0122032	0	0	0	0	0	0	0	0	0	0	0	0	0	0	0	0	0	0	0	0	0	0	0	0	0	0	0	0	0
c_000000001660_0.2_reassembly	0	0	0	0	0	0	0	0	0	0	0	0	0	0	0	0	0	0	0	0	0	0	0	0	0	0	0	0	0	0	0	0	0	0	0	0	0	0	0	0	0	0	0	0	0	0	0	0	0
c_000000001663_0.2_reassembly	0	0	0	0	0	0	0	0	0	0	0	0	0	0	0	0	0	0	0	0	0	0.124582	0	0	0	0	0	0	0	0	0	0	0	0	0	0	0	0	0	0	0	0	0	0	0	0	0	0	0
c_000000001665_0.2_reassembly	0	0	0	0	0	0	0	0	0	0	0	0	0	0	0	0	0	0	0	0	0	0	0	0	0	0	0	0	0	0	0	0	0	0	0	0	0	0	0	0	0	0	0	0	0	0	0	0	0
c_000000001668_0.2_reassembly	0	0	0	0	0	0	0	0	0	0	0	0	0	0	0	0	0	0	0	0	0	0	0	0	0	0	0	0	0	0	0	0	0	0	0	0	0	0	0	0	0	0	0	0	0	0	0	0	0
c_000000001670_0.2_reassembly	0.143254	0	0	0	0	0	0.162201	0.101979	0	0	0	0.118392	0	0.00446536	0	0.0411538	0	0.0900314	0.0680666	0	0	0	0	0	0	0	0	0	0	0	0	0	0	0	0	0	0	0	0	0	0	0	0	0	0	0	0	0	0
c_000000001671_0.2_reassembly	0	0	0	0	0	0	0	0	0	0	0	0	0	0	0	0	0	0	0	0	0	0	0	0	0	0	0	0	0	0	0	0	0	0	0	0	0	0	0	0	0	0	0	0	0	0	0	0	0
c_000000001675_0.2_reassembly	0	0	0	0	0	0	0	0	0	0	0	0	0	0	0	0	0	0	0	0	0	0	0	0	0	0	0	0	0	0	0	0	0	0	0	0	0	0	0	0	0	0	0	0	0	0	0	0	0
c_000000001676_0.2_reassembly	0	0	0	0	0	0	0	0	0	0	0	0	0	0	0	0	0	0	0	0	0	0	0	0	0	0	0	0	0	0	0	0	0	0	0	0	0	0	0	0	0	0	0	0	0	0	0	0	0
c_000000001677_0.2_reassembly	0	0	0	0	0	0	0	0	0	0	0	0	0	0	0	0	0	0	0	0	0	0	0	0	0	0	0	0	0	0	0	0	0	0	0	0	0	0	0	0	0	0	0	0	0	0	0	0	0
c_000000001678_0.2_reassembly	0	0	0	0	0	0	0	0	0	0	0	0	0	0	0	0	0	0	0	0	0	0	0	0	0	0	0	0	0	0	0	0	0	0	0	0	0	0	0	0	0	0	0	0	0	0	0	0	0
c_000000001679_0.2_reassembly	0	0	0	0	0	0	0	0	0	0	0	0	0	0	0	0	0	0	0	0	0	0	0	0	0	0	0	0	0	0	0	0	0	0	0	0	0	0	0	0	0	0	0	0	0	0	0	0	0
c_000000001681_0.2_reassembly	0	0	0	0	0	0	0	0	0	0	0	0	0	0	0	0	0	0	0	0	0	0	0	0	0	0	0	0	0	0	0	0	0	0	0	0	0	0	0	0	0	0	0	0	0	0	0	0	0
c_000000001684_0.2_reassembly	0	0	0	0	0	0	0	0	0	0	0	0	0	0	0	0	0	0	0	0	0	0	0	0	0	0	0	0	0	0	0	0	0	0	0	0	0	0	0	0	0	0	0	0	0	0	0	0	0
c_000000001685_0.2_reassembly	0	0	0	0	0	0	0	0	0	0	0	0	0	0	0	0	0	0	0	0	0	0	0	0	0	0	0	0	0	0	0	0	0	0	0	0	0	0	0	0	0	0	0	0	0	0	0	0	0
c_000000001686_0.2_reassembly	0	0	0	0	0	0	0	0	0	0	0	0	0	0	0	0	0	0	0	0	0	0	0	0	0	0	0	0	0	0	0	0	0	0	0	0	0	0	0	0	0	0	0	0	0	0	0	0	0
c_000000001696_0.2_reassembly	1.12009	0.504545	0.0810288	0.128022	0	0.540321	0.127248	0.103268	0.304777	0.30381	0.248308	0.256237	0.119899	0.19358	0	0.607039	0	0.507445	0.201508	0.964417	0.170373	0	1.14195	0.404564	0	0.31812	0.729453	0.558499	0.37633	0.175788	0.238445	2.21853	1.31754	0	0	0	0.0411913	0	1.03578	0.00251402	0	0	0	0.464127	0.400696	0	0.161671	0.408818	0
c_000000001698_0.2_reassembly	0	0	0	0	0	0	0	0	0	0	0	0	0	0	0	0	0	0	0	0	0	0	0	0	0	0	0	0	0	0	0	0	0	0	0	0	0	0	0	0	0	0	0	0	0	0	0	0	0
c_000000001700_0.2_reassembly	0	0	0	0	0	0	0	0	0	0	0	0	0	0	0	0	0	0	0	0	0	0	0	0	0	0	0	0	0	0	0	0	0	0	0	0	0	0	0	0	0	0	0	0	0	0	0	0	0
c_000000001705_0.2_reassembly	0	0	0	0	0	0	0	0	0	0	0	0	0	0	0	0	0	0	0	0	0	0	0	0	0	0	0	0	0	0	0	0	0	0	0	0	0	0	0	0	0	0	0	0	0	0	0	0	0
c_000000001706_0.2_reassembly	0	0	0	0	0	0	0	0	0	0	0	0	0	0	0	0	0	0	0	0	0	0.27792	0	0	0	0	0	0	0	0	0	0	0	0	0	0	0	0	0	0	0	0	0	0	0	0	0	0	0
c_000000001709_0.2_reassembly	0	0	0	0	0	0	0	0	0	0	0	0	0	0	0	0	0	0	0	0	0	0	0	0	0	0	0	0	0	0	0	0	0	0	0	0	0	0	0	0	0	0	0	0	0	0	0	0	0
c_000000001718_0.2_reassembly	0	0	0	0	0	0	0	0	0	0	0	0	0	0	0	0	0	0	0	0	0	0	0	0	0	0	0	0	0	0	0	0	0	0	0	0	0	0	0	0	0	0	0	0	0	0	0	0	0
c_000000001719_0.2_reassembly	0.0435533	0	0	0	0	0	0.0974619	0.0022335	0	0	0	0.0270051	0	0	0	0	0	0.0368528	0.0139086	0	0	0	0	0	0	0	0	0	0	0	0	0	0	0	0	0	0	0	0	0	0	0	0	0	0	0	0	0	0
c_000000001720_0.2_reassembly	0.406678	0.316207	0	0	0	0	0.428555	0.413457	0	0	0.0440995	0.406601	0	0.237906	0	0.286705	0	0.373941	0.381952	0.238484	0.0243799	0	0	0	0	0	0	0	0	0	0	0	0	0	0	0	0	0	0	0	0	0	0	0	0	0	0	0	0
c_000000001729_0.2_reassembly	0.00727817	0	0	0	0	0	0	0	0	0	0.0147557	0.0859089	0	0	0	0	0	0.0231306	0	0	0	0	0	0	0	0.254902	0	0	0	0	0	0	0	0	0	0	0	0	0	0	0	0	0	0	0	0	0	0	0
c_000000001731_0.2_reassembly	0	0	0	0	0	0	0	0	0	0	0	0	0	0	0	0	0	0	0	0	0	0	0	0	0	0	0	0	0	0	0	0	0	0	0	0	0	0	0	0	0	0	0	0	0	0	0	0	0
c_000000001737_0.2_reassembly	0	0	0	0	0	0	0	0	0	0	0	0	0	0	0	0	0	0	0	0	0	0	0	0	0	0	0	0	0	0	0	0	0	0	0	0	0	0	0	0	0	0	0	0	0	0	0	0	0
c_000000001741_0.2_reassembly	0	0	0	0	0	0	0	0	0.103784	0	0	0	0	0	0	0	0	0	0	0	0	0	0	0	0	0	0	0	0	0	0	0	0	0	0	0	0	0	0	0	0	0	0	0	0	0	0	0.122654	0
c_000000001744_0.2_reassembly	0	0	0	0	0	0	0	0	0	0	0	0	0	0	0	0	0	0	0	0	0	0	0	0	0	0	0	0	0	0	0	0	0	0	0	0	0	0	0	0	0	0	0	0	0	0	0	0	0
c_000000001746_0.2_reassembly	5.48962	0	0	0	0	0	0	0	0	0.691005	0	0	0	0	0	0	1.0078	0	3.73208	1.05771	0	0	0	0	0	0	0	0	0	0	0	0	3.00589	0	0	0	0	0	0	0	1.52745	0	0	0	0	0.0323863	0	13.6464	2.15472
c_000000001767_0.2_reassembly	0.209091	0	0	0	0	0	0.140062	0.152542	0	0	0	0.145763	0	0	0	0.0714946	0	0.0930663	0.126348	0	0	0	0	0	0	0	0	0	0	0	0	0	0	0	0	0	0	0	0	0	0	0	0	0	0	0	0	0	0
c_000000001769_0.2_reassembly	0.214732	0.111532	0.0836963	0	0.000378716	0	0.219655	0.187275	0.101685	0	0.127627	0.263965	0	0.375876	0	0.157357	0	0.424541	0.294831	0.17686	0.0541564	0	0	0	0	0.0818027	0	0	0	0	0	0.0388184	0	0	0	0	0	0	0	0	0	0	0	0	0	0	0	0	0
c_000000001772_0.2_reassembly	0	0	0	0	0	0	0	0	0	0	0	0	0	0	0	0	0	0	0	0	0	0	0	0	0	0	0	0	0	0	0	0	0	0	0	0	0	0	0	0	0	0	0	0	0	0	0	0	0
c_000000001779_0.2_reassembly	0	0	0	0	0	0	0	0	0	0	0	0	0	0	0	0	0	0	0	0	0	0	0	0	0	0	0	0	0	0	0	0	0	0	0	0	0	0	0	0	0	0	0	0	0	0	0	0	0
c_000000001792_0.2_reassembly	0	0	0	0	0	0	0	0	0	0	0	0	0	0	0	0	0	0	0	0	0	0	0	0	0	0	0	0	0	0	0	0	0	0	0	0	0	0	0	0	0	0	0	0	0	0	0	0	0
c_000000001793_0.2_reassembly	0	0	0	0	0	0	0	0	0	0	0	0	0	0	0	0	0	0	0	0	0	0	0	0	0	0	0	0	0	0	0	0	0	0	0	0	0	0	0	0	0	0	0	0	0	0	0	0	0
c_000000001795_0.2_reassembly	0.154052	0.0262689	0	0	0	0	0.165331	0.0770258	0	0	0	0.174978	0	0	0	0	0	0.109973	0.083556	0.120956	0	0	0	0	0	0	0	0	0	0	0	0	0	0	0	0	0	0	0	0	0	0	0	0	0	0	0	0	0
c_000000001799_0.2_reassembly	0.535567	0.410845	0.016066	0	0.0345629	0	0.523306	0.481027	0.113096	0	0.155903	0.551739	0	0.326921	0	0.404714	0	0.504386	0.529437	0.413593	0.132016	0	0	0	0	0.0842406	0	0	0	0	0	0	0	0	0	0	0	0	0.0476694	0	0	0	0	0	0.0609872	0	0	0	0.202938
c_000000001800_0.2_reassembly	0	0	0	0	0	0	0	0	0	0	0	0	0	0	0	0	0	0	0	0	0	0.097925	0	0	0	0	0	0	0	0	0	0	0	0	0	0	0	0	0	0	0	0	0	0	0	0	0	0	0
c_000000001802_0.2_reassembly	0.136284	0	0	0	0	0	0.243715	0.128583	0	0	0	0.232211	0	0	0	0.187587	0	0.164023	0.125893	0.0473142	0	0	0	0	0	0	0	0	0	0	0	0	0	0	0	0	0	0	0	0	0	0	0	0	0	0	0	0	0
c_000000001806_0.2_reassembly	0	0	0	0	0	0	0	0	0	0	0	0	0	0	0	0	0	0	0	0	0	0	0	0	0	0	0	0	0	0	0	0	0	0	0	0	0	0	0	0	0	0	0	0	0	0	0	0	0
c_000000001807_0.2_reassembly	0	0	0	0	0	0	0	0	0	0	0	0	0	0	0	0	0	0	0	0	0	0	0	0	0	0	0	0	0	0	0	0	0	0	0	0	0	0	0	0	0	0	0	0	0	0	0	0	0
c_000000001810_0.2_reassembly	0	0	0	0	0	0	0	0	0	0	0	0	0	0	0	0	0	0	0	0	0	0	0	0	0	0	0	0	0	0	0	0	0	0	0	0	0	0	0	0	0	0	0	0	0	0	0	0	0
c_000000001811_0.2_reassembly	0	0	0	0	0	0	0	0	0	0	0	0	0	0	0	0	0	0	0	0	0	0	0	0	0	0	0	0	0	0	0	0	0	0	0	0	0	0	0	0	0	0	0	0	0	0	0	0	0
c_000000001814_0.2_reassembly	0.151545	0.16012	0	0	0	0	0	0	0.617547	0	0.201795	0	0	0	0	0	0	0	0	0	0	0	0	0	0	0.220937	0	0	0	0	0	0.4999	0	0	0	0	0	0	0	0.0141575	0	0	0	0	0.0741775	0	0	0	0
c_000000001816_0.2_reassembly	0	0	0	0	0	0	0	0	0	0	0	0	0	0	0	0	0	0	0	0	0	0	0	0	0	0	0	0	0	0	0	0	0	0	0	0	0	0	0	0	0	0	0	0	0	0	0	0	0
c_000000001823_0.2_reassembly	0	0	0	0	0	0	0	0	0	0	0	0	0	0	0	0	0	0	0	0	0	0	0	0	0	0	0	0	0	0	0	0	0	0	0	0	0	0	0	0	0	0	0	0	0	0	0	0	0
c_000000001824_0.2_reassembly	0.0588473	0.00307593	0	0	0	0.0401489	0	0	0	0	0	0	0	0	0	0	0	0	0	0	0	0	0.0335114	0	0	0	0.0071232	0.272381	0	0	0	0.184637	2.79092	0	0	0	0	0	1.7226	0	0	0	0	0	0	0	0	0	0
c_000000001826_HOT229_2_0025_megahit	0	0	0	0	0	0	0	0	0	0	0	0	0	0	0	0	0	0	0	0	0	0	0	0	0	0	0	0	0	0	0	0	0	0	0	0	0	0	0	0	0	0	0	0	0	0	0	0	0
c_000000002028_HOT232_1_0075_megahit	0	0	0	0	0	0	0	0	0	0	0	0	0	0	0	0	0	0	0	0	0	0	0	0	0	0	0	0	0	0	0	0	0	0	0	0	0	0	0	0	0	0	0	0	0	0	0	0	0
c_000000002186_HOT232_1_0125_megahit	0	0	0	0	0	0	0	0	0	0	0	0	0	0	0	0	0	0	0	0	0	0	0	0	0	0	0	0	0	0	0	0	0	0	0	0	0	0	0	0	0	0	0	0	0	0	0	0	0
c_000000002405_HOT231_2_0025_megahit	0.00688195	0.00741133	0	0	0	0	0	0	0	0	0	0	0	0	0	0.0599965	0	0.0836421	0	0.0584083	0	0	0.0337039	0	0	0.214576	0	0.0547027	0.0559379	0	0	0	0.151579	0	0	0.0104112	0	0	0.131816	0	0	0	0	0	0.0449974	0	0	0.0275278	0
c_000000002454_HOT238_1_0025_megahit	0.0136783	0	0	0	0	0	0	0	0	0	0	0	0	0	0	0	0	0	0.00579839	0	0	0	0	0	0	0	0	0	0	0	0	0	0	0	0	0	0	0	0	0	0	0	0	0	0	0	0	0	0
c_000000002837_HOT225_1_0045_megahit	0	0	0	0	0	0	0	0	0	0	0	0	0	0	0	0	0	0	0	0	0	0	0	0	0	0	0	0	0	0	0	0	0	0	0	0	0	0	0	0	0	0	0	0	0	0	0	0	0
c_000000003142_HOT233_1c_0125_megahit	0	0	0	0	0	0	0	0	0	0	0	0	0	0	0	0	0	0	0	0	0	0	0	0	0	0	0	0	0	0	0	0	0	0	0	0	0	0	0	0	0	0	0	0	0	0	0	0	0
c_000000003210_HOT238_1_0025_megahit	0.037002	0	0	0	0	0	0	0	0	0	0	0	0	0	0	0	0	0	0	0	0	0	0	0	0	0	0	0	0	0	0	0	0	0	0	0	0	0	0	0	0	0	0	0	0	0	0	0	0
c_000000003364_HOT234_1_0200_megahit	0.345374	0.0702429	0	0	0.255457	0.249155	0	0.0304334	0.879342	0.139256	0.276053	0.217492	0	0.099293	0	0	0	0	0	0.209806	0.112665	0	0.0498002	0	0.209345	0	0.154473	0.149708	0	0	0	0.32616	0	0	0	0.042115	0	0.0988318	0	0.0564095	0	0	0	0.0719336	0.179065	0	0	0	0
c_000000003531_HOT224_1_0200_megahit	0	0	0	0	0	0	0	0	0	0	0.186099	0	0	0.301335	0	0	0	0	0	0	0	0	0	0	0.211503	0.13766	0	0.136847	0	0	0	0	0	0	0	0.156561	0	0	0	0.252151	0	0	0	0	0.190163	0	0	0	0.100806
c_000000003713_HOT236_1_0500_megahit	0	0	0	0	0	0	0	0	0	0	0	0	0	0	0	0	0	0	0	0	0	0	0	0	0	0	0	0	0	0	0	0	0	0	0	0	0	0	0	0	0	0	0	0	0	0	0	0	0
c_000000003866_HOT229_2_0025_megahit	0	0	0	0	0	0	0	0	0	0	0	0	0	0	0	0	0	0	0	0	0	0	0	0	0	0	0	0	0	0	0	0	0	0	0	0	0	0	0	0	0	0	0	0	0	0	0	0	0
c_000000004109_HOT225_1_0125_megahit	0	0	0	0	0	0	0	0	0	0	0	0	0	0	0	0	0	0	0	0	0	0	0	0	0	0	0	0	0	0	0	0	0	0	0	0	0	0	0	0	0	0	0	0	0	0	0	0	0
c_000000004309_HOT229_2_0025_megahit	0	0	0	0	0	0	0	0	0	0	0	0	0	0	0	0	0	0	0	0	0	0	0	0	0	0	0	0	0	0	0	0	0	0	0	0	0	0	0	0	0	0	0	0	0	0	0	0	0
c_000000004584_HOT233_1c_0125_megahit	0	0	0	0	0	0	0	0	0	0	0	0	0	0	0	0	0	0	0	0	0	0	0	0	0	0	0	0	0	0	0	0	0	0	0	0	0	0	0	0	0	0	0	0	0	0	0	0	0
c_000000005179_HOT231_2_0125_megahit	0	0	0	0	0	0	0	0	0	0	0	0	0	0	0	0	0	0	0	0	0	0	0	0	0	0	0	0	0	0	0	0	0	0	0	0	0	0	0	0	0	0	0	0	0	0	0	0	0
c_000000005658_HOT224_1_0125_megahit	0	0	0	0	0	0	0	0	0	0	0	0	0	0	0	0	0	0	0	0	0	0	0	0	0	0	0	0	0	0	0	0	0	0	0	0	0	0	0	0	0	0	0	0	0	0	0	0	0
c_000000005812_HOT225_1_0200_megahit	0	0	0	0	0	0	0	0	0	0	0	0	0	0	0	0	0	0	0	0	0	0	0	0	0	0	0	0	0	0	0	0	0	0	0	0	0	0	0	0	0	0	0	0	0	0	0	0	0
c_000000006096_HOT229_1_0025_megahit	0	0	0	0	0	0	0	0	0	0	0	0	0	0	0	0	0	0	0	0	0	0	0	0	0	0	0	0	0	0	0	0	0	0	0	0	0	0	0	0	0	0	0	0	0	0	0	0	0
c_000000006102_HOT225_1_0125_megahit	0	0	0	0	0	0	0	0	0	0	0	0	0	0	0	0	0	0	0	0	0	0	0	0	0	0	0	0	0	0	0	0	0	0	0	0	0	0	0	0	0	0	0	0	0	0	0	0	0
c_000000006138_HOT227_1_0125_megahit	0	0	0	0	0	0	0	0	0	0	0	0	0	0	0	0	0	0	0	0	0	0	0	0	0	0	0	0	0	0	0	0	0	0	0	0	0	0	0	0	0	0	0	0	0	0	0	0	0
c_000000006291_HOT229_2_0770_megahit	0	0	0	0	0	0	0	0	0	0	0	0	0	0	0	0	0	0	0	0	0	0	0	0	0	0	0	0	0	0	0	0	0	0	0	0	0	0	0	0	0	0	0	0	0	0	0	0	0
c_000000006355_HOT229_2_0025_megahit	0	0	0	0	0	0	0	0	0	0	0	0	0	0	0	0	0	0	0	0	0	0	0	0	0	0	0	0	0	0	0	0	0	0	0	0	0	0	0	0	0	0	0	0	0	0	0	0	0
c_000000006563_HOT229_1_0200_megahit	0	0	0	0	0	0	0	0	0	0	0	0	0	0	0	0	0	0	0	0	0	0	0	0	0	0	0	0	0	0	0	0	0	0	0	0	0	0	0	0	0	0	0	0	0	0	0	0	0
c_000000006736_HOT225_1_0125_megahit	0	0	0	0	0	0	0	0	0	0	0	0	0	0	0	0	0	0	0	0	0	0	0	0	0	0	0	0	0	0	0	0	0	0	0	0	0	0	0	0	0	0	0	0	0	0	0	0	0
c_000000007122_HOT224_1_1000_megahit	0.615423	0	0.0172456	0.0780981	0.0360926	0	0	0	2.23725	0	0.462429	0	0	0.0444691	0	0	0	0	0	0	0.225795	0	0	0	0	0	0.33358	0.0178615	0	0	0	0.79527	0.00813008	0	0	0	0	0	0	0	0	0	0	0.0890613	0.217172	0.0719389	0	0	0
c_000000007144_HOT234_3_0025_megahit	0.100206	0.088572	0	0	0	0	0.0170764	0	0	0	0	0	0	0	0	0	0	0	0	0	0	0	0	0	0	0	0	0	0.0208294	0	0	0	0	0	0	0	0	0	0	0	0	0	0	0	0.052918	0	0	0.117095	0
c_000000007371_HOT234_2_0125_megahit	0	0	0	0	0	0	0	0	0	0	0	0	0	0	0	0	0	0	0	0	0	0	0	0	0	0	0	0	0	0	0	0	0	0	0	0	0	0	0	0	0	0	0	0	0	0	0	0	0
c_000000007854_HOT232_1_0200_megahit	0	0	0	0	0	0	0	0	0	0	0	0	0	0	0	0	0	0	0	0	0	0	0	0	0	0	0	0	0	0	0	0	0	0	0	0	0	0	0	0	0	0	0	0	0	0	0	0	0
c_000000007924_HOT229_2_0025_megahit	0	0	0	0	0	0	0	0	0	0	0	0	0	0	0	0	0	0	0	0	0	0	0	0	0	0	0	0	0	0	0	0	0	0	0	0	0	0	0	0	0	0	0	0	0	0	0	0	0
c_000000008125_HOT233_2_0025_megahit	0	0	0	0	0	0	0	0	0	0	0	0	0	0	0	0	0	0	0	0	0	0	0	0	0	0	0	0	0	0	0	0	0	0	0	0	0	0	0	0	0	0	0	0	0	0	0	0	0
c_000000008170_HOT229_2_0770_megahit	0.0096225	0	0	0	0	0	0	0	0	0	0	0	0	0	0	0	0	0	0	0	0	0	0	0	0	0	0	0	0	0	0	0	0	0	0	0.166728	0	0	0	0	0	0	0	0	0.112139	0.0131384	0	0	0.0745744
c_000000008327_HOT232_1_0025_megahit	0	0	0	0	0	0	0	0	0	0	0	0	0	0	0	0	0	0	0	0	0	0	0	0	0	0	0	0	0	0	0	0	0	0	0	0	0	0	0	0	0	0	0	0	0	0	0	0	0
c_000000008573_HOT233_1c_0125_megahit	0	0	0	0	0	0	0	0	0	0	0	0	0	0	0	0	0	0	0	0	0	0	0	0	0	0	0	0	0	0	0	0	0	0	0	0	0	0	0	0	0	0	0	0	0	0	0	0	0
c_000000008948_HOT237_0500_megahit	0	0	0	0	0	0	0	0	0.0598749	0	0	0	0	0	0	0	0	0	0	0	0	0	0	0	0	0	0	0	0	0	0	0	0	0	0	0	0	0	0	0	0	0	0	0	0	0	0	0	0
c_000000009262_HOT227_1_0045_megahit	0	0	0	0	0	0	0	0	0	0	0	0	0	0	0	0	0	0	0	0	0	0	0	0	0	0	0	0	0	0	0	0	0	0	0	0	0	0	0	0	0	0	0	0	0	0	0	0	0
c_000000009665_HOT233_2_0025_megahit	0	0	0	0	0	0	0	0	0	0	0	0	0	0	0	0	0	0	0	0	0	0	0	0	0	0	0	0	0	0	0	0	0	0	0	0	0	0	0	0	0	0	0	0	0	0	0	0	0
c_000000009967_HOT229_2_0025_megahit	0	0	0	0	0	0	0	0	0	0	0	0	0	0	0	0	0	0	0	0	0	0	0	0	0	0	0	0	0	0	0	0	0	0	0	0	0	0	0	0	0	0	0	0	0	0	0	0	0
c_000000010130_HOT234_1_0200_megahit	0	0	0	0	0	0	0	0	0.348107	0	0	0	0	0	0	0	0	0	0	0	0	0	0	0	0	0.284244	0.0825336	0.2052	0	0	0	0.445123	0	0	0	0	0	0	0.0898622	0.173966	0	0	0	0	0.209213	0	0	0	0.0148316
c_000000010221_HOT233_1c_0125_megahit	0	0	0	0	0	0	0	0	0	0	0	0	0	0	0	0	0	0	0	0	0	0	0	0	0	0	0	0	0	0	0	0	0	0	0	0	0	0	0	0	0	0	0	0	0	0	0	0	0
c_000000010251_HOT233_1c_0125_megahit	0	0	0	0	0	0	0	0	0	0	0	0	0	0	0	0	0	0	0	0	0	0	0	0	0	0	0	0	0	0	0	0	0	0	0	0	0	0	0	0	0	0	0	0	0	0	0	0	0
c_000000010729_HOT236_1_0025_megahit	0	0	0	0	0	0	0	0	0	0	0	0	0	0	0	0	0	0	0	0	0	0	0	0	0	0	0	0	0	0	0	0	0	0	0	0	0	0	0	0	0	0	0	0	0	0	0	0	0
c_000000011047_HOT232_1_0200_megahit	0	0	0	0	0	0	0	0	0.182332	0	0.0310793	0	0	0	0	0	0	0	0	0	0	0	0	0	0	0.0122434	0	0	0	0	0	0.0691279	0	0	0	0	0	0	0	0	0	0	0	0	0	0	0	0	0
c_000000011309_HOT226_1_0770_megahit	0.268578	0	0	0	0	0	0	0	1.75366	0	0.382485	0	0	0.180222	0	0.0261361	0	0	0	0	0	0	0	0	0.0148235	0	0.215916	0	0	0	0	0.674859	0	0	0	0	0	0	0	0	0	0	0	0	0.184513	0	0	0	0
c_000000011372_HOT229_1_0200_megahit	0	0	0	0	0	0	0	0	0	0	0	0	0	0	0	0	0	0	0	0	0	0	0	0	0	0	0	0	0	0	0	0	0	0	0	0	0	0	0	0	0	0	0	0	0	0	0	0	0
c_000000011617_HOT231_2_0125_megahit	0	0	0	0	0	0	0	0	0	0	0	0	0	0	0	0	0	0	0	0	0	0	0	0	0	0	0	0	0	0	0	0	0	0	0	0	0	0	0	0	0	0	0	0	0	0	0	0	0
c_000000012049_HOT229_2_0025_megahit	0	0	0	0	0	0	0	0	0	0	0	0	0	0	0	0	0	0	0	0	0	0	0	0	0	0	0	0	0	0	0	0	0	0	0	0	0	0	0	0	0	0	0	0	0	0	0	0	0
c_000000012052_HOT238_1_0025_megahit	0	0	0	0	0	0	0	0	0	0	0	0	0	0	0	0	0	0	0	0	0	0	0	0	0	0	0	0	0	0	0	0	0	0	0	0	0	0	0	0	0	0	0	0	0	0	0	0	0
c_000000012165_HOT238_1_0025_megahit	0	0	0	0	0	0	0	0	0	0	0	0	0	0	0	0	0	0	0	0	0	0	0	0	0	0	0	0	0	0	0	0	0	0	0	0	0	0	0	0	0	0	0	0	0	0	0	0	0
c_000000012236_HOT229_2_0025_megahit	0	0	0	0	0	0	0	0	0	0	0	0	0	0	0	0	0	0	0	0	0	0	0	0	0	0	0	0	0	0	0	0	0	0	0	0	0	0	0	0	0	0	0	0	0	0	0	0	0
c_000000012301_HOT234_3_0025_megahit	0	0	0	0	0	0	0	0	0	0	0	0	0	0	0	0	0	0	0	0	0	0	0	0	0	0	0	0	0	0	0	0	0	0	0	0	0	0	0	0	0	0	0	0	0	0	0	0	0
c_000000012407_HOT238_2_0500_megahit	0.220273	0.0281874	0.230726	0.120217	0.160538	0.115363	0.10939	0.0918424	0.601829	0	0.870263	0.075042	0	0.348143	0	0.205525	0.220646	0	0.11275	0	0.158484	0.0104536	0.0856823	0	0.124697	0.176031	0.413478	0.191152	0	0	0	0.777114	0.454919	0.106029	0.12395	0.153817	0	0.283741	0.0294941	0.403397	0.252007	0	0.0436812	0.326115	0.976106	0.242673	0.165204	0	0.530334
c_000000012509_HOT231_2_0125_megahit	0	0	0	0	0	0	0	0	0	0	0	0	0	0	0	0	0	0	0	0	0	0	0	0	0	0	0	0	0	0	0	0	0	0	0	0	0	0	0	0	0	0	0	0	0	0	0	0	0
c_000000012560_HOT232_1_0025_megahit	0.031933	0	0	0	0	0	0.149163	0.0242691	0	0	0	0	0	0	0	0.0219983	0	0.0102186	0	0.0346296	0	0	0	0	0	0	0	0	0	0	0	0	0	0	0	0	0	0	0	0	0	0	0	0	0	0	0	0	0
c_000000012655_HOT225_1_0125_megahit	0	0	0	0	0	0	0	0	0	0	0	0	0	0	0	0	0	0	0	0	0	0	0	0	0	0	0	0	0	0	0	0	0	0	0	0	0	0	0	0	0	0	0	0	0	0	0	0	0
c_000000012704_HOT234_1_0770_megahit	0	0	0	0	0	0	0	0	1.19511	0	0.114169	0	0	0	0	0	0	0	0	0	0	0	0	0	0	0	0	0	0	0	0	0.311622	0	0	0	0	0	0	0	0	0	0	0	0	0	0.0576698	0	0	0
c_000000012928_HOT229_1_0025_megahit	0	0	0	0	0	0	0	0	0	0	0	0	0	0	0	0	0	0	0	0	0	0	0	0	0	0	0	0	0	0	0	0	0	0	0	0	0	0	0	0	0	0	0	0	0	0	0	0	0
c_000000012992_HOT229_1_0025_megahit	0	0	0	0	0	0	0	0	0	0	0	0	0	0	0	0	0	0	0	0	0	0	0	0	0	0	0	0	0	0	0	0	0	0	0	0	0	0	0	0	0	0	0	0	0	0	0	0	0
c_000000013316_HOT229_1_0200_megahit	0	0	0	0	0	0	0	0	0	0	0	0	0	0	0	0	0	0	0	0	0	0	0	0	0	0	0	0	0	0	0	0	0	0	0	0	0	0	0	0	0	0	0	0	0	0	0	0	0
c_000000013523_HOT231_2_0125_megahit	0	0	0	0	0	0	0	0	0	0	0	0	0	0	0	0	0	0	0	0	0	0	0	0	0	0	0	0	0	0	0	0	0	0	0	0	0	0	0	0	0	0	0	0	0	0	0	0	0
c_000000014497_HOT238_2_0770_megahit	0	0	0	0	0	0	0	0	0	0	0	0	0	0	0	0	0	0	0	0	0	0	0	0	0	0	0	0	0	0	0	0	0	0	0	0	0	0	0	0	0	0	0	0	0	0	0	0	0
c_000000014641_HOT225_1_0125_megahit	0	0	0	0	0	0	0	0	0	0	0	0	0	0	0	0	0	0	0	0	0	0	0	0	0	0	0	0	0	0	0	0	0	0	0	0	0	0	0	0	0	0	0	0	0	0	0	0	0
c_000000014865_HOT238_1_0025_megahit	0	0	0	0	0	0	0	0	0	0	0	0	0	0	0	0	0	0	0	0	0	0	0	0	0	0	0	0	0	0	0	0	0	0	0	0	0	0	0	0	0	0	0	0	0	0	0	0	0
c_000000014955_HOT229_1_0125_megahit	0	0	0	0	0	0	0	0	0	0	0	0	0	0	0	0	0	0	0	0	0	0	0	0	0	0	0	0	0	0	0	0	0	0	0	0	0	0	0	0	0	0	0	0	0	0	0	0	0
c_000000014977_HOT231_2_0125_megahit	0	0	0	0	0	0	0	0	0	0	0	0	0	0	0	0	0	0	0	0	0	0	0	0	0	0	0	0	0	0	0	0	0	0	0	0	0	0	0	0	0	0	0	0	0	0	0	0	0
c_000000015076_HOT229_1_0200_megahit	0	0	0	0	0	0	0	0	0.0385071	0	0	0	0	0	0	0	0	0	0	0	0	0	0	0	0	0	0	0	0	0	0	0	0	0	0	0	0	0	0	0	0	0	0	0	0	0	0	0	0
c_000000015107_HOT231_1_1000_megahit	0.315129	0	0	0	0	0	0	0	1.15465	0	0.346766	0	0	0	0	0	0	0	0	0	0.126723	0	0	0	0	0	0.141923	0	0	0	0	0.266172	0	0	0	0	0	0	0	0	0	0	0	0	0.168611	0	0	0	0
c_000000015142_HOT234_1_0200_megahit	0	0	0	0	0	0	0	0	0.165768	0	0	0	0	0	0	0	0	0	0	0	0	0	0	0	0	0	0	0	0	0	0	0.0164452	0	0	0	0	0	0	0	0	0	0	0	0	0	0	0	0	0
c_000000015241_HOT231_2_0125_megahit	0	0	0	0	0	0	0	0	0	0	0	0	0	0	0	0	0	0	0	0	0	0	0	0	0	0	0	0	0	0	0	0	0	0	0	0	0	0	0	0	0	0	0	0	0	0	0	0	0
c_000000015351_HOT236_1_0125_megahit	0	0	0	0	0	0	0	0	0	0	0	0	0	0	0	0	0	0	0	0	0	0	0	0	0	0	0	0	0	0	0	0	0	0	0	0	0	0	0	0	0	0	0	0	0	0	0	0	0
c_000000015442_HOT234_2_0125_megahit	0	0	0	0	0	0	0	0	0	0	0	0	0	0	0	0	0	0	0	0	0	0	0	0	0	0	0	0	0	0	0	0	0	0	0	0	0	0	0	0	0	0	0	0	0	0	0	0	0
c_000000015568_HOT233_1c_0125_megahit	0	0	0	0	0	0	0	0	0	0	0	0	0	0	0	0	0	0	0	0	0	0	0	0	0	0	0	0	0	0	0	0	0	0	0	0	0	0	0	0	0	0	0	0	0	0	0	0	0
c_000000015891_HOT229_1_0025_megahit	0	0	0	0	0	0	0	0	0	0	0	0	0	0	0	0	0	0	0	0	0	0	0	0	0	0	0	0	0	0	0	0	0	0	0	0	0	0	0	0	0	0	0	0	0	0	0	0	0
c_000000015898_HOT233_1c_0125_megahit	0	0	0	0	0	0	0	0	0	0	0	0	0	0	0	0	0	0	0	0	0	0	0	0	0	0	0	0	0	0	0	0	0	0	0	0	0	0	0	0	0	0	0	0	0	0	0	0	0
c_000000015918_HOT238_1c_0200_megahit	0	0	0	0	0	0	0	0	0.106589	0	0	0	0	0	0	0	0	0	0	0	0	0	0	0	0	0	0	0	0	0	0	0	0	0	0	0	0	0	0	0	0	0	0	0	0	0	0	0	0
c_000000016318_HOT234_2_0125_megahit	0	0	0	0	0	0	0	0	0	0	0	0	0	0	0	0	0	0	0	0	0	0	0	0	0	0	0	0	0	0	0	0	0	0	0	0	0	0	0	0	0	0	0	0	0	0	0	0	0
c_000000016331_HOT229_1_0200_megahit	0	0	0	0	0	0	0	0	0	0	0	0	0	0	0	0	0	0	0	0	0	0	0	0	0	0	0	0	0	0	0	0	0	0	0	0	0	0	0	0	0	0	0	0	0	0	0	0	0
c_000000016340_HOT232_1_0200_megahit	0	0	0	0	0	0	0	0	0	0	0	0	0	0	0	0	0	0	0	0	0	0	0	0	0	0	0	0	0	0	0	0	0	0	0	0	0	0	0	0	0	0	0	0	0	0	0	0	0
c_000000016575_HOT229_1_0200_megahit	0	0	0	0	0	0	0	0	0	0	0	0	0	0	0	0	0	0	0	0	0	0	0	0	0	0	0	0	0	0	0	0	0	0	0	0	0	0	0	0	0	0	0	0	0	0	0	0	0
c_000000016629_HOT231_1_0075_megahit	0	0	0	0	0	0	0	0	0	0	0	0	0	0	0	0	0	0	0	0	0	0	0	0	0	0	0	0	0	0	0	0	0	0	0	0	0	0	0	0	0	0	0	0	0	0	0	0	0
c_000000016724_HOT238_2_0500_megahit	0	0	0	0	0	0	0	0	0	0	0	0	0	0	0	0	0	0	0	0	0	0	0	0	0	0	0	0	0	0	0	0	0	0	0	0	0	0	0	0	0	0	0	0	0	0	0	0	0
c_000000017023_HOT227_1_0125_megahit	0	0	0	0	0	0	0	0	0	0	0	0	0	0	0	0	0	0	0	0	0	0	0	0	0	0	0	0	0	0	0	0	0	0	0	0	0	0	0	0	0	0	0	0	0	0	0	0	0
c_000000017802_HOT229_1_0025_megahit	0	0	0	0	0	0	0	0	0	0	0	0	0	0	0	0	0	0	0	0	0	0	0	0	0	0	0	0	0	0	0	0	0	0	0	0	0	0	0	0	0	0	0	0	0	0	0	0	0
c_000000017907_HOT231_2_0125_megahit	0	0	0	0	0	0	0	0	0	0	0	0	0	0	0	0	0	0	0	0	0	0	0	0	0	0	0	0	0	0	0	0	0	0	0	0	0	0	0	0	0	0	0	0	0	0	0	0	0
c_000000017909_HOT237_1_0200_megahit	0	0	0	0	0	0	0	0	0	0	0	0	0	0	0	0	0	0	0	0	0	0	0	0	0	0	0	0	0	0	0	0	0	0	0	0	0	0	0	0	0	0	0	0	0	0	0	0	0
c_000000018056_HOT232_1_0125_megahit	0	0	0	0	0	0	0	0	0	0	0	0	0	0	0	0	0	0	0	0	0	0	0	0	0	0.416069	0	0	0	0	0	0	0	0	0	0	0	0	0	0	0	0	0	0	0	0	0	0	0
c_000000019146_HOT231_2_0125_megahit	0	0	0	0	0	0	0	0	0	0	0	0	0	0	0	0	0	0	0	0	0	0	0	0	0	0	0	0	0	0	0	0	0	0	0	0	0	0	0	0	0	0	0	0	0	0	0	0	0
c_000000019330_HOT231_2_0125_megahit	0	0	0	0	0	0	0	0	0	0	0	0	0	0	0	0	0	0	0	0	0	0	0	0	0	0	0	0	0	0	0	0	0	0	0	0	0	0	0	0	0	0	0	0	0	0	0	0	0
c_000000019506_HOT236_2_0500_megahit	0	0	0	0	0	0	0	0	0	0	0	0	0	0	0	0	0	0	0	0	0	0	0	0	0	0	0	0	0	0	0	0	0	0	0	0	0	0	0	0	0	0	0	0	0	0	0	0	0
c_000000019809_HOT233_1c_0125_megahit	0	0	0	0	0	0	0	0	0	0	0	0	0	0	0	0	0	0	0	0	0	0	0	0	0	0	0	0	0	0	0	0	0	0	0	0	0	0	0	0	0	0	0	0	0	0	0	0	0
c_000000019971_HOT233_1c_0125_megahit	0	0	0	0	0	0	0	0	0	0	0	0	0	0	0	0	0	0	0	0	0	0	0	0	0	0	0	0	0	0	0	0	0	0	0	0	0	0	0	0	0	0	0	0	0	0	0	0	0
c_000000020075_HOT238_1c_0200_megahit	0	0	0	0	0	0	0	0	0	0	0	0	0	0	0	0	0	0	0	0	0	0	0	0	0	0	0	0	0	0	0	0	0	0	0	0	0	0	0	0	0	0	0	0	0	0	0	0	0
c_000000021149_HOT238_2_0770_megahit	0.935469	0.653834	0.681445	1.63616	1.20369	1.59656	0.604292	0.661407	0.73225	0.485642	0.157305	1.27248	0.327233	1.05775	0	0.852793	0.0241401	0.551436	0.700221	0.754339	0.937046	0	0.659514	0.0244557	0.066267	0	1.37788	0.643894	0	0	0.595614	0.601452	0.727043	0	0	0.457715	0.0935626	0.0680025	0.030609	0.427422	0	0	0.45314	0.80893	0.33733	0.61076	0.0373935	0	0.347902
c_000000021356_HOT225_1_0125_megahit	0	0	0	0	0	0	0	0	0	0	0	0	0	0	0	0	0	0	0	0	0	0	0	0	0	0	0	0	0	0	0	0	0	0	0	0	0	0	0	0	0	0	0	0	0	0	0	0	0
c_000000021370_HOT229_1_0025_megahit	0	0	0	0	0	0	0	0	0	0	0	0	0	0	0	0	0	0	0	0	0	0	0	0	0	0	0	0	0	0	0	0	0	0	0	0	0	0	0	0	0	0	0	0	0	0	0	0	0
c_000000021628_HOT225_1_1000_megahit	1.12135	0.103689	0.103689	0.133939	0.0187096	0.0549047	0	0	2.12502	0	0.722154	0.144431	0	0.12747	0	0	0	0	0.0694177	0.020633	0.340969	0	0	0	0.0549047	0	0.510579	0.201084	0	0	0	0.388355	0	0	0	0.0180101	0	0	0	0.0923238	0	0	0.0185347	0.084805	0.265256	0.314391	0	0	0
c_000000022397_HOT227_1_0125_megahit	0	0	0	0	0	0	0	0	0	0	0	0	0	0	0	0	0	0	0	0	0	0	0	0	0	0	0	0	0	0	0	0	0	0	0	0	0	0	0	0	0	0	0	0	0	0	0	0	0
c_000000022515_HOT225_1_0125_megahit	0	0	0	0	0	0	0	0	0	0	0	0	0	0	0	0	0	0	0	0	0	0	0	0	0	0	0	0	0	0	0	0	0	0	0	0	0	0	0	0	0	0	0	0	0	0	0	0	0
c_000000023206_HOT234_3_0025_megahit	0	0	0	0	0	0	0	0	0	0	0	0	0	0	0	0	0	0	0	0	0	0	0	0	0	0	0	0	0	0	0	0	0	0	0	0	0	0	0	0	0	0	0	0	0	0	0	0	0
c_000000023568_HOT231_2_0125_megahit	0	0	0	0	0	0	0	0	0	0	0	0	0	0	0	0	0	0	0	0	0	0	0	0	0	0	0	0	0	0	0	0	0	0	0	0	0	0	0	0	0	0	0	0	0	0	0	0	0
c_000000024693_HOT229_1_0200_megahit	0	0	0	0	0	0	0	0	0	0	0	0	0	0	0	0	0	0	0	0	0	0	0	0	0	0	0	0	0	0	0	0	0	0	0	0	0	0	0	0	0	0	0	0	0	0	0	0	0
c_000000024742_HOT231_1_0200_megahit	0	0	0	0	0	0	0	0	0	0	0	0	0	0	0	0	0	0	0	0	0	0	0	0	0	0	0	0	0	0	0	0	0	0	0	0	0	0	0	0	0	0	0	0	0	0	0	0	0
c_000000024795_HOT231_2_0125_megahit	0	0	0	0	0	0	0	0	0	0	0	0	0	0	0	0	0	0	0	0	0	0	0	0	0	0	0	0	0	0	0	0	0	0	0	0	0	0	0	0	0	0	0	0	0	0	0	0	0
c_000000025142_HOT236_2_0500_megahit	0	0	0	0	0	0	0	0	0	0	0	0	0	0	0	0	0	0	0	0	0	0	0	0	0	0	0	0	0	0	0	0	0	0	0	0	0	0	0	0	0	0	0	0	0	0	0	0	0
c_000000025309_HOT233_1c_0200_megahit	0	0	0	0	0	0	0	0	0	0	0	0	0	0	0	0	0	0	0	0	0	0	0	0	0	0	0	0	0	0	0	0	0	0	0	0	0	0	0	0	0	0	0	0	0	0	0	0	0
c_000000025757_HOT229_1_0200_megahit	0	0	0	0	0	0	0	0	0	0	0	0	0	0	0	0	0	0	0	0	0	0	0	0	0	0	0	0	0	0	0	0	0	0	0	0	0	0	0	0	0	0	0	0	0	0	0	0	0
c_000000025963_HOT232_2_0500_megahit	0	0	0	0	0	0	0.0659635	0.00351559	0	0	0	0.0095291	0	0	0	0	0	0.000555093	0	0	0	0	0	0	0	0	0	0	0	0	0	0.105005	0	0	0	0	0	0	0	0	0	0	0	0	0	0	0	0	0
c_000000026354_HOT225_1_0125_megahit	0	0	0	0	0	0	0	0	0	0	0	0	0	0	0	0	0	0	0	0	0	0	0	0	0	0	0	0	0	0	0	0	0	0	0	0	0	0	0	0	0	0	0	0	0	0	0	0	0
c_000000027506_HOT227_1_0125_megahit	0	0	0	0	0	0	0	0	0	0	0	0	0	0	0	0	0	0	0	0	0	0	0	0	0	0	0	0	0	0	0	0	0	0	0	0	0	0	0	0	0	0	0	0	0	0	0	0	0
c_000000027544_HOT232_1_0075_megahit	0	0	0	0	0	0	0	0	0	0	0	0	0	0	0	0	0	0	0	0	0	0	0	0	0	0	0	0	0	0	0	0	0	0	0	0	0	0	0	0	0	0	0	0	0	0	0	0	0
c_000000027928_HOT231_2_0125_megahit	0	0	0	0	0	0	0	0	0	0	0	0	0	0	0	0	0	0	0	0	0	0	0	0	0	0	0	0	0	0	0	0	0	0	0	0	0	0	0	0	0	0	0	0	0	0	0	0	0
c_000000028592_HOT231_2_0125_megahit	0	0	0	0	0	0	0	0	0	0	0	0	0	0	0	0	0	0	0	0	0	0	0	0	0	0	0	0	0	0	0	0	0	0	0	0	0	0	0	0	0	0	0	0	0	0	0	0	0
c_000000029319_HOT234_2_0125_megahit	0	0	0	0	0	0	0	0	0	0	0	0	0	0	0	0	0	0	0	0	0	0	0	0	0	0	0	0	0	0	0	0	0	0	0	0	0	0	0	0	0	0	0	0	0	0	0	0	0
c_000000029439_HOT231_2_0125_megahit	0	0	0	0	0	0	0	0	0	0	0	0	0	0	0	0	0	0	0	0	0	0	0	0	0	0	0	0	0	0	0	0	0	0	0	0	0	0	0	0	0	0	0	0	0	0	0	0	0
c_000000030602_HOT234_3_0025_megahit	0	0	0	0	0	0	0	0	0	0	0	0	0	0	0	0	0	0	0	0	0	0	0	0	0	0	0	0	0	0	0	0	0	0	0	0	0	0	0	0	0	0	0	0	0	0	0	0	0
c_000000031602_HOT233_1c_0200_megahit	0	0	0	0	0	0	0	0	0	0	0	0	0	0	0	0	0	0	0	0	0	0	0	0	0	0	0	0	0	0	0	0	0	0	0	0	0	0	0	0	0	0	0	0	0	0	0	0	0
c_000000031635_HOT236_2_0770_megahit	0	0	0	0	0	0	0	0	0	0	0	0	0	0	0	0	0	0	0	0	0	0	0	0	0	0	0	0	0	0	0	0	0	0	0	0	0	0	0	0	0	0	0	0	0	0	0	0	0
c_000000032136_HOT225_1_1000_megahit	0	0	0	0	0	0	0	0	0.000197122	0	0	0	0	0	0	0	0	0.0721467	0	0	0.11709	0	0	0	0	0	0	0.077469	0	0	0	0	0	0	0	0	0	0	0	0.0502661	0	0	0	0	0.0731323	0	0	0	0
c_000000032578_HOT233_1c_0200_megahit	0	0	0	0	0	0	0	0	0.442833	0	0	0	0	0	0	0	0	0	0	0	0	0	0	0	0	0	0.0382696	0.0127169	0	0	0	0.118968	0	0	0	0	0	0	0	0	0	0	0	0	0.0511053	0	0	0	0
c_000000033196_HOT229_1_0200_megahit	0	0	0	0	0	0	0	0	0	0	0	0	0	0	0	0	0	0	0	0	0	0	0	0	0	0	0	0	0	0	0	0	0	0	0	0	0	0	0	0	0	0	0	0	0	0	0	0	0
c_000000035238_HOT231_2_0125_megahit	0	0	0	0	0	0	0	0	0	0	0	0	0	0	0	0	0	0	0	0	0	0	0	0	0	0	0	0	0	0	0	0	0	0	0	0	0	0	0	0	0	0	0	0	0	0	0	0	0
c_000000035735_HOT231_2_0125_megahit	0	0	0	0	0	0	0	0	0	0	0	0	0	0	0	0	0	0	0	0	0	0	0	0	0	0	0	0	0	0	0	0	0	0	0	0	0	0	0	0	0	0	0	0	0	0	0	0	0
c_000000037818_HOT231_2_0125_megahit	0	0	0	0	0	0	0	0	0	0	0	0	0	0	0	0	0	0	0	0	0	0	0	0	0	0	0	0	0	0	0	0	0	0	0	0	0	0	0	0	0	0	0	0	0	0	0	0	0
c_000000040565_HOT232_1_0200_megahit	0	0	0	0	0	0	0	0	0	0	0	0	0	0	0	0	0	0	0	0	0	0	0	0	0	0	0	0	0	0	0	0	0	0	0	0	0	0	0	0	0	0	0	0	0	0	0	0	0
c_000000040566_HOT231_2_0125_megahit	0	0	0	0	0	0	0	0	0	0	0	0	0	0	0	0	0	0	0	0	0	0	0	0	0	0	0	0	0	0	0	0	0	0	0	0	0	0	0	0	0	0	0	0	0	0	0	0	0
c_000000041349_HOT231_2_0125_megahit	0	0	0	0	0	0	0	0	0	0	0	0	0	0	0	0	0	0	0	0	0	0	0	0	0	0	0	0	0	0	0	0	0	0	0	0	0	0	0	0	0	0	0	0	0	0	0	0	0
c_000000041475_HOT229_2_0500_megahit	0	0	0	0	0	0	0	0	0	0	0.00675295	0	0	0	0	0	0	0	0	0	0	0	0	0	0	0	0	0	0	0	0	0	0	0	0	0	0	0	0	0	0	0	0	0	0	0	0	0	0
c_000000041598_HOT232_1_0125_megahit	0	0	0	0	0	0	0	0	0	0	0	0	0	0	0	0	0	0	0	0	0	0	0	0	0	0	0	0	0	0	0	0	0	0	0	0	0	0	0	0	0	0	0	0	0	0	0	0	0
c_000000042267_HOT229_1_0200_megahit	0	0	0	0	0	0	0	0	0.623929	0	0	0	0	0	0	0	0	0	0	0	0	0	0	0	0	0	0.0339734	0.142393	0	0	0	0.151846	0	0	0	0.0152142	0	0	0	0.00162482	0	0	0	0	0.0957164	0	0	0	0
c_000000042449_HOT232_1_0125_megahit	0	0	0	0	0	0	0	0	0	0	0	0	0	0	0	0	0	0	0	0	0	0	0	0	0	0	0	0	0	0	0	0	0	0	0	0	0	0	0	0	0	0	0	0	0	0	0	0	0
c_000000044770_HOT232_1_0125_megahit	0	0	0	0	0	0	0	0	0	0	0	0	0	0	0	0	0	0	0	0	0	0	0	0	0	0	0	0	0	0	0	0	0	0	0	0	0	0	0	0	0	0	0	0	0	0	0	0	0
c_000000045054_HOT232_1_0025_megahit	0	0	0	0	0	0	0	0	0	0	0	0	0	0	0	0	0	0	0	0	0	0	0	0	0	0	0	0	0	0	0	0	0	0	0	0	0	0	0	0	0	0	0	0	0	0	0	0	0
c_000000046468_HOT232_1_0200_megahit	0	0	0	0	0	0	0	0.00918807	0.503281	0	0	0	0	0	0	0	0	0	0	0	0	0	0	0	0	0	0.145884	0.220889	0	0	0	0.123008	0	0	0	0.0151884	0	0	0	0.112882	0	0	0	0	0.202513	0	0	0	0
c_000000050953_HOT229_1_0200_megahit	0	0	0	0	0	0	0	0	0	0	0	0	0	0	0	0	0	0	0	0	0	0	0	0	0	0	0	0	0	0	0	0	0	0	0	0	0	0	0	0	0	0	0	0	0	0	0	0	0
c_000000051176_HOT232_1_0200_megahit	0	0	0	0	0	0	0	0	0	0	0	0	0	0	0	0	0	0	0	0	0	0	0	0	0	0	0	0	0	0	0	0	0	0	0	0	0	0	0	0	0	0	0	0	0	0	0	0	0
c_000000051218_HOT229_1_0200_megahit	0	0	0	0	0	0	0	0	0	0	0	0	0	0	0	0	0	0	0	0	0	0	0	0	0	0	0	0	0	0	0	0	0	0	0	0	0	0	0	0	0	0	0	0	0	0	0	0	0
c_000000052004_HOT236_2_0500_megahit	0	0	0	0	0	0	0	0	0	0	0	0	0	0	0	0	0	0	0	0	0	0	0	0	0	0	0	0	0	0	0	0	0	0	0	0	0	0	0	0	0	0	0	0	0	0	0	0	0
c_000000052870_HOT232_1_0770_megahit	0	0	0	0	0	0	0	0	0	0	0	0	0	0	0	0	0	0	0	0	0	0	0	0	0	0	0	0	0	0	0	0	0.0887945	0	0	0	0	0	0	0	0	0	0	0	0.317334	0.161529	0	0	0
c_000000055059_aloha2_megahit	0	0	0	0	0	0	0	0	0	0	0	0	0	0	0	0	0	0	0	0	0	0	0	0	0	0	0	0	0	0	0	0	0	0	0	0	0	0	0	0	0	0	0	0	0	0	0	0	0
c_000000056533_HOT238_1c_0200_megahit	0	0	0	0	0	0	0	0	0	0	0	0	0	0	0	0	0	0	0	0	0	0	0	0	0	0	0	0	0	0	0	0	0	0	0	0	0	0	0	0	0	0	0	0	0	0	0	0	0
c_000000064610_HOT238_2_0770_megahit	0	0	0	0	0	0	0	0	0	0	0	0	0	0	0	0	0	0	0	0	0	0	0	0	0	0	0	0	0	0	0	0	0	0	0	0	0	0	0	0	0	0	0	0	0	0	0	0	0
c_000000065524_aloha2_megahit	0	0	0	0	0	0	0	0	0	0	0	0	0	0	0	0	0	0	0	0	0	0	0	0	0	0	0	0	0	0	0	0	0	0	0	0	0	0	0	0	0	0	0	0	0	0	0	0	0
c_000000070798_HOT232_1_0200_megahit	0	0	0	0	0	0	0	0	0	0	0	0	0	0	0	0	0	0	0	0	0	0	0	0	0	0	0	0	0	0	0	0	0	0	0	0	0	0	0	0	0	0	0	0	0	0	0	0	0
c_000000071140_HOT229_1_0200_megahit	0	0	0	0	0	0	0	0	0.117086	0	0	0	0	0	0	0	0	0	0	0	0	0	0	0	0	0	0	0	0	0	0	0.00661286	0	0	0	0	0	0	0.151415	0	0	0	0	0	0	0	0	0	0
c_000000082164_HOT238_2_0770_megahit	0	0	0	0	0	0	0	0	0	0	0	0	0	0	0	0	0	0	0	0	0	0	0	0	0	0	0	0	0	0	0	0	0	0	0	0	0	0	0	0	0	0	0	0	0	0	0	0	0
c_000000084512_HOT229_1_0200_megahit	0	0	0	0	0	0	0	0	0	0	0	0	0	0	0	0	0	0	0	0	0	0	0	0	0	0	0	0	0	0	0	0	0	0	0	0	0	0	0	0	0	0	0	0	0	0	0	0	0
c_000000086753_HOT232_1_0200_megahit	0	0	0	0	0	0	0	0	0	0	0	0	0	0	0	0	0	0	0	0	0	0	0	0	0	0	0	0	0	0	0	0	0	0	0	0	0	0	0	0	0	0	0	0	0	0	0	0	0
c_000000087498_HOT238_2_0770_megahit	0.630798	0.491733	0.455358	1.75673	1.1388	1.7401	0.572795	0.315935	0.371615	0.387881	0	1.31987	0	0.775762	0	0.304764	0.0903566	0.550004	0.28242	0.486549	0.95147	0	0.383055	0.0732863	0.175887	0	1.0496	0.498525	0	0	0.530789	0.548843	0.511663	0	0	0	0	0.0418268	0.412637	0.23675	0	0	0.245688	1.17562	0.209581	0.296899	0.290821	0	0.259809
c_000000088735_HOT229_1_0200_megahit	0	0	0	0	0	0	0	0	0	0	0	0	0	0	0	0	0	0	0	0	0	0	0	0	0	0	0	0	0	0	0	0	0	0	0	0	0	0	0	0	0	0	0	0	0	0	0	0	0
c_000000089463_HOT229_1_0200_megahit	0	0	0	0	0	0	0	0	0	0	0	0	0	0	0	0	0	0	0	0	0	0	0	0	0	0	0	0	0	0	0	0	0	0	0	0	0	0	0	0	0	0	0	0	0	0	0	0	0
c_000000093944_HOT229_1_0200_megahit	0	0	0	0	0	0	0	0	0	0	0	0	0	0	0	0	0	0	0	0	0	0	0	0	0	0	0	0	0	0	0	0	0	0	0	0	0	0	0	0	0	0	0	0	0	0	0	0	0
c_000000094855_HOT229_1_0200_megahit	0.132845	0	0	0	0	0	0.0776897	0.073407	0	0	0	0.0246558	0	0	0	0	0	0.051593	0.00552354	0	0	0	0	0	0	0	0	0	0	0	0	0	0	0	0	0	0	0	0	0	0	0	0	0	0	0	0	0	0
c_000000095180_HOT229_1_0200_megahit	0	0	0	0	0	0	0	0	0	0	0	0	0	0	0	0	0	0	0	0	0	0	0	0	0	0	0	0	0	0	0	0	0	0	0	0	0	0	0	0	0	0	0	0	0	0	0	0	0
c_000000097142_HOT229_1_0200_megahit	0	0	0	0	0	0	0	0	0	0	0	0	0	0	0	0	0	0	0	0	0	0	0	0	0	0	0	0	0	0	0	0	0	0	0	0	0	0	0	0	0	0	0	0	0	0	0	0	0
c_000000098712_HOT232_1_0200_megahit	0	0	0	0	0	0	0	0	0	0	0	0	0	0	0	0	0	0	0	0	0	0	0	0	0	0	0	0	0	0	0	0	0	0	0	0	0	0	0	0	0	0	0	0	0	0	0	0	0
c_000000100445_HOT229_1_0200_megahit	0	0	0	0	0	0	0	0	0	0	0	0	0	0	0	0	0	0	0	0	0	0	0	0	0	0	0	0	0	0	0	0	0	0	0	0	0	0	0	0	0	0	0	0	0	0	0	0	0
c_000000109852_HOT229_1_0200_megahit	0	0	0	0	0	0	0	0	0	0	0	0	0	0	0	0	0	0	0	0	0	0	0	0	0	0	0	0	0	0	0	0	0	0	0	0	0	0	0	0	0	0	0	0	0	0	0	0	0
c_000000110084_HOT229_1_0200_megahit	0	0	0	0	0	0	0	0	0	0	0	0	0	0	0	0	0	0	0	0	0	0	0	0	0	0	0	0	0	0	0	0	0	0	0	0	0	0	0	0	0	0	0	0	0	0	0	0	0
c_000000110279_HOT229_1_0200_megahit	0	0	0	0	0	0	0	0	0	0	0	0	0	0	0	0	0	0	0	0	0	0	0	0	0	0	0	0	0	0	0	0	0	0	0	0	0	0	0	0	0	0	0	0	0	0	0	0	0
c_000000116663_HOT232_1_0200_megahit	0	0	0	0	0	0	0	0	0	0	0	0	0	0	0	0	0	0	0	0	0	0	0	0	0	0	0	0	0	0	0	0	0	0	0	0	0	0	0	0	0	0	0	0	0	0	0	0	0
c_000000120103_HOT229_1_0200_megahit	0.0925698	0	0	0	0	0	0.1075	0.0818549	0	0	0	0.0741261	0	0	0	0.0314421	0	0.0302125	0.0277534	0	0	0	0	0	0	0	0	0	0	0	0	0	0	0	0	0	0	0	0	0	0	0	0	0	0	0	0	0	0
c_000000124053_HOT229_1_0200_megahit	0	0	0	0	0	0	0	0	0	0	0	0	0	0	0	0	0	0	0	0	0	0	0	0	0	0	0	0	0	0	0	0	0	0	0	0	0	0	0	0	0	0	0	0	0	0	0	0	0
c_000000125513_HOT229_1_0200_megahit	0	0	0	0	0	0	0	0	0	0	0	0	0	0	0	0	0	0	0	0	0	0	0	0	0	0	0	0	0	0	0	0	0	0	0	0	0	0	0	0	0	0	0	0	0	0	0	0	0
c_000000128353_HOT229_1_0200_megahit	0	0	0	0	0	0	0	0	0	0	0	0	0	0	0	0	0	0	0	0	0	0	0	0	0	0	0	0	0	0	0	0	0	0	0	0	0	0	0	0	0	0	0	0	0	0	0	0	0
c_000000128713_HOT229_1_0200_megahit	0	0	0	0	0	0	0	0	0	0	0	0	0	0	0	0	0	0	0	0	0	0	0	0	0	0	0	0	0	0	0	0	0	0	0	0	0	0	0	0	0	0	0	0	0	0	0	0	0
c_000000141559_HOT229_1_0200_megahit	0	0	0	0	0	0	0	0	0	0	0	0	0	0	0	0	0	0	0	0	0	0	0	0	0	0	0	0.139831	0	0	0	0.0421827	0	0	0	0	0	0	0	0	0	0	0	0	0	0	0	0	0
c_000000141613_HOT229_1_0200_megahit	0	0	0	0	0	0	0	0	0	0	0	0	0	0	0	0	0	0	0	0	0	0	0	0	0	0	0	0	0	0	0	0	0	0	0	0	0	0	0	0	0	0	0	0	0	0	0	0	0
c_000000144691_HOT232_1_0200_megahit	0.233895	0.185329	0	0.0276697	0	0.158092	0	0.0227699	2.09396	0.0889177	0.590575	0.299179	0	0.204785	0	0.045972	0	0.200605	0.0452515	0.147428	0.120767	0	0.0252198	0	0.32166	0.393428	0.0373253	0	0	0	0	0.697939	0.119758	0	0	0.101311	0	0	0.0106644	0	0	0	0	0	0.254215	0.150022	0	0	0.184609
c_000000145288_HOT229_1_0200_megahit	0	0	0	0	0	0	0	0	0	0	0	0	0	0	0	0	0	0	0	0	0	0	0	0	0	0	0	0	0	0	0	0	0	0	0	0	0	0	0	0	0	0	0	0	0	0	0	0	0
c_000000150068_HOT229_1_0200_megahit	0	0	0	0	0	0	0	0	0	0	0	0	0	0	0	0	0	0	0	0	0	0	0	0	0	0	0	0	0	0	0	0	0	0	0	0	0	0	0	0	0	0	0	0	0	0	0	0	0
c_000000150289_HOT232_1_0200_megahit	0.0590462	0.0170326	0	0	0	0	0.115317	0.0633359	0	0	0	0.0470603	0	0	0	0.0782236	0	0.0826394	0.110018	0.0780974	0	0	0	0	0	0	0	0	0	0	0	0	0	0	0	0	0	0	0	0	0	0	0	0	0	0	0	0	0
c_000000151509_HOT229_1_0200_megahit	0	0	0	0	0	0	0	0	0	0	0	0	0	0	0	0	0	0	0	0	0	0	0	0	0	0	0	0	0	0	0	0	0	0	0	0	0	0	0	0	0	0	0	0	0	0	0	0	0
c_000000156124_HOT229_1_0200_megahit	0	0	0	0	0	0	0	0	0	0	0	0	0	0	0	0	0	0	0	0	0	0	0	0	0	0	0	0	0	0	0	0	0	0	0	0	0	0	0	0	0	0	0	0	0	0	0	0	0
c_000000159382_HOT229_1_0200_megahit	0	0	0	0	0	0	0	0	0	0	0	0	0	0	0	0	0	0	0	0	0	0	0	0	0	0	0	0	0	0	0	0	0	0	0	0	0	0	0	0	0	0	0	0	0	0	0	0	0
c_000000159458_HOT229_1_0200_megahit	0	0	0	0	0	0	0	0	0	0	0	0	0	0	0	0	0	0	0	0	0	0	0	0	0	0	0	0	0	0	0	0	0	0	0	0	0	0	0	0	0	0	0	0	0	0	0	0	0
c_000000161838_HOT229_1_0200_megahit	0.21079	0.0984998	0	0	0	0	0.196545	0.20003	0.117745	0	0.0571299	0.211244	0	0.083649	0	0.141082	0	0.10835	0.0972875	0.0819821	0.00772844	0	0	0	0	0.0822852	0	0	0	0	0	0	0	0	0	0	0	0	0	0	0	0	0	0	0.0989544	0	0	0	0
c_000000162115_HOT229_1_0200_megahit	0	0	0	0	0	0	0	0	0	0	0	0	0	0	0	0	0	0	0	0	0	0	0	0	0	0	0	0	0	0	0	0	0	0	0	0	0	0	0	0	0	0	0	0	0	0	0	0	0
c_000000169685_HOT229_1_0200_megahit	0	0	0	0	0	0	0	0	0	0	0	0	0	0	0	0	0	0	0	0	0	0	0	0	0	0	0	0	0	0	0	0	0	0	0	0	0	0	0	0	0	0	0	0	0	0	0	0	0
c_000000171730_aloha2_megahit	0	0	0	0	0	0	0	0	0	0	0	0	0	0	0	0	0	0	0	0	0	0	0	0	0	0	0	0	0	0	0	0	0	0	0	0	0	0	0	0	0	0	0	0	0	0	0	0	0
c_000000172881_aloha2_megahit	0	0	0	0	0	0	0	0	0	0	0	0	0	0	0	0	0	0	0	0	0	0	0	0	0	0	0	0	0	0	0	0	0	0	0	0	0	0	0	0	0	0	0	0	0	0	0	0	0
c_000000174075_aloha2_megahit	0	0	0	0	0	0	0	0	0.18535	0	0	0	0	0	0	0	0	0	0.127117	0	0	0	0	0	0	0	0	0	0	0	0	0	0	0	0	0	0	0	0	0	0	0	0	0	0	0	0	0	0
c_000000175774_HOT229_1_0200_megahit	0	0	0	0	0	0	0	0	0	0	0	0	0	0	0	0	0	0	0	0	0	0	0	0	0	0	0	0	0	0	0	0	0	0	0	0	0	0	0	0	0	0	0	0	0	0	0	0	0
c_000000176422_HOT229_1_0200_megahit	0	0	0	0	0	0	0	0	0	0	0	0	0	0	0	0	0	0	0	0	0	0	0	0	0	0	0	0	0	0	0	0	0	0	0	0	0	0	0	0	0	0	0	0	0	0	0	0	0
c_000000184498_aloha2_megahit	0	0	0	0	0	0	0	0	0	0	0	0	0	0	0	0	0	0	0	0	0	0	0	0	0	0	0	0	0	0	0	0	0	0	0	0	0	0	0	0	0	0	0	0	0	0	0	0	0
c_000000189306_HOT229_1_0200_megahit	0	0	0	0	0	0	0	0	0	0	0	0	0	0	0	0	0	0	0	0	0	0	0	0	0	0	0	0	0	0	0	0	0	0	0	0	0	0	0	0	0	0	0	0	0	0	0	0	0
c_000000190090_HOT229_1_0200_megahit	0	0	0	0	0	0	0	0	0	0	0	0	0	0	0	0	0	0	0	0	0	0	0	0	0	0	0	0	0	0	0	0	0	0	0	0	0	0	0	0	0	0	0	0	0	0	0	0	0
c_000000190470_HOT229_1_0200_megahit	0	0	0	0	0	0	0	0	0	0	0	0	0	0	0	0	0	0	0	0	0	0	0	0	0	0	0	0	0	0	0	0	0	0	0	0	0	0	0	0	0	0	0	0	0	0	0	0	0
c_000000192496_HOT229_1_0200_megahit	0	0	0	0	0	0	0	0	0	0	0	0	0	0	0	0	0	0	0	0	0	0	0	0	0	0	0	0	0	0	0	0	0	0	0	0	0	0	0	0	0	0	0	0	0	0	0	0	0
c_000000193837_aloha2_megahit	0	0	0	0	0	0	0	0	0.2778	0	0	0	0	0	0	0	0	0	0	0	0	0	0	0	0	0	0	0	0	0	0	0	0	0	0	0	0	0	0	0	0	0	0	0	0	0	0	0	0
c_000000198716_HOT229_1_0200_megahit	0.174401	0.0175333	0	0	0	0	0.225467	0.163881	0	0	0.00717769	0.202783	0	0.0262451	0	0.0745713	0	0.11961	0.139992	0.0310668	0	0	0	0	0	0	0	0	0	0	0	0	0	0	0	0	0	0	0	0	0	0	0	0	0	0	0	0	0
c_000000203733_aloha2_megahit	0	0.044142	0	0.214273	0	0	0.0174729	0	0.196616	0	0	0.142726	0	0.00901232	0	0.164613	0	0	0	0	0	0	0	0	0	0.14199	0	0	0	0	0	0	0	0	0	0	0	0	0.0152658	0	0	0	0	0	0.0675005	0	0	0.299246	0
c_000000205590_HOT229_1_0200_megahit	0	0	0	0	0	0	0	0	0	0	0	0	0	0	0	0	0	0	0	0	0	0	0	0	0	0	0	0	0	0	0	0	0	0	0	0	0	0	0	0	0	0	0	0	0	0	0	0	0
c_000000212165_aloha2_megahit	0	0	0	0	0	0	0	0	0.0897936	0	0	0	0	0	0	0	0	0	0	0	0	0	0	0	0	0	0	0.207808	0	0	0	0.124038	0.063469	0	0	0	0	0	0	0	0	0	0	0	0	0	0	0	0
c_000000214095_aloha2_megahit	0	0	0	0	0	0	0	0	0	0	0	0	0	0	0	0	0	0	0	0	0	0	0	0	0	0	0	0	0	0	0	0	0	0	0	0	0	0	0	0	0	0	0	0	0	0	0	0	0
c_000000216274_HOT229_1_0200_megahit	0	0	0	0	0	0	0	0	0	0	0	0	0	0	0	0	0	0	0	0	0	0	0	0	0	0	0	0	0	0	0	0	0	0	0	0	0	0	0	0	0	0	0	0	0	0	0	0	0
c_000000220788_aloha2_megahit	0	0	0	0	0	0	0	0	0	0	0	0	0	0	0	0	0	0	0	0	0	0	0	0	0	0	0	0	0	0	0	0	0	0	0	0	0	0	0	0	0	0	0	0	0	0	0	0	0
c_000000222488_HOT229_1_0200_megahit	0	0	0	0	0	0	0	0	0	0	0	0	0	0	0	0	0	0	0	0.0327371	0	0	0	0	0	0	0	0	0	0	0	0	0	0	0	0	0	0	0	0	0	0	0	0	0	0	0	0	0
c_000000222674_HOT229_1_0200_megahit	0	0	0	0	0	0	0	0	0	0	0	0	0	0	0	0	0	0	0	0	0	0	0	0	0	0	0	0	0	0	0	0	0	0	0	0	0	0	0	0	0	0	0	0	0	0	0	0	0
c_000000222883_aloha2_megahit	0	0	0	0	0	0	0.0388842	0	0.15858	0	0	0	0	0	0	0	0	0	0	0	0	0	0	0	0	0	0	0	0	0	0	0	0	0	0	0	0	0	0	0	0	0	0	0	0	0	0	0	0
c_000000224207_aloha2_megahit	0	0	0	0	0	0	0	0	0	0	0	0	0	0	0	0	0	0	0	0	0	0	0	0	0	0	0	0	0	0	0	0	0	0	0	0	0	0	0	0	0	0	0	0	0	0	0	0	0
c_000000225182_aloha2_megahit	0	0	0	0	0	0	0.00816358	0	0.0274662	0	0	0.00709545	0	0	0	0	0	0	0	0	0	0	0	0	0	0	0	0	0	0	0	0	0	0	0	0	0	0	0	0	0	0	0	0	0	0	0	0	0
c_000000237528_HOT229_1_0200_megahit	0	0	0	0	0	0	0	0	0	0	0	0	0	0	0	0	0	0	0	0	0	0	0	0	0	0	0	0	0	0	0	0	0	0	0	0	0	0	0	0	0	0	0	0	0	0	0	0	0
c_000000239952_HOT229_1_0200_megahit	0	0	0	0	0	0	0	0	0	0	0	0	0	0	0	0	0	0	0	0	0	0	0	0	0	0	0	0	0	0	0	0	0	0	0	0	0	0	0	0	0	0	0	0	0	0	0	0	0
c_000000242668_HOT229_1_0200_megahit	0	0	0	0	0	0	0	0	0	0	0	0	0	0	0	0	0	0	0	0	0	0	0	0	0	0	0	0	0	0	0	0	0	0	0	0	0	0	0	0	0	0	0	0	0	0	0	0	0
c_000000247858_aloha2_megahit	0	0	0	0	0	0	0	0	0.2064	0	0	0	0	0	0	0	0	0	0	0	0	0	0	0	0	0	0	0	0	0	0	0	0	0	0	0	0	0	0	0	0	0	0	0	0	0	0	0	0
c_000000248701_HOT229_1_0200_megahit	0	0	0	0	0	0	0	0	0.20865	0	0	0	0	0	0	0	0	0	0	0	0	0	0	0	0	0	0	0	0	0	0	0.123548	0	0	0	0	0	0	0	0	0	0	0	0	0	0	0	0	0
c_000000251102_HOT229_1_0200_megahit	0	0	0	0	0	0	0	0	0	0	0	0	0	0	0	0	0	0	0	0	0	0	0	0	0	0	0	0	0	0	0	0	0	0	0	0	0	0	0	0	0	0	0	0	0	0	0	0	0
c_000000252733_HOT229_1_0200_megahit	0	0	0	0	0	0	0	0	0	0	0	0	0	0	0	0	0	0	0	0	0	0	0	0	0	0	0	0	0	0	0	0	0	0	0	0	0	0	0	0	0	0	0	0	0	0	0	0	0
c_000000256113_aloha2_megahit	0	0	0	0	0	0	0	0	0	0	0	0	0	0	0	0	0	0	0	0	0	0	0	0	0	0	0	0	0	0	0	0.084472	0	0	0	0	0	0	0	0	0	0	0	0	0	0	0	0	0
c_000000261544_aloha2_megahit	0	0	0	0	0	0	0	0	0	0	0	0	0	0	0	0	0	0	0	0	0	0	0	0	0	0	0	0	0	0	0	0	0	0	0	0	0	0	0	0	0	0	0	0	0	0	0	0	0
c_000000302809_aloha2_megahit	0	0	0	0	0	0	0	0	0	0	0	0	0	0	0	0	0	0	0	0	0	0	0	0	0	0	0	0	0	0	0	0	0	0	0	0	0	0	0	0	0	0	0	0	0	0	0	0	0
c_000000345934_aloha2_megahit	0	0	0	0	0	0	0	0	0	0	0	0	0	0	0	0	0	0	0	0	0	0	0	0	0	0	0	0	0	0	0	0	0	0	0	0	0	0	0	0	0	0	0	0	0	0	0	0	0
c_000000355172_aloha2_megahit	0	0	0	0	0	0	0	0	0.168666	0	0	0	0	0	0	0	0	0	0	0	0	0	0.0764484	0	0	0	0.206891	0.21049	0	0	0.113473	0.33819	0.0594789	0	0	0	0	0	0	0	0	0	0	0	0	0	0	0	0
c_000000371608_aloha2_megahit	1.4661	5.51052	1.09912	2.16275	0.0598385	0.155042	0.813265	0	5.18184	8.0383	0.50465	3.57881	3.88497	1.72479	0	0.245962	0.787078	2.25135	0	0.589329	2.59643	1.08321	4.65798	0.887788	0.0181106	0.360255	2.1964	2.28842	2.19579	0.919481	1.74156	4.56375	1.97614	0	0	0.332354	0.531816	0.311919	1.95179	0.395374	0	0.0603279	1.61136	2.27582	0.366985	0.128488	2.60144	0	0.158957
c_000000386473_aloha2_megahit	0	0	0	0	0	0	0	0	0	0	0	0	0	0	0	0	0	0	0	0	0	0	0	0	0	0	0	0	0	0	0	0	0	0	0	0	0	0	0	0	0	0	0	0	0	0	0	0	0
c_000000398738_aloha2_megahit	0	0	0	0	0	0	0	0	0	0	0	0	0	0	0	0	0	0	0	0	0	0	0	0	0	0	0	0	0	0	0	0	0	0	0	0	0	0	0	0	0	0	0	0	0	0	0	0	0
c_000000440937_aloha2_megahit	0	0	0	0	0	0	0	0	0	0	0	0	0	0	0	0	0	0	0	0	0	0	0	0	0	0	0	0	0	0	0	0.0390801	0	0	0	0	0	0	0	0	0	0	0	0	0	0	0	0	0
c_000000463172_aloha2_megahit	0	0	0	0	0	0	0	0	0	0	0	0	0	0	0	0	0	0	0	0	0	0	0	0	0	0	0	0	0	0	0	0	0	0	0	0	0	0	0	0	0	0	0	0	0	0	0	0	0
c_000000466090_aloha2_megahit	0	0	0	0	0	0	0	0	0	0	0	0	0	0	0	0	0	0	0	0	0	0	0	0	0	0	0	0	0	0	0	0	0	0	0	0	0	0	0	0	0	0	0	0	0	0	0	0	0
c_000000470210_aloha2_megahit	0	0	0	0	0	0	0	0	0	0	0	0	0	0	0	0	0	0	0	0	0	0	0	0	0	0	0	0	0	0	0	0	0	0	0	0	0	0	0	0	0	0	0	0	0	0	0	0	0
c_000000558744_aloha2_megahit	0	0	0	0	0	0	0	0	0.00372539	0	0	0	0	0	0	0	0	0	0	0	0	0	0	0	0	0	0	0	0	0	0	0	0	0	0	0	0	0	0	0	0	0	0	0	0	0	0	0	0
c_000000566081_aloha2_megahit	0	0	0	0	0	0	0	0	0	0	0	0	0	0	0	0	0	0	0	0	0	0	0	0	0	0	0	0	0	0	0	0	0	0	0	0	0	0	0	0	0	0	0	0	0	0	0	0	0
c_000000568471_aloha2_megahit	0	0	0	0	0.0454685	0	0	0	0.436866	0.0227343	0	0	0	0	0	0	0	0	0	0	0	0	0	0	0	0	0.0494624	0	0	0	0.047619	0.00983103	0	0	0	0	0	0	0	0	0	0	0	0	0	0	0	0	0
c_000000624178_aloha2_megahit	0.362025	0.152621	0	0	0	0	0.28286	0.15187	0.812979	0	0.0246357	0.229383	0	0.0211807	0	0.132943	0	0.189425	0.19979	0.112814	0	0	0	0	0	0	0	0	0	0	0	0	0.0447649	0	0	0	0	0	0	0	0	0	0	0	0	0	0	0	0
c_000000641162_aloha2_megahit	0	0	0	0	0	0	0	0	0.115456	0	0	0	0	0	0	0	0	0	0	0	0	0	0	0	0	0	0	0	0	0	0	0	0	0	0	0	0	0	0	0	0	0	0	0	0	0	0	0	0
c_000000641289_aloha2_megahit	0	0	0	0	0	0	0	0	0	0	0	0	0	0	0	0	0	0	0	0	0	0	0	0	0	0	0	0	0	0	0	0	0	0	0	0	0	0	0	0	0	0	0	0	0	0	0	0	0
c_000000643484_aloha2_megahit	0.334207	0.16055	0	0	0	0	0.311271	0.263172	0	0	0.0204456	0.299869	0	0.104587	0	0.183224	0	0.209305	0.132896	0.169987	0	0	0	0	0	0	0	0	0	0	0	0	0	0	0	0	0	0	0	0	0	0	0	0	0	0	0	0	0
c_000000648211_aloha2_megahit	0	0	0	0	0	0	0	0	0.26637	0	0	0	0	0	0	0	0	0	0	0	0	0	0	0	0	0	0	0	0	0	0	0	0	0	0	0	0	0	0	0	0	0	0	0	0	0	0	0	0
c_000000656846_aloha2_megahit	0	0	0	0	0	0	0	0	0	0	0	0	0	0	0	0	0	0	0	0	0	0	0	0	0	0	0	0	0	0	0	0	0	0	0	0	0	0	0	0	0	0	0	0	0	0	0	0	0
c_000000661429_aloha2_megahit	0	0	0	0	0	0	0	0	0	0	0	0	0	0	0	0	0	0	0.0440183	0	0	0	0	0	0	0	0	0	0	0	0	0	0	0	0	0	0	0	0	0	0	0	0	0	0	0	0	0	0
c_000000661558_aloha2_megahit	0	0	0	0	0	0	0	0	0	0	0	0	0	0	0	0	0	0	0	0	0	0	0	0	0	0	0	0	0	0	0	0	0	0	0	0	0	0	0	0	0	0	0	0	0	0	0	0	0
c_000000661630_aloha2_megahit	0	0	0	0	0	0	0	0	0	0	0	0	0	0	0	0	0	0	0	0	0	0	0	0	0	0	0	0	0	0	0	0	0	0	0	0	0	0	0	0	0	0	0	0	0	0	0	0	0
c_000000681298_aloha2_megahit	0	0	0	0	0	0	0	0	0	0	0	0	0	0	0	0	0	0	0	0	0	0	0	0	0	0	0	0	0	0	0	0	0	0	0	0	0	0	0	0	0	0	0	0	0	0	0	0	0
c_000000727907_aloha2_megahit	0.146036	0	0	0	0	0	0.118632	0.0779842	0.00202317	0	0	0.0855251	0	0	0	0.0454295	0	0.0897554	0.0527865	0.119735	0	0	0	0	0	0	0	0	0	0	0	0	0	0	0	0	0	0	0	0	0	0	0	0	0	0	0	0	0
c_000000746509_aloha2_megahit	0	0	0	0	0	0	0	0	0	0	0	0	0	0	0	0	0	0	0	0	0	0	0	0	0	0	0	0	0	0	0	0	0	0	0	0	0	0	0	0	0	0	0	0	0	0	0	0	0
c_000000838904_aloha2_megahit	0	0	0	0	0	0	0	0	0.24483	0	0	0	0	0	0	0	0	0	0	0	0	0	0.0564812	0.0206782	0	0	0.146875	0.0828311	0	0	0.0616803	0.448068	0	0	0	0	0	0	0	0	0	0	0	0	0.0604986	0	0	0	0
c_000000934090_aloha2_megahit	0	0	0	0	0	0	0	0	0.0809384	0	0	0	0	0	0	0	0	0	0	0	0	0	0	0	0	0	0	0	0	0	0	0	0	0	0	0	0	0	0	0	0	0	0	0	0	0	0	0	0
c_000000951644_aloha2_megahit	0	0	0	0	0	0	0	0	0	0	0	0	0	0	0	0	0	0	0	0	0	0	0	0	0	0	0	0	0	0	0	0.180614	0	0	0	0	0	0	0	0	0	0	0	0	0	0	0	0	0
c_000001205288_aloha2_megahit	0	0	0	0	0	0	0	0	0	0	0	0	0	0	0	0	0	0	0	0	0	0	0	0	0	0	0	0	0	0	0	0	0	0	0	0	0	0	0	0	0	0	0	0	0	0	0	0	0
c_000001457519_aloha2_megahit	0	0	0	0	0	0	0	0	0	0	0	0	0	0	0	0	0	0	0	0	0	0	0	0	0	0	0	0	0	0	0	0	0	0	0	0	0	0	0	0	0	0	0	0	0	0	0	0	0
c_000001466934_aloha2_megahit	0	0	0	0	0	0	0	0	0	0	0	0	0	0	0	0	0	0	0	0	0	0	0	0	0	0	0	0	0	0	0	0	0	0	0	0	0	0	0	0	0	0	0	0	0	0	0	0	0
c_000001502870_aloha2_megahit	0	0	0	0	0	0	0	0	0	0	0	0	0	0	0	0	0	0	0	0	0	0	0	0	0	0	0	0	0	0	0	0.365977	0	0	0	0	0	0	0	0	0	0	0	0	0	0	0	0	0
c_000001661426_aloha2_megahit	0	0	0	0	0	0	0	0	0.0100077	0	0	0	0	0	0	0	0	0	0	0	0	0	0.0708237	0	0	0	0	0	0	0	0	0.433333	0	0	0	0	0	0	0	0	0	0	0	0	0	0	0	0	0
c_000001669535_aloha2_megahit	0	0	0	0	0	0	0	0	0.0587467	0	0	0	0	0	0	0	0	0	0	0	0	0	0.0629896	0	0	0	0.276273	0	0	0	0	0.334856	0	0	0	0	0	0	0	0	0	0	0	0	0	0	0	0	0
c_000001718070_aloha2_megahit	0	0	0	0	0	0	0	0	0	0	0	0	0	0	0	0	0	0	0	0	0	0	0	0	0	0	0	0	0	0	0	0	0	0	0	0	0	0	0	0	0	0	0	0	0	0	0	0	0
c_000001740082_aloha2_megahit	0	0	0	0	0	0	0	0	0	0	0	0	0	0	0	0	0	0	0	0	0	0	0	0	0	0	0	0	0	0	0	0	0	0	0	0	0	0	0	0	0	0	0	0	0	0	0	0	0
c_000001747046_aloha2_megahit	0	0	0	0	0	0	0	0	0	0	0	0	0	0	0	0	0	0	0	0	0	0	0	0	0	0	0	0	0	0	0	0.210997	0	0	0	0	0	0	0	0	0	0	0	0	0	0	0	0	0
c_000001785522_aloha2_megahit	0	0	0	0	0	0	0	0	0.0401559	0	0	0	0	0	0	0	0	0	0	0	0	0	0	0	0	0	0	0	0	0	0	0.0382475	0	0	0	0	0	0	0	0	0	0	0	0	0	0	0	0	0
c_000001825445_aloha2_megahit	0	0	0	0	0	0	0	0	0	0	0	0	0	0	0	0	0	0	0	0	0	0	0	0	0	0	0	0	0	0	0	0	0	0	0	0	0	0	0	0	0	0	0	0	0	0	0	0	0
c_000001840100_aloha2_megahit	0	0	0	0	0	0	0	0	0	0	0	0	0	0	0	0	0	0	0	0	0	0	0	0	0	0	0	0	0	0	0	0	0	0	0	0	0	0	0	0	0	0	0	0	0	0	0	0	0
c_000001846238_aloha2_megahit	0	0	0	0	0	0	0	0	0	0	0	0	0	0	0	0	0	0	0	0	0	0	0	0	0	0	0	0	0	0	0	0	0	0	0	0	0	0	0	0	0	0	0	0	0	0	0	0	0
c_000001864863_aloha2_megahit	0	0	0	0	0	0	0	0	0	0	0	0	0	0	0	0	0	0	0	0	0	0	0	0	0	0	0	0	0	0	0	0	0	0	0	0	0	0	0	0	0	0	0	0	0	0	0	0	0
c_000001872816_aloha2_megahit	0	0	0	0	0	0	0	0	0	0	0	0	0	0	0	0	0	0	0	0	0	0	0	0	0	0	0	0	0	0	0	0	0	0	0	0	0	0	0	0	0	0	0	0	0	0	0	0	0
c_000001899655_aloha2_megahit	0	0	0	0	0	0	0	0	0	0	0	0	0	0	0	0	0	0	0	0	0	0	0	0	0	0	0	0	0	0	0	0	0	0	0	0	0	0	0	0	0	0	0	0	0	0	0	0	0
c_000001919927_aloha2_megahit	0	0	0	0	0	0	0	0	0	0	0	0	0	0	0	0	0	0	0	0	0	0	0	0	0	0	0	0	0	0	0	0	0	0	0	0	0	0	0	0	0	0	0	0	0	0	0	0	0
c_000001925879_aloha2_megahit	0	0	0	0	0	0	0	0	0	0	0	0	0	0	0	0	0	0	0	0	0	0	0	0	0	0	0	0	0	0	0	0	0	0	0	0	0	0	0	0	0	0	0	0	0	0	0	0	0
c_000001931239_aloha2_megahit	0	0	0	0	0	0	0	0	0	0	0	0	0	0	0	0	0	0	0	0	0	0	0	0	0	0	0.0520756	0	0	0	0	0	0	0	0	0	0	0	0	0	0	0	0	0	0	0	0	0	0
c_000001944390_aloha2_megahit	0.0298405	0	0	0	0	0	0.0272277	0	0.27159	0	0	0	0	0	0	0.0706821	0	0	0	0	0	0	0.0622937	0.000550055	0	0	0.376375	0.22731	0	0	0.0039879	1.56587	0.0629813	0	0	0	0	0	0	0	0	0	0	0	0.30143	0	0	0	0
c_000001963286_aloha2_megahit	0	0	0	0	0	0	0	0	0	0	0	0	0	0	0	0	0	0	0	0	0	0	0	0	0	0	0	0	0	0	0	0	0	0	0	0	0	0	0	0	0	0	0	0	0	0	0	0	0
c_000001977989_aloha2_megahit	0	0	0	0	0	0	0	0	0	0	0	0	0	0	0	0	0	0	0	0	0	0	0	0	0	0	0	0	0	0	0	0	0	0	0	0	0	0	0	0	0	0	0	0	0	0	0	0	0
c_000001982399_aloha2_megahit	0.022288	0	0	0	0	0	0	0	0	0	0	0	0	0	0	0	0	0	0	0	0	0	0	0	0	0	0	0	0	0	0	0.183876	0	0	0	0	0	0	0	0	0	0	0	0	0	0	0	0	0
c_000002020147_aloha2_megahit	0	0	0	0	0	0	0	0	0	0	0	0	0	0	0	0	0	0	0	0	0	0	0	0	0	0	0	0	0	0	0	0	0	0	0	0	0	0	0	0	0	0	0	0	0	0	0	0	0
c_000002041267_aloha2_megahit	0	0	0	0	0	0	0	0	0	0	0	0	0	0	0	0	0	0	0	0	0	0	0	0	0	0	0	0	0	0	0	0	0	0	0	0	0	0	0	0	0	0	0	0	0	0	0	0	0
c_000002065197_aloha2_megahit	0	0	0	0	0	0	0	0	0	0	0	0	0	0	0	0	0	0	0	0	0	0	0	0	0	0	0	0	0	0	0	0	0	0	0	0	0	0	0	0	0	0	0	0	0	0	0	0	0
c_000002069907_aloha2_megahit	0	0	0	0	0	0	0	0	0	0	0	0	0	0	0	0	0	0	0	0	0	0	0	0	0	0	0	0	0	0	0	0.238448	0	0	0	0	0	0	0	0	0	0	0	0	0	0	0	0	0
c_000002093916_aloha2_megahit	0	0	0	0	0	0	0	0	0	0	0	0	0	0	0	0	0	0	0	0	0	0	0	0	0	0	0	0	0	0	0	0	0	0	0	0	0	0	0	0	0	0	0	0	0	0	0	0	0
c_000002111637_aloha2_megahit	0	0	0	0	0	0	0	0	0	0	0	0	0	0	0	0	0	0	0	0	0	0	0	0	0	0	0	0	0	0	0	0	0	0	0	0	0	0	0	0	0	0	0	0	0	0	0	0	0
c_000002114475_aloha2_megahit	0.179827	0.0016578	0	0	0	0	0.207225	0.197365	0	0	0	0.202164	0	0.0120408	0	0.0602042	0	0.143705	0.182794	0.0698892	0	0	0	0	0	0	0	0	0	0	0	0	0	0	0	0	0	0	0	0	0	0	0	0	0	0	0	0	0
c_000002144497_aloha2_megahit	0.0634708	0	0	0	0	0	0.0377756	0.0416107	0	0	0	0.0209012	0	0	0	0	0	0.0985618	0.00498562	0	0	0	0	0	0	0	0	0	0	0	0	0	0	0	0	0	0	0	0	0	0	0	0	0	0	0	0	0	0
c_000002153789_aloha2_megahit	0	0	0	0	0	0	0	0	0.0549756	0	0	0	0	0	0	0	0	0	0	0	0	0	0	0	0	0	0	0	0	0	0	0	0	0	0	0	0	0	0	0	0	0	0	0	0	0	0	0	0
c_000002185936_aloha2_megahit	0	0	0	0	0	0	0	0	0	0	0	0	0	0	0	0	0	0	0	0	0	0	0	0	0	0	0	0	0	0	0	0	0	0	0	0	0	0	0	0	0	0	0	0	0	0	0	0	0
c_000002190712_aloha2_megahit	0	0	0	0	0	0	0	0	0	0	0	0	0	0	0	0	0	0	0	0	0	0	0	0	0	0	0	0	0	0	0	0	0	0	0	0	0	0	0	0	0	0	0	0	0	0	0	0	0
c_000002193014_aloha2_megahit	0	0	0	0	0	0	0	0	0	0	0	0	0	0	0	0	0	0	0	0	0	0	0	0	0	0	0	0	0	0	0	0	0	0	0	0	0	0	0	0	0	0	0	0	0	0	0	0	0
c_000002210208_aloha2_megahit	0	0	0	0	0	0	0	0	0	0	0	0	0	0	0	0	0	0	0	0	0	0	0	0	0	0	0	0	0	0	0	0	0	0	0	0	0	0	0	0	0	0	0	0	0	0	0	0	0
c_000002211004_aloha2_megahit	0	0	0	0	0	0	0	0	0	0	0	0	0	0	0	0	0	0	0	0	0	0	0	0	0	0	0	0	0	0	0	0	0	0	0	0	0	0	0	0	0	0	0	0	0	0	0	0	0
c_000002221869_aloha2_megahit	0	0	0	0	0	0	0	0	0	0	0	0	0	0	0	0	0	0	0	0	0	0	0	0	0	0	0	0	0	0	0	0	0	0	0	0	0	0	0	0	0	0	0	0	0	0	0	0	0
c_000002223487_aloha2_megahit	0	0	0	0	0	0	0	0	0	0	0	0	0	0	0	0	0	0	0	0	0	0	0	0	0	0	0	0	0	0	0	0	0	0	0	0	0	0	0	0	0	0	0	0	0	0	0	0	0
c_000002224005_aloha2_megahit	0	0	0	0	0	0	0	0	0	0	0	0	0	0	0	0	0	0	0	0	0	0	0	0	0	0	0	0	0	0	0	0	0	0	0	0	0	0	0	0	0	0	0	0	0	0	0	0	0
c_000002230072_aloha2_megahit	0	0	0	0	0	0	0	0	0	0	0	0	0	0	0	0	0	0	0	0	0	0	0	0	0	0	0	0	0	0	0	0	0	0	0	0	0	0	0	0	0	0	0	0	0	0	0	0	0
c_000002234425_aloha2_megahit	0	0	0	0	0	0	0	0	0	0	0	0	0	0	0	0	0	0	0	0	0	0	0	0	0	0	0	0	0	0	0	0	0	0	0	0	0	0	0	0	0	0	0	0	0	0	0	0	0
c_000002235837_aloha2_megahit	0	0	0	0	0	0	0	0	0	0	0	0	0	0	0	0	0	0	0	0	0	0	0	0	0	0	0	0	0	0	0	0	0	0	0	0	0	0	0	0	0	0	0	0	0	0	0	0	0
c_000002240125_aloha2_megahit	0	0	0	0	0	0	0	0	0.289331	0	0	0	0	0	0	0	0	0	0	0	0	0	0	0	0	0	0	0	0	0	0	0.0652025	0	0	0	0	0	0	0	0	0	0	0	0	0	0	0	0	0
c_000002246156_aloha2_megahit	0	0	0	0	0	0	0	0	0	0	0	0	0	0	0	0	0	0	0	0	0	0	0	0	0	0	0	0	0	0	0	0	0	0	0	0	0	0	0	0	0	0	0	0	0	0	0	0	0
c_000002248936_aloha2_megahit	0	0	0	0	0	0	0	0	0	0	0	0	0	0	0	0	0	0	0	0	0	0	0	0	0	0	0	0	0	0	0	0	0	0	0	0	0	0	0	0	0	0	0	0	0	0	0	0	0
c_000002250726_aloha2_megahit	0	0	0	0	0	0	0	0	0	0	0	0	0	0	0	0	0	0	0	0	0	0	0	0	0	0	0	0	0	0	0	0	0	0	0	0	0	0	0	0	0	0	0	0	0	0	0	0	0
c_000002254857_aloha2_megahit	0	0	0	0	0	0	0	0	0	0	0	0	0	0	0	0	0	0	0	0	0	0	0	0	0	0	0	0	0	0	0	0	0	0	0	0	0	0	0	0	0	0	0	0	0	0	0	0	0
c_000002255697_aloha2_megahit	0	0	0	0	0	0	0	0	0	0	0	0	0	0	0	0	0	0	0	0	0	0	0	0	0	0	0	0	0	0	0	0	0	0	0	0	0	0	0	0	0	0	0	0	0	0	0	0	0
c_000002258930_aloha2_megahit	0	0	0	0	0	0	0	0	0	0	0	0	0	0	0	0	0	0	0	0	0	0	0	0	0	0	0	0	0	0	0	0	0	0	0	0	0	0	0	0	0	0	0	0	0	0	0	0	0
c_000002258937_aloha2_megahit	0	0	0	0	0	0	0	0	0	0	0	0	0	0	0	0	0	0	0	0	0	0	0	0	0	0	0	0	0	0	0	0	0	0	0	0	0	0	0	0	0	0	0	0	0	0	0	0	0
c_000002259450_aloha2_megahit	0.154264	0	0	0	0	0	0	0	0.361543	0	0	0	0	0	0	0	0	0	0	0.0419909	0	0	0.0152399	0.298719	0.132782	0	0.566391	0.370055	0	0	0.192445	2.86106	0.222033	0	0	0	0	0	0.152724	0.282344	0	0	0	0.11584	0.437662	0	0.187176	0.0959792	0
c_000002259586_aloha2_megahit	0	0	0	0	0	0	0	0	0	0	0	0	0	0	0	0	0	0	0	0	0	0	0	0	0	0	0	0	0	0	0	0	0	0	0	0	0	0	0	0	0	0	0	0	0	0	0	0	0
c_000002302279_aloha2_megahit	0	0	0	0	0	0	0	0	0	0	0	0	0	0	0	0	0	0	0	0	0	0	0	0	0	0	0	0	0	0	0	0	0	0	0	0	0	0	0	0	0	0	0	0	0	0	0	0	0
c_000002323928_aloha2_megahit	0	0	0	0	0	0	0	0	0	0	0	0	0	0	0	0	0	0	0	0	0	0	0	0	0	0	0	0	0	0	0	0	0	0	0	0	0	0	0	0	0	0	0	0	0	0	0	0	0
c_000002346586_aloha2_megahit	0	0	0	0	0	0	0	0	0	0	0	0	0	0	0	0	0	0	0	0	0	0	0	0	0	0	0	0	0	0	0	0	0	0	0	0	0	0	0	0	0	0	0	0	0	0	0	0	0
c_000002352037_aloha2_megahit	0	0	0	0	0	0	0	0	0	0	0	0	0	0	0	0	0	0	0	0	0	0	0	0	0	0	0	0	0	0	0	0	0	0	0	0	0	0	0	0	0	0	0	0	0	0	0	0	0
c_000002359900_aloha2_megahit	0	0	0	0	0	0	0	0	0	0	0	0	0	0	0	0	0	0	0	0	0	0	0	0	0	0	0	0	0	0	0	0	0	0	0	0	0	0	0	0	0	0	0	0	0	0	0	0	0
c_000002370628_aloha2_megahit	0	0	0	0	0	0	0	0	0.432355	0	0	0	0	0	0	0	0	0	0	0	0	0	0.0625466	0.0972395	0	0	0.305397	0.269212	0	0	0.154688	0.386595	0.0999751	0	0	0	0	0.0157921	0.0399154	0	0	0	0	0.154315	0.0754787	0	0	0	0
c_000002417601_aloha2_megahit	0	0	0	0	0	0	0	0	0	0	0	0	0	0	0	0	0	0	0	0	0	0	0	0	0	0	0	0	0	0	0	0	0	0	0	0	0	0	0	0	0	0	0	0	0	0	0	0	0
c_000002428789_aloha2_megahit	0	0	0	0	0	0	0	0	0	0	0	0	0	0	0	0	0	0	0	0	0	0	0	0	0	0	0	0	0	0	0	0	0	0	0	0	0	0	0	0	0	0	0	0	0	0	0	0	0
c_000002454591_aloha2_megahit	0	0	0	0	0	0	0	0	0	0	0	0	0	0	0	0	0	0	0	0	0	0	0	0	0	0	0	0	0	0	0	0	0	0	0	0	0	0	0	0	0	0	0	0	0	0	0	0	0
c_000002461724_aloha2_megahit	0	0	0	0	0	0	0	0	0	0	0	0	0	0	0	0	0	0	0	0	0	0	0	0	0	0	0	0	0	0	0	0	0	0	0	0	0	0	0	0	0	0	0	0	0	0	0	0	0
c_000002607853_aloha2_megahit	0.134809	0	0	0	0.0656876	0	0	0	0.225267	0.275537	0	0.0956452	0	0.0682449	0	0	0	0.0146865	0.0758439	0.100614	0	0	0	0	0	0	0.0740172	0	0	0	0	0.154903	0	0	0	0	0	0	0	0.0219202	0	0	0	0	0.195455	0	0	0	0
c_000002621176_aloha2_megahit	0	0	0	0	0	0	0	0	0	0	0	0	0	0	0	0	0	0	0	0	0	0	0	0	0	0	0	0	0	0	0	0	0	0	0	0	0	0	0	0	0	0	0	0	0	0	0	0	0
c_000002630675_aloha2_megahit	0	0	0	0	0	0	0	0	0.109357	0	0	0	0	0	0	0	0	0	0	0	0	0	0.025608	0	0	0	0.130295	0.0241585	0	0	0	0.153809	0	0	0	0	0	0	0	0	0	0	0	0	0	0	0	0	0
c_000002656731_aloha2_megahit	0.0775218	0	0	0	0	0	0	0	0.135822	0	0	0	0	0	0	0	0	0	0	0	0	0	0	0	0	0	0	0	0	0	0	0	0	0	0	0	0	0	0	0	0	0	0	0	0	0	0	0	0
c_000002659009_aloha2_megahit	0.155915	0	0	0	0	0	0	0	0.272851	0	0	0.221957	0	0	0	0.141447	0	0.0777872	0	0.107915	0.019234	0	0	0	0	0	0	0	0	0	0	0.123234	0	0	0	0	0	0	0	0	0	0	0	0	0	0	0	0	0
c_000002672523_aloha2_megahit	0	0	0	0	0	0	0	0	0	0	0	0	0	0	0	0	0	0	0	0	0	0	0	0	0	0	0	0	0	0	0	0	0	0	0	0	0	0	0	0	0	0	0	0	0	0	0	0	0
c_000002675550_aloha2_megahit	0	0	0	0	0	0	0	0	0	0	0	0	0	0	0	0	0	0	0	0	0	0	0	0	0	0	0	0	0	0	0	0	0	0	0	0	0	0	0	0	0	0	0	0	0	0	0	0	0
c_000002685564_aloha2_megahit	0	0	0	0	0	0	0	0	0	0	0	0	0	0	0	0	0	0	0	0	0	0	0	0	0	0	0	0	0	0	0	0	0	0	0	0	0	0	0	0	0	0	0	0	0	0	0	0	0
c_000002687986_aloha2_megahit	0	0	0	0	0	0	0	0	0	0	0	0	0	0	0	0	0	0	0	0	0	0	0	0	0	0	0	0	0	0	0	0	0	0	0	0	0	0	0	0	0	0	0	0	0	0	0	0	0
c_000002705633_aloha2_megahit	0	0	0	0	0	0	0	0	0	0	0	0	0	0	0	0	0	0	0	0	0	0	0	0	0	0.12738	0	0	0	0	0	0.0964001	0	0	0	0	0	0	0	0	0	0	0	0	0	0	0	0	0
c_000002753306_aloha2_megahit	0	0	0	0	0	0	0	0	0	0	0	0	0	0	0	0	0	0	0	0	0	0	0	0	0	0	0	0	0	0	0	0	0	0	0	0	0	0	0	0	0	0	0	0	0	0	0	0	0
c_000002761260_aloha2_megahit	0	0	0	0	0	0	0	0	0	0	0	0	0	0	0	0	0	0	0	0	0	0	0	0	0	0	0	0	0	0	0	0	0	0	0	0	0	0	0	0	0	0	0	0	0	0	0	0	0
c_000002769818_aloha2_megahit	0.194568	0.154815	0	0	0	0	0.287284	0.320741	0	0	0	0.219259	0	0	0	0.0119753	0	0.193827	0.287901	0.0780247	0	0	0	0	0	0	0	0	0	0	0	0	0	0	0	0	0	0	0	0	0	0	0	0	0	0	0	0	0
c_000002786385_aloha2_megahit	0.151493	0.00608941	0	0	0	0	0.172583	0.0577751	0.0013367	0	0	0.083618	0	0	0	0.0188623	0	0.0913412	0.0169315	0.000742611	0	0	0	0	0	0	0	0	0	0	0	0	0	0	0	0	0	0	0	0	0	0	0	0	0	0	0	0	0
c_000002841419_aloha2_megahit	0	0	0	0	0	0	0	0	0	0	0	0	0	0	0	0	0	0	0	0	0	0	0.0588566	0	0	0	0	0	0	0	0	0	0	0	0	0	0	0	0	0	0	0	0	0	0	0	0	0	0
c_000002886804_aloha2_megahit	0.047479	0	0	0	0	0	0	0.00871849	0.118487	0	0	0.0779412	0	0	0	0.0560924	0	0	0	0.092542	0.128992	0	0.246429	0	0.258929	0	0	0.0832983	0.155042	0	0	0.0493697	0.13855	0	0	0.0576681	0	0	0.0167017	0	0	0	0	0	0	0	0	0	0
c_000002941664_aloha2_megahit	0.130795	0	0	0	0	0	0	0	0.298678	0	0	0.110081	0	0	0	0	0	0	0	0.027027	0	0	0	0.068258	0	0.421779	0	0	0	0	0	0	0	0	0	0	0	0	0	0	0	0	0	0	0.170842	0	0	0	0
c_000002955662_aloha2_megahit	0	0	0	0	0	0	0	0	0	0	0	0	0	0	0	0	0	0	0	0	0	0	0	0	0	0	0	0	0	0	0	0.107395	0	0	0	0	0	0	0	0	0	0	0	0	0	0	0	0	0
c_000002958248_aloha2_megahit	0	0	0	0	0	0	0	0	0	0	0	0	0	0	0	0	0	0	0	0	0	0	0	0	0	0	0	0	0	0	0	0	0	0	0	0	0	0	0	0	0	0	0	0	0	0	0	0	0
c_000002993069_aloha2_megahit	0	0	0	0	0	0	0	0	0	0	0	0	0	0	0	0	0	0	0	0	0	0	0	0	0	0	0	0	0	0	0	0	0	0	0	0	0	0	0	0	0	0	0	0	0	0	0	0	0
c_000003004057_aloha2_megahit	0	0	0	0	0	0	0	0	0	0	0	0	0	0	0	0	0	0	0	0	0	0	0	0	0	0	0	0	0	0	0	0	0	0	0	0	0	0	0	0	0	0	0	0	0	0	0	0	0
c_000003007033_aloha2_megahit	0.0321429	0	0	0	0	0	0	0	0.103896	0	0	0	0	0	0	0	0	0	0	0	0	0	0	0	0	0	0	0	0	0	0	0	0	0	0	0	0	0	0	0	0	0	0	0	0	0	0	0	0
c_000003031286_aloha2_megahit	0	0	0	0	0	0	0	0	0	0	0	0	0	0	0	0	0	0	0	0	0	0	0	0	0	0	0	0	0	0	0	0.124585	0	0	0	0	0	0	0	0	0	0	0	0	0	0	0	0	0
c_000003159039_aloha2_megahit	0	0	0	0	0	0	0	0	0	0	0	0	0	0	0	0	0	0	0	0	0	0	0	0	0	0	0	0	0	0	0	0	0	0	0	0	0	0	0	0	0	0	0	0	0	0	0	0	0
c_000003163904_aloha2_megahit	0	0	0	0	0	0	0	0	0	0	0	0	0	0	0	0	0	0	0	0	0	0	0	0	0	0	0	0	0	0	0	0	0	0	0	0	0	0	0	0	0	0	0	0	0	0	0	0	0
c_000003169432_aloha2_megahit	0	0	0	0	0	0	0	0	0.206121	0	0	0	0	0	0	0.000293341	0	0	0	0	0	0	0	0	0	0	0	0	0	0	0	0	0	0	0	0	0	0	0	0	0	0	0	0	0	0	0	0	0
c_000003186846_aloha2_megahit	0.243394	0.176287	0	0	0	0	0.40299	0.298505	0	0	0	0.206711	0	0.0498957	0	0.144298	0	0.239743	0.222879	0.0394645	0	0	0	0	0	0	0	0	0	0	0	0	0	0	0	0	0	0	0	0	0	0	0	0	0	0	0	0	0
c_000003193300_aloha2_megahit	0	0	0	0	0	0	0	0	0	0	0	0	0	0	0	0	0	0	0	0	0	0	0	0	0	0	0	0	0	0	0	0	0	0	0	0	0	0	0	0	0	0	0	0	0	0	0	0	0
c_000003210987_aloha2_megahit	0	0	0	0	0	0	0	0	0	0	0	0	0	0	0	0	0	0	0	0	0	0	0	0	0	0	0	0	0	0	0	0	0	0	0	0	0	0	0	0	0	0	0	0	0	0	0	0	0
c_000007245632_aloha2_megahit	0	0	0	0	0	0	0	0	0	0	0	0	0	0	0	0	0	0	0	0	0	0	0	0	0	0	0	0	0	0	0	0	0	0	0	0	0	0	0	0	0	0	0	0	0	0	0	0	0
c_000007284047_aloha2_megahit	0	0	0	0	0	0	0	0	0	0	0	0	0	0	0	0	0	0	0	0	0	0	0	0	0	0	0	0	0	0	0	0	0	0	0	0	0	0	0	0	0	0	0	0	0	0	0	0	0
c_000007294828_aloha2_megahit	0	0	0	0	0	0	0	0	0	0	0	0	0	0	0	0	0	0	0	0	0	0	0	0	0	0	0	0	0	0	0	0	0	0	0	0	0	0	0	0	0	0	0	0	0	0	0	0.113619	0
c_000007311735_aloha2_megahit	0	0	0	0	0	0	0	0	0.214418	0	0	0	0	0	0	0	0	0	0	0	0	0	0	0	0	0.486541	0	0	0	0	0	0.363243	0	0	0	0	0	0	0	0	0	0	0	0	0.128094	0	0	0	0
c_000007353573_aloha2_megahit	0	0	0	0	0	0	0	0	0.083641	0	0	0	0	0	0	0	0	0	0	0	0	0	0	0	0	0	0	0	0	0	0	0	0	0	0	0	0	0	0	0	0	0	0	0	0	0	0	0	0
c_000007369952_aloha2_megahit	0	0	0	0	0	0	0	0	0	0	0	0	0	0	0	0	0	0	0	0	0	0	0	0	0	0	0	0	0	0	0	0	0	0	0	0	0	0	0	0	0	0	0	0	0	0	0	0	0
c_000007378077_aloha2_megahit	0	0	0	0	0	0	0	0	0	0	0	0	0	0	0	0	0	0	0	0	0	0	0	0	0	0	0	0	0	0	0	0	0	0	0	0	0	0	0	0	0	0	0	0	0	0	0	0	0
c_000007966363_aloha2_megahit	0	0	0	0	0	0	0	0	0	0	0	0	0	0	0	0	0	0	0	0	0	0	0	0	0	0	0	0	0	0	0	0	0	0	0	0	0	0	0	0	0	0	0	0	0	0	0	0	0
c_000007970241_aloha2_megahit	0	0	0	0	0	0	0	0	0	0	0	0	0	0	0	0	0	0	0	0	0	0	0	0	0	0	0	0	0	0	0	0	0	0	0	0	0	0	0	0	0	0	0	0	0	0	0	0	0
c_000007975059_aloha2_megahit	0	0	0	0	0	0	0	0	0	0	0	0	0	0	0	0	0	0	0	0	0	0	0	0	0	0	0	0	0	0	0	0	0	0	0	0	0	0	0	0	0	0	0	0	0	0	0	0	0
c_000007981454_aloha2_megahit	0.12071	0	0	0	0	0.0902539	0	0	0	0.0192176	0	0	0	0	0	0	0	0	0	0.0725806	0	0	0.0634008	0	0	0	0	0.344715	0	0	0	0.131778	2.31074	0	0	0	0	0	1.72881	0	0	0	0	0	0	0	0	0	0
c_000007994893_aloha2_megahit	0.0625797	0	0	0	0	0	0	0	0	0	0	0	0	0	0	0	0	0	0	0.049612	0	0	0	0	0	0	0	0.238972	0	0	0	0	2.16412	0	0	0	0	0	1.17591	0	0	0	0	0	0	0	0	0	0
c_000007996314_aloha2_megahit	0.0151653	0	0	0	0	0	0	0	0	0	0	0	0	0	0	0	0	0	0	0	0	0	0.0719498	0	0	0	0	0.321323	0	0	0	0.179019	2.57377	0	0	0	0	0	1.29327	0	0	0	0	0	0	0	0	0	0
c_000007998492_aloha2_megahit	0.108007	0	0.158834	0	0	0.0164312	0	0	0	0	0	0	0	0	0	0	0	0	0	0.0500602	0	0	0.0864279	0	0	0	0	0.433344	0	0	0	0.265637	3.59777	0	0	0	0	0	1.57575	0	0	0	0	0	0	0	0	0	0
c_000008012054_aloha2_megahit	0	0	0	0	0	0	0	0	0	0	0	0	0	0	0	0	0	0	0	0	0	0	0	0	0	0	0	0	0	0	0	0	0	0	0	0	0	0	0	0	0	0	0	0	0	0	0	0	0
c_000008012076_aloha2_megahit	0.331328	0.177603	0.167152	0	0	0.268748	0	0	0	0	0	0	0	0	0	0.167406	0	0	0	0.226184	0	0	0.0667596	0	0	0	0.0825944	0.723081	0	0	0	0.235052	3.99696	0	0	0	0	0	2.1662	0	0	0	0	0	0	0	0	0	0
c_000008013517_aloha2_megahit	0.638098	0.135958	0.342748	0	0	0.289929	0	0	0.234136	0.0471125	0.0240046	0.150589	0.110323	0	0	0.168236	0	0.0804499	0	0.41957	0.0653299	0	0.276399	0	0	0	0.256144	0.93467	0.049191	0	0.042222	0.438195	5.75221	0	0	0	0	0	3.4168	0	0	0	0	0	0.0303216	0	0.00868077	0.019603	0
c_000008023695_aloha2_megahit	0.0548325	0	0	0	0	0	0	0	0	0	0	0	0	0	0	0	0	0	0	0.139643	0	0	0	0	0	0	0	0.340972	0	0	0	0.000553863	2.1969	0	0	0	0	0	1.24432	0	0	0	0	0	0	0	0	0	0
c_000008030414_aloha2_megahit	0	0	0	0	0	0.00544127	0	0	0	0	0	0	0	0	0	0	0	0	0	0.000530856	0	0	0	0	0	0	0	0.0992701	0	0	0	0.0349038	2.12422	0	0	0	0	0	0.869011	0	0	0	0	0	0	0	0	0	0
c_000008030630_aloha2_megahit	0.184463	0	0	0	0	0.0592041	0	0	0	0	0	0	0	0	0	0.00775434	0	0	0	0.152994	0	0	0	0	0	0	0	0.27918	0	0	0	0.0882472	2.82103	0	0	0	0	0	1.47525	0	0	0	0	0	0	0	0	0	0
c_000008032616_aloha2_megahit	0.260583	0.0612789	0.323934	0	0	0.149201	0	0	0	0	0	0.0206483	0.0489935	0	0	0.172217	0	0	0	0.416667	0.0227946	0	0.219805	0	0	0	0.119671	0.542259	0	0	0	0.244005	4.39735	0	0	0	0	0	2.11967	0	0	0	0	0.0216844	0	0	0	0	0
c_000008037395_aloha2_megahit	0	0	0.024148	0	0	0	0	0	0	0	0	0	0	0	0	0	0	0	0	0.0354513	0	0	0	0	0	0	0	0.39082	0	0	0	0.0791231	2.28669	0	0	0	0	0	1.21048	0	0	0	0	0	0	0	0	0	0
c_000008040939_aloha2_megahit	0	0	0	0	0	0	0	0	0	0	0	0	0	0	0	0	0	0	0	0	0	0	0	0	0	0	0	0	0	0	0	0	0	0	0	0	0	0	0	0	0	0	0	0	0	0	0	0	0
c_000008041888_aloha2_megahit	0.0392749	0	0	0	0	0	0.00835851	0	0	0	0	0.0616314	0	0	0	0	0	0	0.0118832	0	0	0	0	0	0	0	0	0	0	0	0	0	0	0	0	0	0	0	0	0	0	0	0	0	0	0	0	0	0
c_000008046193_aloha2_megahit	0.0805501	0	0	0	0	0	0.00353635	0.0386379	0.0100851	0	0.0175508	0.00654879	0	0	0	0.0770138	0	0.0894565	0	0.0368042	0	0	0	0	0	0.000785855	0	0	0	0	0	0	0	0	0	0	0	0	0	0	0	0	0	0	0	0	0	0	0
c_000008053861_aloha2_megahit	0	0	0	0	0	0	0	0	0	0	0	0	0	0	0	0	0	0	0	0	0	0	0	0	0	0	0	0	0	0	0	0	0	0	0	0	0	0	0	0	0	0	0	0	0	0	0	0	0
c_000008058082_aloha2_megahit	0	0	0	0	0	0	0	0	0	0	0	0	0	0	0	0	0	0	0	0	0	0	0	0	0	0	0	0	0	0	0	0	0	0	0	0	0	0	0	0	0	0	0	0	0	0	0	0	0
c_000008061713_aloha2_megahit	0	0	0	0	0	0	0	0	0	0	0	0	0	0	0	0	0	0	0	0	0	0	0	0	0	0	0	0	0	0	0	0	0	0	0	0	0	0	0	0	0	0	0	0	0	0	0	0	0
c_000008062013_aloha2_megahit	0.0132177	0.0216032	0	0	0	0	0	0	0	0	0	0	0	0	0	0.0137862	0	0	0	0.129903	0	0	0.0818647	0	0	0	0	0.159323	0	0	0	0.124787	2.57433	0	0	0	0	0	1.28752	0	0	0	0	0	0	0	0	0	0
c_000008072339_aloha2_megahit	0.0784846	0	0	0	0	0	0	0	0	0	0	0	0	0	0	0	0	0	0	0.133243	0	0	0	0	0	0	0.00387898	0.313292	0	0	0	0.122899	2.39197	0	0	0	0	0	1.41802	0	0	0	0	0	0	0	0	0	0
c_000008078129_aloha2_megahit	0	0	0	0	0	0	0	0	0	0	0	0	0	0	0	0	0	0	0	0	0	0	0	0	0	0	0	0	0	0	0	0	0	0	0	0	0	0	0	0	0	0	0	0	0	0	0	0	0
c_000008079741_aloha2_megahit	0	0	0	0	0	0	0	0	0	0	0	0	0	0	0	0	0	0	0	0	0	0	0	0	0	0	0	0	0	0	0	0	0	0	0	0	0	0	0	0	0	0	0	0	0	0	0	0	0
c_000008080488_aloha2_megahit	0	0	0	0	0	0	0	0	0	0	0	0	0	0	0	0	0	0	0	0	0	0	0	0	0	0	0	0	0	0	0	0	0	0	0	0	0	0	0	0	0	0	0	0	0	0	0	0	0
c_000008081125_aloha2_megahit	0.225567	0.147782	0	0	0	0	0.329851	0.295185	0	0	0.00474879	0.158705	0	0.0742711	0	0.212936	0	0.258429	0.240479	0.0656283	0.0153861	0	0	0	0	0	0	0	0	0	0	0	0	0	0	0	0	0	0	0	0	0	0	0	0	0	0	0	0
c_000008084516_aloha2_megahit	0	0	0	0	0	0	0	0	0	0	0	0	0	0	0	0	0	0	0	0	0	0	0	0	0	0	0	0	0	0	0	0	0	0	0	0	0	0	0	0	0	0	0	0	0	0	0	0	0
c_000008084799_aloha2_megahit	0	0	0	0	0	0	0	0	0	0	0	0	0	0	0	0	0	0	0	0	0	0	0	0	0	0	0	0	0	0	0	0	0	0	0	0	0	0	0	0	0	0	0	0	0	0	0	0	0
c_000008090135_aloha2_megahit	0.210601	0.0890217	0	0	0	0	0.248978	0.331394	0	0	0	0.192985	0	0.0424662	0	0.119692	0	0.152721	0.271941	0.167034	0	0	0	0	0	0	0	0	0	0	0	0	0	0	0	0	0	0	0	0	0	0	0	0	0	0	0	0	0
c_000008099971_aloha2_megahit	0	0	0	0	0	0	0	0	0	0	0	0	0	0	0	0	0	0	0	0	0	0	0	0	0	0	0	0	0	0	0	0	0	0	0	0	0	0	0	0	0	0	0	0	0	0	0	0	0
c_000008102016_aloha2_megahit	0	0	0	0	0	0	0	0	0	0	0	0	0	0	0	0	0	0	0	0	0	0	0	0	0	0	0	0	0	0	0	0	0	0	0	0	0	0	0	0	0	0	0	0	0	0	0	0	0
c_000008103713_aloha2_megahit	0	0	0	0	0	0	0	0	0	0	0	0	0	0	0	0	0	0	0	0	0	0	0	0	0	0	0	0	0	0	0	0	0	0	0	0	0	0	0	0	0	0	0	0	0	0	0	0	0
c_000008103742_aloha2_megahit	0	0	0	0	0	0	0	0	0	0	0	0	0	0	0	0	0	0	0	0	0	0	0	0	0	0	0	0	0	0	0	0	0	0	0	0	0	0	0	0	0	0	0	0	0	0	0	0	0
c_000008104016_aloha2_megahit	0	0	0	0	0	0	0	0	0	0	0	0	0	0	0	0	0	0	0	0	0	0	0	0	0	0	0	0	0	0	0	0	0	0	0	0	0	0	0	0	0	0	0	0	0	0	0	0	0
c_000008109935_aloha2_megahit	0	0	0	0	0	0	0	0	0	0	0	0	0	0	0	0	0	0	0	0	0	0	0	0	0	0	0	0	0	0	0	0	0	0	0	0	0	0	0	0	0	0	0	0	0	0	0	0	0
c_000008110553_aloha2_megahit	0	0	0	0	0	0	0	0	0	0	0	0	0	0	0	0	0	0	0	0	0	0	0	0	0	0	0	0	0	0	0	0	0	0	0	0	0	0	0	0	0	0	0	0	0	0	0	0	0
c_000008114322_aloha2_megahit	0	0	0	0	0	0	0	0	0	0	0	0	0	0	0	0	0	0	0	0	0	0	0	0	0	0	0	0	0	0	0	0	0	0	0	0	0	0	0	0	0	0	0	0	0	0	0	0	0
c_000008119820_aloha2_megahit	0	0	0	0	0	0	0	0	0	0	0	0	0	0	0	0	0	0	0	0	0	0	0	0	0	0	0	0	0	0	0	0	0	0	0	0	0	0	0	0	0	0	0	0	0	0	0	0	0
c_000008127602_aloha2_megahit	0	0	0	0	0	0	0	0	0	0	0	0	0	0	0	0	0	0	0	0	0	0	0	0	0	0	0	0	0	0	0	0	0	0	0	0	0	0	0	0	0	0	0	0	0	0	0	0	0
c_000008129592_aloha2_megahit	0	0	0	0	0	0	0	0	0	0	0	0	0	0	0	0	0	0	0	0	0	0	0	0	0	0	0	0	0	0	0	0	0	0	0	0	0	0	0	0	0	0	0	0	0	0	0	0	0
c_000008132328_aloha2_megahit	0	0	0	0	0	0	0	0	0	0	0	0	0	0	0	0	0	0	0	0	0	0	0	0	0	0	0	0	0	0	0	0	0	0	0	0	0	0	0	0	0	0	0	0	0	0	0	0	0
c_000008135334_aloha2_megahit	0	0	0	0	0	0	0	0	0	0	0	0	0	0	0	0	0	0	0	0	0	0	0	0	0	0	0	0	0	0	0	0	0	0	0	0	0	0	0	0	0	0	0	0	0	0	0	0	0
c_000008135766_aloha2_megahit	0	0	0	0	0	0	0	0	0	0	0	0	0	0	0	0	0	0	0	0	0	0	0	0	0	0	0	0	0	0	0	0	0	0	0	0	0	0	0	0	0	0	0	0	0	0	0	0	0
c_000008136451_aloha2_megahit	0	0	0	0	0	0	0	0	0	0	0	0	0	0	0	0	0	0	0	0	0	0	0	0	0	0	0	0	0	0	0	0	0	0	0	0	0	0	0	0	0	0	0	0	0	0	0	0	0
c_000008138196_aloha2_megahit	0	0	0	0	0	0	0	0	0	0	0	0	0	0	0	0	0	0	0	0	0	0	0	0	0	0	0	0	0	0	0	0	0	0	0	0	0	0	0	0	0	0	0	0	0	0	0	0	0
c_000008138307_aloha2_megahit	0	0	0	0	0	0	0	0	0	0	0	0	0	0	0	0	0	0	0	0	0	0	0	0	0	0	0	0	0	0	0	0	0	0	0	0	0	0	0	0	0	0	0	0	0	0	0	0	0
c_000008141127_aloha2_megahit	0	0	0	0	0	0	0	0	0	0	0	0	0	0	0	0	0	0	0	0	0	0	0	0	0	0	0	0	0	0	0	0	0	0	0	0	0	0	0	0	0	0	0	0	0	0	0	0	0
c_000008142930_aloha2_megahit	0	0	0	0	0	0	0	0	0	0	0	0	0	0	0	0	0	0	0	0	0	0	0	0	0	0	0	0	0	0	0	0	0	0	0	0	0	0	0	0	0	0	0	0	0	0	0	0	0
c_000008144787_aloha2_megahit	0	0	0	0	0	0	0	0	0	0	0	0	0	0	0	0	0	0	0	0	0	0	0	0	0	0	0	0	0	0	0	0	0	0	0	0	0	0	0	0	0	0	0	0	0	0	0	0	0
c_000008145514_aloha2_megahit	0	0	0	0	0	0	0	0	0	0	0	0	0	0	0	0	0	0	0	0	0	0	0	0	0	0	0	0	0	0	0	0	0	0	0	0	0	0	0	0	0	0	0	0	0	0	0	0	0
c_000008145707_aloha2_megahit	0	0	0	0	0	0	0	0	0	0	0	0	0	0	0	0	0	0	0	0	0	0	0	0	0	0	0	0	0	0	0	0	0	0	0	0	0	0	0	0	0	0	0	0	0	0	0	0	0
c_000008146703_aloha2_megahit	0	0	0	0	0	0	0	0	0	0	0	0	0	0	0	0	0	0	0	0	0	0	0	0	0	0	0	0	0	0	0	0	0	0	0	0	0	0	0	0	0	0	0	0	0	0	0	0	0
c_000008146766_aloha2_megahit	0	0	0	0	0	0	0	0	0	0	0	0	0	0	0	0	0	0	0	0	0	0	0	0	0	0	0	0	0	0	0	0	0	0	0	0	0	0	0	0	0	0	0	0	0	0	0	0	0
c_000008146926_aloha2_megahit	0	0	0	0	0	0	0	0	0	0	0	0	0	0	0	0	0	0	0	0	0	0	0	0	0	0	0	0	0	0	0	0	0	0	0	0	0	0	0	0	0	0	0	0	0	0	0	0	0
c_000008147435_aloha2_megahit	0	0	0	0	0	0	0	0	0	0	0	0	0	0	0	0	0	0	0	0	0	0	0	0	0	0	0	0	0	0	0	0	0	0	0	0	0	0	0	0	0	0	0	0	0	0	0	0	0
c_000008147986_aloha2_megahit	0.378049	0.307147	0	0	0	0	0.463978	0.342051	0.009796	0	0.0947263	0.393029	0	0.216843	0	0.247373	0	0.313282	0.328927	0.234533	0.0352846	0	0	0	0	0	0	0	0	0	0	0	0	0	0	0	0	0	0	0	0	0	0	0	0	0	0	0	0.00746588
c_000008148808_aloha2_megahit	0	0	0	0	0	0	0	0	0	0	0	0	0	0	0	0	0	0	0	0	0	0	0	0	0	0	0	0	0	0	0	0	0	0	0	0	0	0	0	0	0	0	0	0	0	0	0	0	0
c_000008149400_aloha2_megahit	0	0	0	0	0	0	0	0	0	0	0	0	0	0	0	0	0	0	0	0	0	0	0	0	0	0	0	0	0	0	0	0	0	0	0	0	0	0	0	0	0	0	0	0	0	0	0	0	0
c_000008150382_aloha2_megahit	0	0	0	0	0	0	0	0	0	0	0	0	0	0	0	0	0	0	0	0	0	0	0	0	0	0	0	0	0	0	0	0	0	0	0	0	0	0	0	0	0	0	0	0	0	0	0	0	0
c_000008151126_aloha2_megahit	0	0	0	0	0	0	0	0	0	0	0	0	0	0	0	0	0	0	0	0	0	0	0	0	0	0	0	0	0	0	0	0	0	0	0	0	0	0	0	0	0	0	0	0	0	0	0	0	0
c_000008152367_aloha2_megahit	0	0	0	0	0	0	0	0	0	0	0	0	0	0	0	0	0	0	0	0	0	0	0	0	0	0	0	0	0	0	0	0	0	0	0	0	0	0	0	0	0	0	0	0	0	0	0	0	0
c_000008152912_aloha2_megahit	0	0	0	0	0	0	0	0	0	0	0	0	0	0	0	0	0	0	0	0	0	0	0	0	0	0	0	0	0	0	0	0	0	0	0	0	0	0	0	0	0	0	0	0	0	0	0	0	0
c_000008154126_aloha2_megahit	0.32817	0.197467	0	0	0	0	0.378033	0.343545	0	0	0.0163665	0.329811	0	0.149855	0	0.226576	0	0.280978	0.283038	0.166908	0.0161758	0	0	0	0	0	0	0	0	0	0	0	0	0	0	0	0	0	0	0	0	0	0	0	0	0	0	0	0
c_000008157104_aloha2_megahit	0	0	0	0	0	0	0	0	0	0	0	0	0	0	0	0	0	0	0	0	0	0	0	0	0	0	0	0	0	0	0	0	0	0	0	0	0	0	0	0	0	0	0	0	0	0	0	0	0
c_000008157271_aloha2_megahit	0	0	0	0	0	0	0	0	0	0	0	0	0	0	0	0	0	0	0	0	0	0	0	0	0	0	0	0	0	0	0	0	0	0	0	0	0	0	0	0	0	0	0	0	0	0	0	0	0
c_000008159778_aloha2_megahit	0	0	0	0	0	0	0	0	0	0	0	0	0	0	0	0	0	0	0	0	0	0	0	0	0	0	0	0	0	0	0	0	0	0	0	0	0	0	0	0	0	0	0	0	0	0	0	0	0
c_000008161089_aloha2_megahit	0	0	0	0	0	0	0	0	0	0	0	0	0	0	0	0	0	0	0	0	0	0	0	0	0	0	0	0	0	0	0	0	0	0	0	0	0	0	0	0	0	0	0	0	0	0	0	0	0
c_000008162355_aloha2_megahit	0	0	0	0	0	0	0	0	0	0	0	0	0	0	0	0	0	0	0	0	0	0	0	0	0	0	0	0	0	0	0	0	0	0	0	0	0	0	0	0	0	0	0	0	0	0	0	0	0
c_000008162905_aloha2_megahit	0	0	0	0	0	0	0	0	0	0	0	0	0	0	0	0	0	0	0	0	0	0	0	0	0	0	0	0	0	0	0	0	0	0	0	0	0	0	0	0	0	0	0	0	0	0	0	0	0
c_000008163220_aloha2_megahit	0	0	0	0	0	0	0	0	0	0	0	0	0	0	0	0	0	0	0	0	0	0	0	0	0	0	0	0	0	0	0	0	0	0	0	0	0	0	0	0	0	0	0	0	0	0	0	0	0
c_000008163386_aloha2_megahit	0	0	0	0	0	0	0	0	0	0	0	0	0	0	0	0	0	0	0	0	0	0	0	0	0	0	0	0	0	0	0	0	0	0	0	0	0	0	0	0	0	0	0	0	0	0	0	0	0
c_000008163888_aloha2_megahit	0	0	0	0	0	0	0	0	0	0	0	0	0	0	0	0	0	0	0	0	0	0	0	0	0	0	0	0	0	0	0	0	0	0	0	0	0	0	0	0	0	0	0	0	0	0	0	0	0
c_000008164726_aloha2_megahit	0	0	0	0	0	0	0	0	0	0	0	0	0	0	0	0	0	0	0	0	0	0	0	0	0	0	0	0	0	0	0	0	0	0	0	0	0	0	0	0	0	0	0	0	0	0	0	0	0
c_000008165809_aloha2_megahit	0	0	0	0	0	0	0	0	0	0	0	0	0	0	0	0	0	0	0	0	0	0	0	0	0	0	0	0	0	0	0	0	0	0	0	0	0	0	0	0	0	0	0	0	0	0	0	0	0
c_000008169508_aloha2_megahit	0	0	0	0	0	0	0	0	0	0	0	0	0	0	0	0	0	0	0	0	0	0	0	0	0	0	0	0	0	0	0	0	0	0	0	0	0	0	0	0	0	0	0	0	0	0	0	0	0
c_000008170348_aloha2_megahit	0	0	0	0	0	0	0	0	0	0	0	0	0	0	0	0	0	0	0	0	0	0	0	0	0	0	0	0	0	0	0	0	0	0	0	0	0	0	0	0	0	0	0	0	0	0	0	0	0
c_000008170391_aloha2_megahit	0.570911	0.0961782	0	0	0	0.369498	0	0	0	0.200869	0.0610397	0	0	0	0	0.113385	0	0.101793	0	0.301214	0.17841	0	0.433436	0.127513	0	0.206122	0.394313	0.704583	0.206665	0	0	1.18529	0.825756	0	0	0	0	0	0.187104	0	0	0	0	0.260098	0.222423	0	0	0.137113	0
c_000008174037_aloha2_megahit	0	0	0	0	0	0	0	0	0	0	0	0	0	0	0	0	0	0	0	0	0	0	0	0	0	0	0	0	0	0	0	0	0	0	0	0	0	0	0	0	0	0	0	0	0	0	0	0	0
c_000008174313_aloha2_megahit	0	0	0	0	0	0	0	0	0	0	0	0	0	0	0	0	0	0	0	0	0	0	0	0	0	0	0	0	0	0	0	0	0	0	0	0	0	0	0	0	0	0	0	0	0	0	0	0	0
c_000008179608_aloha2_megahit	0	0	0	0	0	0	0	0	0	0	0	0	0	0	0	0	0	0	0	0	0	0	0	0	0	0	0	0	0	0	0	0	0	0	0	0	0	0	0	0	0	0	0	0	0	0	0	0	0
c_000008179800_aloha2_megahit	0	0	0	0	0	0	0	0	0	0	0	0	0	0	0	0	0	0	0	0	0	0	0	0	0	0	0	0	0	0	0	0	0	0	0	0	0	0	0	0	0	0	0	0	0	0	0	0	0
c_000008180056_aloha2_megahit	0	0	0	0	0	0	0	0	0	0	0	0	0	0	0	0	0	0	0	0	0	0	0	0	0	0	0	0	0	0	0	0	0	0	0	0	0	0	0	0	0	0	0	0	0	0	0	0	0
c_000008180072_aloha2_megahit	0	0	0	0	0	0	0.0104603	0	0	0	0	0	0	0	0	0	0	0	0	0	0	0	0	0	0	0	0	0	0	0	0	0	0	0	0	0	0	0	0	0	0	0	0	0	0	0	0	0	0
c_000008180535_aloha2_megahit	0	0	0	0	0	0	0	0	0	0	0	0	0	0	0	0	0	0	0	0	0	0	0	0	0	0	0	0	0	0	0	0	0	0	0	0	0	0	0	0	0	0	0	0	0	0	0	0	0
c_000008181952_aloha2_megahit	0	0	0	0	0	0	0	0	0	0	0	0	0	0	0	0	0	0	0	0	0	0	0	0	0	0	0	0	0	0	0	0	0	0	0	0	0	0	0	0	0	0	0	0	0	0	0	0	0
c_000008182199_aloha2_megahit	0	0	0	0	0	0	0	0	0	0	0	0	0	0	0	0	0	0	0	0	0	0	0	0	0	0	0	0	0	0	0	0	0	0	0	0	0	0	0	0	0	0	0	0	0	0	0	0	0
c_000008184093_aloha2_megahit	0	0	0	0	0	0	0	0	0	0	0	0	0	0	0	0	0	0	0	0	0	0	0	0	0	0	0	0	0	0	0	0	0	0	0	0	0	0	0	0	0	0	0	0	0	0	0	0	0
c_000008185797_aloha2_megahit	0.439313	0.28099	0	0	0	0	0.322372	0.301866	0	0	0.196194	0.353778	0	0.195271	0	0.312027	0	0.326991	0.305561	0.158877	0.00443377	0	0	0	0	0	0	0	0	0	0	0	0	0	0	0	0	0	0	0	0	0	0	0	0	0	0	0	0.00480325
c_000008187023_aloha2_megahit	0	0	0	0	0	0	0	0	0	0	0	0	0	0	0	0	0	0	0	0	0	0	0	0	0	0	0	0	0	0	0	0	0	0	0	0	0	0	0	0	0	0	0	0	0	0	0	0	0
c_000008189372_aloha2_megahit	0.1024	0.0403133	0	0	0	0	0.156726	0.19783	0	0	0.0375826	0.0408163	0	0	0	0.0155936	0	0.0891061	0.0503737	0.0283846	0	0	0	0	0	0	0	0	0	0	0	0	0	0	0	0	0	0	0	0	0	0	0	0	0	0	0	0	0
c_000008189598_aloha2_megahit	0	0	0	0	0	0	0	0	0	0	0	0	0	0	0	0	0	0	0	0	0	0	0	0	0	0	0	0	0	0	0	0	0	0	0	0	0	0	0	0	0	0	0	0	0	0	0	0	0
c_000008190043_aloha2_megahit	0.41159	0.359152	0	0	0.0374558	0	0.357032	0.366926	0.0059364	0	0.0415548	0.315336	0	0.165654	0	0.261767	0	0.262898	0.294558	0.166643	0.0383039	0	0	0	0	0	0	0	0	0	0	0	0	0	0	0	0	0	0	0	0	0	0	0	0.0344876	0	0	0	0
c_000008191845_aloha2_megahit	0.263912	0.141645	0	0	0	0	0.195372	0.252943	0	0	0	0.304588	0	0.0916807	0	0.183682	0	0.18128	0.193851	0.142045	0.00472416	0	0	0	0	0	0	0	0	0	0	0	0	0	0	0	0	0	0	0	0	0	0	0	0	0	0	0	0
c_000008191986_aloha2_megahit	0	0	0	0	0	0	0	0	0	0	0	0	0	0	0	0	0	0	0	0	0	0	0	0	0	0	0	0	0	0	0	0	0	0	0	0	0	0	0	0	0	0	0	0	0	0	0	0	0
c_000008191992_aloha2_megahit	0.140854	0.178287	0	0	0	0	0.0647029	0.074479	0	0	0	0.0755081	0	0.066761	0	0.0708773	0	0.00437355	0.036532	0	0.0313867	0	0	0	0	0	0	0	0	0	0	0	0	0	0	0	0	0	0	0	0	0	0	0	0	0	0	0	0
c_000008192101_aloha2_megahit	0	0	0	0	0	0	0	0	0	0	0	0	0	0	0	0	0	0	0	0	0	0	0	0	0	0	0	0	0	0	0	0	0	0	0	0	0	0	0	0	0	0	0	0	0	0	0	0	0
c_000008195430_aloha2_megahit	0	0	0	0	0	0	0	0	0	0	0	0	0	0	0	0	0	0	0	0	0	0	0	0	0	0	0	0	0	0	0	0	0	0	0	0	0	0	0	0	0	0	0	0	0	0	0	0	0
c_000008196724_aloha2_megahit	0	0	0	0	0	0	0	0	0	0	0	0	0	0	0	0	0	0	0	0	0	0	0	0	0	0	0	0	0	0	0	0	0	0	0	0	0	0	0	0	0	0	0	0	0	0	0	0	0
c_000008200278_aloha2_megahit	0	0	0	0	0	0	0.0106566	0	0	0	0	0	0	0	0	0	0	0	0	0	0	0	0	0	0	0	0	0	0	0	0	0	0	0	0	0	0	0	0	0	0	0	0	0	0	0	0	0	0
c_000008202628_aloha2_megahit	0	0	0	0	0	0	0	0	0	0	0	0	0	0	0	0	0	0	0	0	0	0	0	0	0	0	0	0	0	0	0	0	0	0	0	0	0	0	0	0	0	0	0	0	0	0	0	0	0
c_000008205732_aloha2_megahit	0	0	0	0	0	0	0	0	0	0	0	0	0	0	0	0	0	0	0	0	0	0	0	0	0	0	0	0	0	0	0	0	0	0	0	0	0	0	0	0	0	0	0	0	0	0	0	0	0
c_000008205782_aloha2_megahit	0	0	0	0	0	0	0	0	0	0	0	0	0	0	0	0	0	0	0	0	0	0	0	0	0	0	0	0	0	0	0	0	0	0	0	0	0	0	0	0	0	0	0	0	0	0	0	0	0
c_000008206362_aloha2_megahit	0	0	0	0	0	0	0	0	0	0	0	0	0	0	0	0	0	0	0	0	0	0	0	0	0	0	0	0	0	0	0	0	0	0	0	0	0	0	0	0	0	0	0	0	0	0	0	0	0
c_000008207496_aloha2_megahit	0	0	0	0	0	0	0	0	0	0	0	0	0	0	0	0	0	0	0	0	0	0	0	0	0	0	0	0	0	0	0	0	0	0	0	0	0	0	0	0	0	0	0	0	0	0	0	0	0
c_000008208694_aloha2_megahit	0	0	0	0	0	0	0	0	0	0	0	0	0	0	0	0	0	0	0	0	0	0	0	0	0	0	0	0	0	0	0	0	0	0	0	0	0	0	0	0	0	0	0	0	0	0	0	0	0
c_000008209348_aloha2_megahit	0	0	0	0	0	0	0	0	0	0	0	0	0	0	0	0	0	0	0	0	0	0	0	0	0	0	0	0	0	0	0	0	0	0	0	0	0	0	0	0	0	0	0	0	0	0	0	0	0
c_000008209622_aloha2_megahit	0	0	0	0	0	0	0	0	0	0	0	0	0	0	0	0	0	0	0	0	0	0	0	0	0	0	0	0	0	0	0	0	0	0	0	0	0	0	0	0	0	0	0	0	0	0	0	0	0
c_000008209800_aloha2_megahit	0	0	0	0	0	0	0	0	0	0	0	0	0	0	0	0	0	0	0	0	0	0	0	0	0	0	0	0	0	0	0	0	0	0	0	0	0	0	0	0	0	0	0	0	0	0	0	0	0
c_000008210736_aloha2_megahit	0	0	0	0	0	0	0	0	0	0	0	0	0	0	0	0	0	0	0	0	0	0	0	0	0	0	0	0	0	0	0	0	0	0	0	0	0	0	0	0	0	0	0	0	0	0	0	0	0
c_000008212066_aloha2_megahit	0	0	0	0	0	0	0	0	0	0	0	0	0	0	0	0	0	0	0	0	0	0	0	0	0	0	0	0	0	0	0	0	0	0	0	0	0	0	0	0	0	0	0	0	0	0	0	0	0
c_000008212920_aloha2_megahit	0	0	0	0	0	0	0	0	0	0	0	0	0	0	0	0	0	0	0	0	0	0	0	0	0	0	0	0	0	0	0	0	0	0	0	0	0	0	0	0	0	0	0	0	0	0	0	0	0
c_000008213622_aloha2_megahit	0.340935	0.192607	0	0	0	0	0.37358	0.365626	0	0	0.0225758	0.382868	0	0.120327	0	0.258771	0	0.303922	0.335694	0.220516	0.0200929	0	0	0	0	0	0	0	0	0	0	0	0	0	0	0	0	0	0	0	0	0	0	0	0	0	0	0	0
c_000008213895_aloha2_megahit	0	0	0	0	0	0	0	0	0	0	0	0	0	0	0	0	0	0	0	0	0	0	0	0	0	0	0	0	0	0	0	0	0	0	0	0	0	0	0	0	0	0	0	0	0	0	0	0	0
c_000008214337_aloha2_megahit	0	0	0	0	0	0	0	0	0	0	0	0	0	0	0	0	0	0	0	0	0	0	0	0	0	0	0	0	0	0	0	0	0	0	0	0	0	0	0	0	0	0	0	0	0	0	0	0	0
c_000008215805_aloha2_megahit	0.260982	0.0867913	0	0.0279678	0	0.169783	0	0	0.0547196	0.186807	0.143183	0.000303998	0	0.00562396	0	0.158839	0	0.0784314	0	0.19699	0.0373917	0	0.264782	0.265998	0	0	0.108679	0.446268	0.203222	0	0.105639	1.02523	0.374373	0	0	0	0	0	0.383341	0	0	0	0	0	0.115519	0	0	0	0
c_000008216452_aloha2_megahit	0.0833483	0.0977187	0	0	0	0	0.184121	0.133645	0	0	0	0.23801	0	0.0138315	0	0.108137	0	0.122508	0.0846057	0.0282019	0	0	0	0	0	0	0	0	0	0	0	0	0	0	0	0	0	0	0	0	0	0	0	0	0	0	0	0	0
c_000008217257_aloha2_megahit	0	0	0	0	0	0	0	0	0	0	0	0	0	0	0	0	0	0	0	0	0	0	0	0	0	0	0	0	0	0	0	0	0	0	0	0	0	0	0	0	0	0	0	0	0	0	0	0	0
c_000008218579_aloha2_megahit	0.302899	0.206041	0	0	0	0	0.291442	0.161257	0.144246	0	0.0873112	0.278771	0	0.109009	0	0.194064	0	0.049297	0.112828	0.00919979	0	0	0	0	0	0	0	0	0	0	0	0	0	0	0	0	0	0	0	0	0	0	0	0	0	0	0	0	0
c_000008218771_aloha2_megahit	0	0	0	0	0	0	0	0	0	0	0	0	0	0	0	0	0	0	0	0	0	0	0	0	0	0	0	0	0	0	0	0	0	0	0	0	0	0	0	0	0	0	0	0	0	0	0	0	0
c_000008219065_aloha2_megahit	0	0	0	0	0	0	0	0	0	0	0	0	0	0	0	0	0	0	0	0	0	0	0	0	0	0	0	0	0	0	0	0	0	0	0	0	0	0	0	0	0	0	0	0	0	0	0	0	0
c_000008223275_aloha2_megahit	0	0	0	0	0	0	0	0	0	0	0	0	0	0	0	0	0	0	0	0	0	0	0	0	0	0	0	0	0	0	0	0	0	0	0	0	0	0	0	0	0	0	0	0	0	0	0	0	0
c_000008224379_aloha2_megahit	0.418968	0.366079	0	0	0	0.172791	0	0	0	0.120964	0	0.0621283	0.0694562	0	0	0.331563	0	0.115654	0	0.241185	0.0508709	0	0.288233	0.230246	0	0.174915	0.171304	0.411427	0.175021	0	0.117672	1.28664	0.534941	0	0	0	0	0	0.309155	0	0	0	0	0.0784834	0.0492778	0	0	0	0
c_000008224764_aloha2_megahit	0	0	0	0	0	0	0	0	0	0	0	0	0	0	0	0	0	0	0	0	0	0	0	0	0	0	0	0	0	0	0	0	0	0	0	0	0	0	0	0	0	0	0	0	0	0	0	0	0
c_000008227470_aloha2_megahit	0	0	0	0	0	0	0	0	0	0	0	0	0	0	0	0	0	0	0	0	0	0	0	0	0	0	0	0	0	0	0	0	0	0	0	0	0	0	0	0	0	0	0	0	0	0	0	0	0
c_000008228199_aloha2_megahit	0	0	0	0	0	0	0	0	0	0	0	0	0	0	0	0	0	0	0	0	0	0	0	0	0	0	0	0	0	0	0	0	0	0	0	0	0	0	0	0	0	0	0	0	0	0	0	0	0
c_000008229243_aloha2_megahit	0	0	0	0	0	0	0.101508	0	0	0	0	0	0	0	0	0	0	0	0.00354925	0	0	0	0	0	0	0	0	0	0	0	0	0	0	0	0	0	0	0	0	0	0	0	0	0	0	0	0	0	0
c_000008229637_aloha2_megahit	0.842144	0.508629	0.113533	0	0.0891916	0.605631	0.0737511	0.0677566	0.131698	0.231063	0.461217	0.409991	0.289373	0.289555	0	0.665213	0.0750227	0.341689	0.0875568	0.67248	0.259219	0	1.02525	0.300272	0	0.545867	0.380563	0.820527	0.351862	0	0.274114	2.31789	1.2307	0	0	0.15822	0	0	0.681199	0.106994	0	0	0	0.183833	0.355677	0	0.310445	0.120799	0.0221617
c_000008233679_aloha2_megahit	0	0	0	0	0	0	0	0	0	0	0	0	0	0	0	0	0	0	0	0	0	0	0	0	0	0	0	0	0	0	0	0	0	0	0	0	0	0	0	0	0	0	0	0	0	0	0	0	0
c_000008236218_aloha2_megahit	0	0	0	0	0	0	0	0	0	0	0	0	0	0	0	0	0	0	0	0	0	0	0	0	0	0	0	0	0	0	0	0	0	0	0	0	0	0	0	0	0	0	0	0	0	0	0	0	0
c_000008242891_aloha2_megahit	0	0	0	0	0	0	0	0	0	0	0	0	0	0	0	0	0	0	0	0	0	0	0	0	0	0	0	0	0	0	0	0	0	0	0	0	0	0	0	0	0	0	0	0	0	0	0	0	0
c_000008243794_aloha2_megahit	0	0	0	0	0	0	0	0	0	0	0	0	0	0	0	0	0	0	0	0	0	0	0	0	0	0	0	0	0	0	0	0	0	0	0	0	0	0	0	0	0	0	0	0	0	0	0	0	0
c_000008245364_aloha2_megahit	0.010358	0	0	0	0	0	0	0	0	0	0	0	0	0	0	0	0	0	0	0	0	0	0	0	0	0	0	0	0	0	0	0	0	0	0	0	0	0	0	0	0	0	0	0	0	0	0	0	0
c_000008245984_aloha2_megahit	0.420278	0.266486	0	0	0.011658	0	0.550871	0.438648	0.089967	0	0.116227	0.358926	0	0.332902	0	0.355982	0	0.472209	0.456547	0.304404	0.217852	0	0	0	0	0	0	0	0	0	0	0	0	0	0	0	0	0	0	0	0	0	0	0	0.0763071	0	0	0	0.00871408
c_000008246181_aloha2_megahit	0.214794	0.0213476	0	0	0	0	0.286656	0.130546	0.080998	0	0	0.218572	0	0.0651849	0	0.0485812	0	0.187736	0.113942	0.03637	0.00307476	0	0	0	0	0	0	0	0	0	0	0	0	0	0	0	0	0	0	0	0	0	0	0	0	0	0	0	0
c_000008247310_aloha2_megahit	0	0	0	0	0	0	0	0	0	0	0	0	0	0	0	0	0	0	0	0	0	0	0	0	0	0	0	0	0	0	0	0	0	0	0	0	0	0	0	0	0	0	0	0	0	0	0	0	0
c_000008247359_aloha2_megahit	0	0	0	0	0	0	0	0	0	0	0	0	0	0	0	0	0	0	0	0	0	0	0	0	0	0	0	0	0	0	0	0	0	0	0	0	0	0	0	0	0	0	0	0	0	0	0	0	0
c_000008247904_aloha2_megahit	0	0	0	0	0	0	0	0	0	0	0	0	0	0	0	0	0	0	0	0	0	0	0	0	0	0	0	0	0	0	0	0	0	0	0	0	0	0	0	0	0	0	0	0	0	0	0	0	0
c_000008249102_aloha2_megahit	0	0	0	0	0	0	0	0	0	0	0	0	0	0	0	0	0	0	0	0	0	0	0	0	0	0	0	0	0	0	0	0	0	0	0	0	0	0	0	0	0	0	0	0	0	0	0	0	0
c_000008250228_aloha2_megahit	0.373228	0.250033	0	0	0	0	0.476129	0.352543	0	0	0.0774034	0.444517	0	0.183166	0	0.299727	0	0.384285	0.323924	0.197867	0.0481332	0	0	0	0	0	0	0	0	0	0	0	0	0	0	0	0	0	0	0	0	0	0	0	0	0	0	0	0.0169117
c_000008252984_aloha2_megahit	0	0	0	0	0	0	0	0	0	0	0	0	0	0	0	0	0	0	0	0	0	0	0	0	0	0	0	0	0	0	0	0	0	0	0	0	0	0	0	0	0	0	0	0	0	0	0	0	0
c_000008253306_aloha2_megahit	0	0	0	0	0	0	0	0	0	0	0	0	0	0	0	0	0	0	0	0	0	0	0	0	0	0	0	0	0	0	0	0	0	0	0	0	0	0	0	0	0	0	0	0	0	0	0	0	0
c_000008254450_aloha2_megahit	0	0	0	0	0	0	0	0	0	0	0	0	0	0	0	0	0	0	0	0	0	0	0	0	0	0	0	0	0	0	0	0	0	0	0	0	0	0	0	0	0	0	0	0	0	0	0	0	0
c_000008254988_aloha2_megahit	0	0	0	0	0	0	0	0	0	0	0	0	0	0	0	0	0	0	0	0	0	0	0	0	0	0	0	0	0	0	0	0	0	0	0	0	0	0	0	0	0	0	0	0	0	0	0	0	0
c_000008255540_aloha2_megahit	0	0	0	0	0	0	0	0	0	0	0	0	0	0	0	0	0	0	0	0	0	0	0	0	0	0	0	0	0	0	0	0	0	0	0	0	0	0	0	0	0	0	0	0	0	0	0	0	0
c_000008256082_aloha2_megahit	0	0	0	0	0	0	0	0	0	0	0	0	0	0	0	0	0	0	0	0	0	0	0	0	0	0	0	0	0	0	0	0	0	0	0	0	0	0	0	0	0	0	0	0	0	0	0	0	0
c_000008256912_aloha2_megahit	0	0	0	0	0	0	0	0	0	0	0	0	0	0	0	0	0	0	0	0	0	0	0	0	0	0	0	0	0	0	0	0	0	0	0	0	0	0	0	0	0	0	0	0	0	0	0	0	0
c_000008258397_aloha2_megahit	0.407001	0.32864	0	0	0.00840383	0	0.398542	0.418633	0	0	0.0296082	0.442565	0	0.140305	0	0.254007	0	0.34478	0.34734	0.169357	0.069902	0	0	0	0	0	0	0	0	0	0	0	0	0	0	0	0	0	0	0	0	0	0	0	0	0	0	0	0.00973954
c_000008259347_aloha2_megahit	0	0	0	0	0	0	0	0	0	0	0	0	0	0	0	0	0	0	0	0	0	0	0	0	0	0	0	0	0	0	0	0	0	0	0	0	0	0	0	0	0	0	0	0	0	0	0	0	0
c_000008261441_aloha2_megahit	0	0	0	0	0	0	0	0	0	0	0	0	0	0	0	0	0	0	0	0	0	0	0	0	0	0	0	0	0	0	0	0	0	0	0	0	0	0	0	0	0	0	0	0	0	0	0	0	0
c_000008261480_aloha2_megahit	0	0	0	0	0	0	0	0	0	0	0	0	0	0	0	0	0	0	0	0	0	0	0	0	0	0	0	0	0	0	0	0	0	0	0	0	0	0	0	0	0	0	0	0	0	0	0	0	0
c_000008264313_aloha2_megahit	0.113123	0	0	0	0	0	0.0724211	0.0756491	0	0	0	0.0693333	0	0.0209123	0	0	0	0	0.0324211	0	0	0	0	0	0	0	0	0	0	0	0	0	0	0	0	0	0	0	0	0	0	0	0	0	0	0	0	0	0
c_000008264408_aloha2_megahit	0	0	0	0	0	0	0	0	0	0	0	0	0	0	0	0	0	0	0	0	0	0	0	0	0	0	0	0	0	0	0	0	0	0	0	0	0	0	0	0	0	0	0	0	0	0	0	0	0
c_000008264957_aloha2_megahit	0	0	0	0	0	0	0	0	0	0	0	0	0	0	0	0	0	0	0	0	0	0	0	0	0	0	0	0	0	0	0	0	0	0	0	0	0	0	0	0	0	0	0	0	0	0	0	0	0
c_000008266518_aloha2_megahit	0	0	0	0	0	0	0	0	0	0	0	0	0	0	0	0	0	0	0	0	0	0	0	0	0	0	0	0	0	0	0	0	0	0	0	0	0	0	0	0	0	0	0	0	0	0	0	0	0
c_000008266833_aloha2_megahit	0	0	0	0	0	0	0	0	0	0	0	0	0	0	0	0	0	0	0	0	0	0	0	0	0	0	0	0	0	0	0	0	0	0	0	0	0	0	0	0	0	0	0	0	0	0	0	0	0
c_000008268449_aloha2_megahit	0	0	0	0	0	0	0	0	0	0	0	0	0	0	0	0	0	0	0	0	0	0	0	0	0	0	0	0	0	0	0	0	0	0	0	0	0	0	0	0	0	0	0	0	0	0	0	0	0
c_000008269390_aloha2_megahit	0	0	0	0	0	0	0	0	0	0	0	0	0	0	0	0	0	0	0	0	0	0	0	0	0	0	0	0	0	0	0	0	0	0	0	0	0	0	0	0	0	0	0	0	0	0	0	0	0
c_000008270243_aloha2_megahit	0	0	0	0	0	0	0	0	0	0	0	0	0	0	0	0	0	0	0	0	0	0	0	0	0	0	0	0	0	0	0	0	0	0	0	0	0	0	0	0	0	0	0	0	0	0	0	0	0
c_000008274850_aloha2_megahit	0	0	0	0	0	0	0	0	0	0	0	0	0	0	0	0	0	0	0	0	0	0	0	0	0	0	0	0	0	0	0	0	0	0	0	0	0	0	0	0	0	0	0	0	0	0	0	0	0
c_000008275416_aloha2_megahit	0	0	0	0	0	0	0	0	0	0	0	0	0	0	0	0	0	0	0	0	0	0	0	0	0	0	0	0	0	0	0	0	0	0	0	0	0	0	0	0	0	0	0	0	0	0	0	0	0
c_000008278116_aloha2_megahit	0	0	0	0	0	0	0	0	0	0	0	0	0	0	0	0	0	0	0	0	0	0	0	0	0	0	0	0	0	0	0	0	0	0	0	0	0	0	0	0	0	0	0	0	0	0	0	0	0
c_000008278847_aloha2_megahit	0	0	0	0	0	0	0	0	0	0	0	0	0	0	0	0	0	0	0	0	0	0	0	0	0	0	0	0	0	0	0	0	0	0	0	0	0	0	0	0	0	0	0	0	0	0	0	0	0
c_000008278919_aloha2_megahit	0.886098	0.0441305	0.0230246	0.640153	0.0411652	0.829583	0.108844	0.0859934	0.0608756	0.640851	0.17408	0.158556	0.0697715	0.345892	0	0.272981	0	0.319205	0	0.466422	0.160126	0	0.368917	0.509506	0.361068	0.734868	1.11111	1.35479	0	0	0.222571	1.92482	0.568812	0	0	0.251875	0	0.14652	0.933892	0.409733	0	0	0	0.207745	0.369266	0.0533752	0.275423	0	0.0532008
c_000008281860_aloha2_megahit	0	0	0	0	0	0	0	0	0	0	0	0	0	0	0	0	0	0	0	0	0	0	0	0	0	0	0	0	0	0	0	0	0	0	0	0	0	0	0	0	0	0	0	0	0	0	0	0	0
c_000008284331_aloha2_megahit	0	0	0	0	0	0	0	0	0	0	0	0	0	0	0	0	0	0	0	0	0	0	0	0	0	0	0	0	0	0	0	0	0	0	0	0	0	0	0	0	0	0	0	0	0	0	0	0	0
c_000008291363_aloha2_megahit	0	0	0	0	0	0	0	0	0	0	0	0	0	0	0	0	0	0	0	0	0	0	0	0	0	0	0	0	0	0	0	0	0	0	0	0	0	0	0	0	0	0	0	0	0	0	0	0	0
c_000008292614_aloha2_megahit	0	0	0	0	0	0	0	0	0	0	0	0	0	0	0	0	0	0	0	0	0	0	0	0	0	0	0	0	0	0	0	0	0	0	0	0	0	0	0	0	0	0	0	0	0	0	0	0	0
c_000008295412_aloha2_megahit	0	0	0	0	0	0	0.0501184	0	0	0	0	0.0678769	0	0.00730071	0	0	0	0.0167719	0.0215075	0.00749803	0	0	0	0	0	0	0	0	0	0	0	0	0	0	0	0	0	0	0	0	0	0	0	0	0	0	0	0	0
c_000008295980_aloha2_megahit	0	0	0	0	0	0	0	0	0	0	0	0	0	0	0	0	0	0	0	0	0	0	0	0	0	0	0	0	0	0	0	0	0	0	0	0	0	0	0	0	0	0	0	0	0	0	0	0	0
c_000008296411_aloha2_megahit	0	0	0	0	0	0	0	0	0	0	0	0	0	0	0	0	0	0	0	0	0	0	0	0	0	0	0	0	0	0	0	0	0	0	0	0	0	0	0	0	0	0	0	0	0	0	0	0	0
c_000008297221_aloha2_megahit	0	0	0	0	0	0	0	0	0	0	0	0	0	0	0	0	0	0	0	0	0	0	0	0	0	0	0	0	0	0	0	0	0	0	0	0	0	0	0	0	0	0	0	0	0	0	0	0	0
c_000008300803_aloha2_megahit	0.242215	0	0	0	0	0	0.134647	0.12201	0	0	0	0.100948	0	0	0	0	0	0.117647	0.00541598	0.0392658	0	0	0	0	0	0	0	0	0	0	0	0	0	0	0	0	0	0	0	0	0	0	0	0	0	0	0	0	0
c_000008302538_aloha2_megahit	0	0	0	0	0	0	0	0	0	0	0	0	0	0	0	0	0	0	0	0	0	0	0	0	0	0	0	0	0	0	0	0	0	0	0	0	0	0	0	0	0	0	0	0	0	0	0	0	0
c_000008303135_aloha2_megahit	0	0	0	0	0	0	0	0	0	0	0	0	0	0	0	0	0	0	0	0	0	0	0	0	0	0	0	0	0	0	0	0	0	0	0	0	0	0	0	0	0	0	0	0	0	0	0	0	0
c_000008304375_aloha2_megahit	0	0	0	0	0	0	0	0	0	0	0	0	0	0	0	0	0	0	0	0	0	0	0	0	0	0	0	0	0	0	0	0	0	0	0	0	0	0	0	0	0	0	0	0	0	0	0	0	0
c_000008304903_aloha2_megahit	0	0	0	0	0	0	0	0	0	0	0	0	0	0	0	0	0	0	0	0	0	0	0	0	0	0	0	0	0	0	0	0	0	0	0	0	0	0	0	0	0	0	0	0	0	0	0	0	0
c_000008305640_aloha2_megahit	0	0	0	0	0	0	0	0	0	0	0	0	0	0	0	0	0	0	0	0	0	0	0	0	0	0	0	0	0	0	0	0	0	0	0	0	0	0	0	0	0	0	0	0	0	0	0	0	0
c_000008306532_aloha2_megahit	0.843153	0.256671	0.158879	0.667615	0.0260057	0.976568	0.0266829	0.0659623	0.189354	0.889476	0.366111	0.430719	0	0.465258	0	0.393607	0.0434783	0.168495	0.0154409	0.32033	0.415956	0	0.408371	0.578491	0.0808614	1.18597	1.45402	1.69565	0	0	0.548016	2.3011	0.773127	0	0	0.14723	0	0.187729	1.30651	0.396858	0	0	0.148991	0.389137	0.52499	0.287417	0.0938643	0	0.0933225
c_000008310218_aloha2_megahit	0.117909	0	0	0	0	0	0.11517	0.022486	0	0	0	0.155233	0	0	0	0.0210022	0	0.127611	0.149184	0	0	0	0	0	0	0	0	0	0	0	0	0	0	0	0	0	0	0	0	0	0	0	0	0	0	0	0	0	0
c_000008310222_aloha2_megahit	0	0	0	0	0	0	0	0	0	0	0	0	0	0	0	0	0	0	0	0	0	0	0	0	0	0	0	0	0	0	0	0	0	0	0	0	0	0	0	0	0	0	0	0	0	0	0	0	0
c_000008316219_aloha2_megahit	0	0	0	0	0	0	0	0	0	0	0	0	0	0	0	0	0	0	0	0	0	0	0	0	0	0	0	0	0	0	0	0	0	0	0	0	0	0	0	0	0	0	0	0	0	0	0	0	0
c_000008318427_aloha2_megahit	0	0	0	0	0	0	0	0	0	0	0	0	0	0	0	0	0	0	0	0	0	0	0	0	0	0	0	0	0	0	0	0	0	0	0	0	0	0	0	0	0	0	0	0	0	0	0	0	0
c_000008318647_aloha2_megahit	0	0	0	0	0	0	0	0	0	0	0	0	0	0	0	0	0	0	0	0	0	0	0	0	0	0	0	0	0	0	0	0	0	0	0	0	0	0	0	0	0	0	0	0	0	0	0	0	0
c_000008320188_aloha2_megahit	0	0	0	0	0	0	0	0	0	0	0	0	0	0	0	0	0	0	0	0	0	0	0	0	0	0	0	0	0	0	0	0	0	0	0	0	0	0	0	0	0	0	0	0	0	0	0	0	0
c_000008320262_aloha2_megahit	0	0	0	0	0	0	0	0	0	0	0	0	0	0	0	0	0	0	0	0	0	0	0	0	0	0	0	0	0	0	0	0	0	0	0	0	0	0	0	0	0	0	0	0	0	0	0	0	0
c_000008321949_aloha2_megahit	0	0	0	0	0	0	0	0	0	0	0	0	0	0	0	0	0	0	0	0	0	0	0	0	0	0	0	0	0	0	0	0	0	0	0	0	0	0	0	0	0	0	0	0	0	0	0	0	0
c_000008322505_aloha2_megahit	0	0	0	0	0	0	0	0	0	0	0	0	0	0	0	0	0	0	0	0	0	0	0	0	0	0	0	0	0	0	0	0	0	0	0	0	0	0	0	0	0	0	0	0	0	0	0	0	0
c_000008324938_aloha2_megahit	0.122206	0.0199709	0	0	0	0	0.213464	0.164132	0	0	0	0.175638	0	0.0367676	0	0	0	0.0928449	0.222457	0.0163999	0	0	0	0	0	0	0	0	0	0	0	0	0	0	0	0	0	0	0	0	0	0	0	0	0	0	0	0	0
c_000008326099_aloha2_megahit	0	0	0	0	0	0	0	0	0	0	0	0	0	0	0	0	0	0	0	0	0	0	0	0	0	0	0	0	0	0	0	0	0	0	0	0	0	0	0	0	0	0	0	0	0	0	0	0	0
c_000008326310_aloha2_megahit	0	0	0	0	0	0	0	0	0	0	0	0	0	0	0	0	0	0	0	0	0	0	0	0	0	0	0	0	0	0	0	0	0	0	0	0	0	0	0	0	0	0	0	0	0	0	0	0	0
c_000008327502_aloha2_megahit	0	0	0	0	0	0	0	0	0	0	0	0	0	0	0	0	0	0	0	0	0	0	0	0	0	0	0	0	0	0	0	0	0	0	0	0	0	0	0	0	0	0	0	0	0	0	0	0	0
c_000008328767_aloha2_megahit	0	0	0	0	0	0	0	0	0	0	0	0	0	0	0	0	0	0	0	0	0	0	0	0	0	0	0	0	0	0	0	0	0	0	0	0	0	0	0	0	0	0	0	0	0	0	0	0	0
c_000008331587_aloha2_megahit	0	0	0	0	0	0	0	0	0	0	0	0	0	0	0	0	0	0	0	0	0	0	0	0	0	0	0	0	0	0	0	0	0	0	0	0	0	0	0	0	0	0	0	0	0	0	0	0	0
c_000008331659_aloha2_megahit	0	0	0	0	0	0	0	0	0	0	0	0	0	0	0	0	0	0	0	0	0	0	0	0	0	0	0	0	0	0	0	0	0	0	0	0	0	0	0	0	0	0	0	0	0	0	0	0	0
c_000008331808_aloha2_megahit	0	0	0	0	0	0	0	0	0	0	0	0	0	0	0	0	0	0	0	0	0	0	0	0	0	0	0	0	0	0	0	0	0	0	0	0	0	0	0	0	0	0	0	0	0	0	0	0	0
c_000008332050_aloha2_megahit	0	0	0	0	0	0	0	0	0	0	0	0	0	0	0	0	0	0	0	0	0	0	0	0	0	0	0	0	0	0	0	0	0	0	0	0	0	0	0	0	0	0	0	0	0	0	0	0	0
c_000008334225_aloha2_megahit	0	0	0	0	0	0	0	0	0	0	0	0	0	0	0	0	0	0	0	0	0	0	0	0	0	0	0	0	0	0	0	0	0	0	0	0	0	0	0	0	0	0	0	0	0	0	0	0	0
c_000008334977_aloha2_megahit	0	0	0	0	0	0	0	0	0	0	0	0	0	0	0	0	0	0	0	0	0	0	0	0	0	0	0	0	0	0	0	0	0	0	0	0	0	0	0	0	0	0	0	0	0	0	0	0	0
c_000008335928_aloha2_megahit	0	0	0	0	0	0	0	0	0	0	0	0	0	0	0	0	0	0	0	0	0	0	0	0	0	0	0	0	0	0	0	0	0	0	0	0	0	0	0	0	0	0	0	0	0	0	0	0	0
c_000008337722_aloha2_megahit	0	0	0	0	0	0	0	0	0	0	0	0	0	0	0	0	0	0	0	0	0	0	0	0	0	0	0	0	0	0	0	0	0	0	0	0	0	0	0	0	0	0	0	0	0	0	0	0	0
c_000008337957_aloha2_megahit	0	0	0	0	0	0	0	0	0	0	0	0	0	0	0	0	0	0	0	0	0	0	0	0	0	0	0	0	0	0	0	0	0	0	0	0	0	0	0	0	0	0	0	0	0	0	0	0	0
c_000008338248_aloha2_megahit	0	0	0	0	0	0	0	0	0	0	0	0	0	0	0	0	0	0	0	0	0	0	0	0	0	0	0	0	0	0	0	0	0	0	0	0	0	0	0	0	0	0	0	0	0	0	0	0	0
c_000008338929_aloha2_megahit	0	0	0	0	0	0	0	0	0	0	0	0	0	0	0	0	0	0	0	0	0	0	0	0	0	0	0	0	0	0	0	0	0	0	0	0	0	0	0	0	0	0	0	0	0	0	0	0	0
c_000008339685_aloha2_megahit	0	0	0	0	0	0	0	0	0	0	0	0	0	0	0	0	0	0	0	0	0	0	0	0	0	0	0	0	0	0	0	0	0	0	0	0	0	0	0	0	0	0	0	0	0	0	0	0	0
c_000008339784_aloha2_megahit	0	0	0	0	0	0	0	0	0	0	0	0	0	0	0	0	0	0	0	0	0	0	0	0	0	0	0	0	0	0	0	0	0	0	0	0	0	0	0	0	0	0	0	0	0	0	0	0	0
c_000008341191_aloha2_megahit	0	0	0	0	0	0	0	0	0	0	0	0	0	0	0	0	0	0	0	0	0	0	0	0	0	0	0	0	0	0	0	0	0	0	0	0	0	0	0	0	0	0	0	0	0	0	0	0	0
c_000008342758_aloha2_megahit	0.0590628	0	0	0	0	0	0	0	0	0	0	0	0	0	0	0.166578	0	0	0	0	0	0	0	0	0	0	0	0	0	0	0	0	0	0	0	0	0	0	0	0	0	0	0	0	0	0	0	0	0
c_000008342952_aloha2_megahit	0	0	0	0	0	0	0	0	0	0	0	0	0	0	0	0	0	0	0	0	0	0	0	0	0	0	0	0	0	0	0	0	0	0	0	0	0	0	0	0	0	0	0	0	0	0	0	0	0
c_000008346551_aloha2_megahit	0	0	0	0	0	0	0	0	0	0	0	0	0	0	0	0	0	0	0	0	0	0	0	0	0	0	0	0	0	0	0	0	0	0	0	0	0	0	0	0	0	0	0	0	0	0	0	0	0
c_000008346763_aloha2_megahit	0	0	0	0	0	0	0	0	0	0	0	0	0	0	0	0	0	0	0	0	0	0	0	0	0	0	0	0	0	0	0	0	0	0	0	0	0	0	0	0	0	0	0	0	0	0	0	0	0
c_000008349260_aloha2_megahit	0	0	0	0	0	0	0	0	0	0	0	0	0	0	0	0	0	0	0	0	0	0	0	0	0	0	0	0	0	0	0	0	0	0	0	0	0	0	0	0	0	0	0	0	0	0	0	0	0
c_000008349632_aloha2_megahit	0	0	0	0	0	0	0	0	0.0306534	0	0	0	0	0	0	0	0	0.00174778	0	0	0	0	0	0	0	0	0	0	0	0	0	0	0	0	0	0	0	0	0	0	0	0	0	0	0	0	0	0	0
c_000008350975_aloha2_megahit	0	0	0	0	0	0	0	0	0	0	0	0	0	0	0	0	0	0	0	0	0	0	0	0	0	0	0	0	0	0	0	0	0	0	0	0	0	0	0	0	0	0	0	0	0	0	0	0	0
c_000008357140_aloha2_megahit	0	0	0	0	0	0	0.041126	0.0201637	0	0	0	0.0285486	0	0	0	0	0	0	0	0	0	0	0	0	0	0	0	0	0	0	0	0	0	0	0	0	0	0	0	0	0	0	0	0	0	0	0	0	0
c_000008515372_aloha2_megahit	0	0	0	0	0	0	0	0	0	0	0	0	0	0	0	0	0	0	0	0	0	0	0	0	0	0	0	0.497395	0	0	0	0	1.80015	0	0	0	0	0	1.54652	0	0	0	0	0	0	0	0	0	0
c_000008520753_aloha2_megahit	0.0606096	0	0	0	0	0	0	0	0	0	0	0	0	0	0	0	0	0	0	0.0502955	0	0	0	0	0	0	0	0.369336	0	0	0	0	2.12562	0	0	0	0	0	1.31568	0	0	0	0	0	0	0	0	0	0
c_000008522918_aloha2_megahit	0	0	0	0	0	0	0	0	0	0	0	0	0	0	0	0	0	0	0	0	0	0	0	0	0	0	0	0	0	0	0	0	0	0	0	2.8681	0	0	0	0	0	0	0	0	0	0	0	0	0
c_000008524412_aloha2_megahit	0.124488	0.0021692	0	0	0	0	0	0	0	0	0	0	0	0	0	0	0	0	0	0.125813	0	0	0.119788	0	0	0	0	0.511328	0	0	0	0.295011	3.53893	0	0	0	0	0	1.5705	0	0	0	0	0	0	0	0	0	0
c_000008527448_aloha2_megahit	0	0	0	0	0	0	0	0	0	0	0	0	0	0	0	0	0	0	0	0	0	0	0	0	0	0	0	0.336401	0	0	0	0.208654	2.2033	0	0	0	0	0	1.23283	0	0	0	0	0	0	0	0	0	0
c_000008532097_aloha2_megahit	0	0	0	0	0	0	0	0	0	0	0	0	0	0	0	0	0	0	0	0	0	0	0	0	0	0	0	0.379349	0	0	0	0.0685644	1.89807	0	0	0	0	0	1.20151	0	0	0	0	0	0	0	0	0	0
c_000008536647_aloha2_megahit	0	0	0	0	0	0	0	0	0	0	0	0	0	0	0	0	0	0	0	0	0	0	0	0	0	0	0	0	0	0	0	0	0	0	0	0	0	0	0	0	0	0	0	0	0	0	0	0	0
c_000008542140_aloha2_megahit	0	0	0	0	0	0	0	0	0	0	0	0	0	0	0	0	0	0	0	0	0	0	0	0	0	0	0	0	0	0	0	0	0	0	0	0	0	0	0	0	0	0	0	0	0	0	0	0	0
c_000008546551_aloha2_megahit	0	0	0	0	0	0	0	0	0	0	0	0	0	0	0	0	0	0	0	0	0	0	0	0	0	0	0	0	0	0	0	0	0	0	0	0	0	0	0	0	0	0	0	0	0	0	0	0	0
c_000008580907_aloha2_megahit	0	0	0	0	0	0	0	0	0	0	0	0	0	0	0	0	0	0	0	0	0	0	0	0	0	0	0	0	0	0	0	0	0	0	0	0	0	0	0	0	0	0	0	0	0	0	0	0	0
c_000008583436_aloha2_megahit	0	0	0	0	0	0	0	0	0	0	0	0	0	0	0	0	0	0	0	0	0	0	0	0	0	0	0	0	0	0	0	0	0	0	0	0	0	0	0	0	0	0	0	0	0	0	0	0	0
c_000008584986_aloha2_megahit	0.478654	0.392046	0.0393931	0	0.102912	0	0.572236	0.570634	0.0584299	0	0.286024	0.53077	0	0.432476	0.0438224	0.502686	0	0.51522	0.590048	0.359815	0.215154	0	0	0	0	0	0	0	0	0	0	0	0	0	0	0	0	0	0	0	0	0	0	0	0.028838	0	0	0	0.0667232
c_000008585625_aloha2_megahit	0.243592	0.0379495	0	0	0	0	0.284721	0.27121	0	0	0	0.208027	0	0	0	0.0333797	0	0.179018	0.244983	0.01212	0	0	0	0	0	0	0	0	0	0	0	0	0	0	0	0	0	0	0	0	0	0	0	0	0	0	0	0	0
c_000008585905_aloha2_megahit	0.377385	0.276193	0	0	0	0	0.418172	0.383158	0	0	0.016477	0.412635	0	0.180099	0	0.278556	0	0.346659	0.352669	0.186785	0.0403147	0	0	0	0	0	0	0	0	0	0	0	0	0	0	0	0	0	0	0	0	0	0	0	0	0	0	0	0
c_000008591154_aloha2_megahit	0	0	0	0	0	0	0	0	0	0	0	0	0	0	0	0	0	0	0	0	0	0	0	0	0	0	0	0	0	0	0	0	0	0	0	0	0	0	0	0	0	0	0	0	0	0	0	0	0
c_000008592149_aloha2_megahit	0	0	0	0	0	0	0	0	0	0	0	0	0	0	0	0	0	0	0	0	0	0	0	0	0	0	0	0	0	0	0	0	0	0	0	0	0	0	0	0	0	0	0	0	0	0	0	0	0
c_000008592746_aloha2_megahit	0.662878	0.44961	0	0	0.0483543	0	0.576518	0.655921	0.0610791	0	0.170003	0.625382	0	0.326264	0.00508992	0.440278	0	0.59111	0.535629	0.494401	0.245504	0	0	0	0	0	0	0	0	0	0	0	0	0	0	0	0	0	0	0	0	0	0	0	0.042416	0	0	0	0.163217
c_000008596491_aloha2_megahit	0	0	0	0	0	0	0	0	0	0	0	0	0	0	0	0	0	0	0	0	0	0	0	0	0	0	0	0	0	0	0	0	0	0	0	0	0	0	0	0	0	0	0	0	0	0	0	0	0
c_000008597739_aloha2_megahit	0	0	0	0	0	0	0	0	0	0	0	0	0	0	0	0	0	0	0	0	0	0	0	0	0	0	0	0	0	0	0	0	0	0	0	0	0	0	0	0	0	0	0	0	0	0	0	0	0
c_000008598299_aloha2_megahit	0	0	0	0	0	0	0	0	0	0	0	0	0	0	0	0	0	0	0	0	0	0	0	0	0	0	0	0	0	0	0	0	0	0	0	0	0	0	0	0	0	0	0	0	0	0	0	0	0
c_000008598937_aloha2_megahit	0	0	0	0	0	0	0	0	0	0	0	0	0	0	0	0	0	0	0	0	0	0	0	0	0	0	0	0	0	0	0	0	0	0	0	0	0	0	0	0	0	0	0	0	0	0	0	0	0
c_000008599473_aloha2_megahit	0	0	0	0	0	0	0	0	0	0	0	0	0	0	0	0	0	0	0	0	0	0	0	0	0	0	0	0	0	0	0	0	0	0	0	0	0	0	0	0	0	0	0	0	0	0	0	0	0
c_000008603375_aloha2_megahit	0	0	0	0	0	0	0	0	0	0	0	0	0	0	0	0	0	0	0	0	0	0	0	0	0	0	0	0	0	0	0	0	0	0	0	0	0	0	0	0	0	0	0	0	0	0	0	0	0
c_000008606673_aloha2_megahit	0	0	0	0	0	0	0	0	0	0	0	0	0	0	0	0	0	0	0	0	0	0	0	0	0	0	0	0	0	0	0	0	0	0	0	0	0	0	0	0	0	0	0	0	0	0	0	0	0
c_000008608716_aloha2_megahit	0	0	0	0	0	0	0	0	0	0	0	0	0	0	0	0	0	0	0	0	0	0	0	0	0	0	0	0	0	0	0	0	0	0	0	0	0	0	0	0	0	0	0	0	0	0	0	0	0
c_000008615362_aloha2_megahit	0	0	0	0	0	0	0	0	0	0	0	0	0	0	0	0	0	0	0	0	0	0	0	0	0	0	0	0	0	0	0	0	0	0	0	0	0	0	0	0	0	0	0	0	0	0	0	0	0
c_000008619260_aloha2_megahit	0	0	0	0	0	0	0	0	0	0	0	0	0	0	0	0	0	0	0	0	0	0	0	0	0	0	0	0	0	0	0	0	0	0	0	0	0	0	0	0	0	0	0	0	0	0	0	0	0
c_000008619396_aloha2_megahit	0	0	0	0	0	0	0	0	0	0	0	0	0	0	0	0	0	0	0	0	0	0	0	0	0	0	0	0	0	0	0	0	0	0	0	0	0	0	0	0	0	0	0	0	0	0	0	0	0
c_000008619809_aloha2_megahit	0	0	0	0	0	0	0	0	0	0	0	0	0	0	0	0	0	0	0	0	0	0	0	0	0	0	0	0	0	0	0	0	0	0	0	0	0	0	0	0	0	0	0	0	0	0	0	0	0
c_000008621980_aloha2_megahit	0	0	0	0	0	0	0	0	0	0	0	0	0	0	0	0	0	0	0	0	0	0	0	0	0	0	0	0	0	0	0	0	0	0	0	0	0	0	0	0	0	0	0	0	0	0	0	0	0
c_000008624144_aloha2_megahit	1.07148	0.75691	0.221126	0	0.397766	0.00781759	1.08544	1.14109	0.366589	0	0.433783	1.04235	0	0.615821	0.27101	0.900977	0	0.967985	1.06552	0.673988	0.50349	0	0	0	0	0.0245696	0	0.078362	0	0	0	0	0	0	0	0.111401	0	0	0.0300605	0.0278269	0	0	0	0	0.245137	0	0	0	0.297348
c_000008631247_aloha2_megahit	0	0	0	0	0	0	0	0	0	0	0	0	0	0	0	0	0	0	0	0	0	0	0	0	0	0	0	0	0	0	0	0	0	0	0	0	0	0	0	0	0	0	0	0	0	0	0	0	0
c_000008637489_aloha2_megahit	0	0	0	0	0	0	0	0	0	0	0	0	0	0	0	0	0	0	0	0	0	0	0	0	0	0	0	0	0	0	0	0	0	0	0	0	0	0	0	0	0	0	0	0	0	0	0	0	0
c_000008639667_aloha2_megahit	0	0	0	0	0	0	0	0	0	0	0	0	0	0	0	0	0	0	0	0	0	0	0	0	0	0	0	0	0	0	0	0	0	0	0	0	0	0	0	0	0	0	0	0	0	0	0	0	0
c_000008649035_aloha2_megahit	0	0	0	0	0	0	0	0	0	0	0	0	0	0	0	0	0	0	0	0	0	0	0	0	0	0	0	0	0	0	0	0	0	0	0	0	0	0	0	0	0	0	0	0	0	0	0	0	0
c_000008655996_aloha2_megahit	0	0	0	0	0	0	0	0	0	0	0	0	0	0	0	0	0	0	0	0	0	0	0	0	0	0	0	0	0	0	0	0	0	0	0	0	0	0	0	0	0	0	0	0	0	0	0	0	0
c_000009456810_aloha2_megahit	0	0	0	0	0	0	0	0	0	0	0	0	0	0	0	0	0	0	0	0	0	0	0	0	0	0	0	0	0	0	0	0	0	0	0	0	0	0	0	0	0	0	0	0	0	0	0	0	0
c_000009485371_aloha2_megahit	0	0	0	0	0	0	0	0	0.160508	0	0.138953	0.0381062	0	0	0	0	0	0.00885296	0	0	0	0	0	0	0	0	0	0	0	0	0	0.0379138	0	0	0	0	0	0	0	0	0	0	0	0	0	0	0	0	0
c_000009598245_aloha2_megahit	0.121084	0	0	0	0	0	0	0	0	0	0	0.00665476	0	0	0	0.0738516	0	0.245902	0.0175296	0.0175296	0	0	0	0	0	0	0	0	0	0	0	0	0	0	0	0	0	0	0	0	0	0	0	0	0	0	0	0.140886	0
c_000009602734_aloha2_megahit	0.161834	0.1165	0	0	0	0	0.0755579	0.0868037	0	0	0	0.0231067	0	0.0418204	0	0.0938324	0	0.399051	0.0391847	0.0282903	0	0	0	0	0	0	0	0	0	0	0	0	0	0	0	0	0	0	0	0	0	0	0	0	0	0	0	0.0686171	0
c_000009613086_aloha2_megahit	0.158832	0.0210387	0	0	0	0	0.234647	0.0771418	0	0	0	0.189727	0	0	0	0.0911676	0	0.0742987	0.111069	0	0	0	0	0	0	0	0	0	0	0	0	0	0	0	0	0	0	0	0	0	0	0	0	0	0	0	0	0	0
c_000009626196_aloha2_megahit	0	0	0	0	0	0	0	0	0	0	0	0	0	0	0	0	0	0	0	0	0	0	0	0	0	0	0	0	0	0	0	0	0	0	0	0	0	0	0	0	0	0	0	0	0	0	0	0	0
c_000009628862_aloha2_megahit	0.463363	0.234746	0.0213163	0	0.0476952	0	0.215028	0.20357	0.235945	0.101119	0.0154543	0.310418	0	0.0664801	0	0.200906	0	0.482947	0.227551	0.226885	0.00306422	0	0	0	0	0.124833	0	0.0496936	0	0	0	0.0476952	0	0	0	0	0	0	0	0	0	0	0	0	0.00559552	0	0	0.219025	0
c_000009629442_aloha2_megahit	0	0	0	0	0	0	0	0	0	0	0	0	0	0	0	0	0	0	0	0	0	0	0	0	0	0	0	0	0	0	0	0	0	0	0	0	0	0	0	0	0	0	0	0	0	0	0	0	0
c_000009633616_aloha2_megahit	0.244334	0.0362606	0	0	0	0	0.0310198	0.0850567	0.0745751	0	0	0.15517	0	0.00623229	0	0.0875354	0	0.363031	0.0236544	0.13017	0	0	0	0	0	0	0	0	0	0	0	0	0	0	0	0	0	0	0	0	0	0	0	0	0	0	0	0.0271955	0
c_000009638950_aloha2_megahit	0	0	0	0	0	0	0	0	0	0	0	0	0	0	0	0	0	0	0	0	0	0	0	0	0	0	0	0	0	0	0	0	0	0	0	0	0	0	0	0	0	0	0	0	0	0	0	0	0
c_000009641887_aloha2_megahit	0	0	0	0	0	0	0	0	0	0	0	0	0	0	0	0	0	0	0	0	0	0	0	0	0	0	0	0	0	0	0	0	0	0	0	0	0	0	0	0	0	0	0	0	0	0	0	0	0
c_000009643303_aloha2_megahit	0	0	0	0	0	0	0	0	0	0	0	0	0	0	0	0	0	0	0	0	0	0	0	0	0	0	0	0	0	0	0	0	0	0	0	0	0	0	0	0	0	0	0	0	0	0	0	0	0
c_000009654560_aloha2_megahit	0	0	0	0	0	0	0	0	0	0	0	0	0	0	0	0	0	0	0	0	0	0	0	0	0	0	0	0	0	0	0	0	0	0	0	0	0	0	0	0	0	0	0	0	0	0	0	0	0
c_000009655998_aloha2_megahit	0	0	0	0	0	0	0	0	0	0	0	0	0	0	0	0	0	0	0	0	0	0	0	0	0	0	0	0	0	0	0	0	0	0	0	0	0	0	0	0	0	0	0	0	0	0	0	0	0
c_000009656524_aloha2_megahit	0	0	0	0	0	0	0	0	0	0	0	0	0	0	0	0	0	0	0	0	0	0	0	0	0	0	0	0	0	0	0	0	0	0	0	0	0	0	0	0	0	0	0	0	0	0	0	0	0
c_000009665115_aloha2_megahit	0	0	0	0	0	0	0	0	0	0	0	0	0	0	0	0	0	0	0	0	0	0	0	0	0	0	0	0	0	0	0	0	0	0	0	0	0	0	0	0	0	0	0	0	0	0	0	0	0
c_000009665957_aloha2_megahit	0	0	0	0	0	0	0	0	0	0	0	0	0	0	0	0	0	0	0	0	0	0	0	0	0	0	0	0	0	0	0	0	0	0	0	0	0	0	0	0	0	0	0	0	0	0	0	0	0
c_000009672404_aloha2_megahit	0	0	0	0	0	0	0	0	0	0	0	0	0	0	0	0	0	0	0	0	0	0	0	0	0	0	0	0	0	0	0	0	0	0	0	0	0	0	0	0	0	0	0	0	0	0	0	0	0
c_000009674624_aloha2_megahit	0	0	0	0	0	0	0	0	0	0	0	0	0	0	0	0	0	0	0	0	0	0	0	0	0	0	0	0	0	0	0	0	0	0	0	0	0	0	0	0	0	0	0	0	0	0	0	0	0
c_000009676597_aloha2_megahit	0	0	0	0	0	0	0	0	0	0	0	0	0	0	0	0	0	0	0	0	0	0	0	0	0	0	0	0	0	0	0	0	0	0	0	0	0	0	0	0	0	0	0	0	0	0	0	0	0
c_000009677404_aloha2_megahit	0	0	0	0	0	0	0	0	0	0	0	0	0	0	0	0	0	0	0	0	0	0	0	0	0	0	0	0	0	0	0	0	0	0	0	0	0	0	0	0	0	0	0	0	0	0	0	0	0
c_000009682675_aloha2_megahit	0	0	0	0	0	0	0	0	0	0	0	0	0	0	0	0	0	0	0	0	0	0	0	0	0	0	0	0	0	0	0	0	0	0	0	0	0	0	0	0	0	0	0	0	0	0	0	0	0
c_000009684244_aloha2_megahit	0	0	0	0	0	0	0	0	0	0	0	0	0	0	0	0	0	0	0	0	0	0	0	0	0	0	0	0	0	0	0	0	0	0	0	0	0	0	0	0	0	0	0	0	0	0	0	0	0
c_000009686668_aloha2_megahit	0	0	0	0	0	0	0	0	0	0	0	0	0	0	0	0	0	0	0	0	0	0	0	0	0	0	0	0	0	0	0	0	0	0	0	0	0	0	0	0	0	0	0	0	0	0	0	0	0
c_000009687498_aloha2_megahit	0	0	0	0	0	0	0	0	0	0	0	0	0	0	0	0	0	0	0	0	0	0	0	0	0	0	0	0	0	0	0	0	0	0	0	0	0	0	0	0	0	0	0	0	0	0	0	0	0
c_000009687568_aloha2_megahit	0	0	0	0	0	0	0	0	0	0	0	0	0	0	0	0	0	0	0	0	0	0	0	0	0	0	0	0	0	0	0	0	0	0	0	0	0	0	0	0	0	0	0	0	0	0	0	0	0
[truncated: 423 more rows]
[truncated: 14 more columns]
