# Supplementary material for: Vertical transport and spatiotemporal dynamics of giant viruses in the North Pacific subtropical gyre
Source: ISME J. 2025 May 22;19(1):wraf094. doi: 10.1093/ismejo/wraf094 (PMC12192438; doi:10.1093/ismejo/wraf094)
Supplement: Supplimentary_table_4_wraf094 [file supplimentary_table_4_wraf094.xlsx]

## Sheet: Sheet1
contig	species	0005m	0025m	0045m	0075m	0100m	0125m	0150m	0175m	0200m	0225m	0250m	0500m	0770m	1000m	4000m
c_000000000120_0.2_reassembly	Others	0	0	0	0	0.00082127	0.00536812	0.00737883	0.00607771	0.00391778	0.0003493	6.8e-05	0	0	0	0
c_000000000132_0.2_reassembly	Megaviridae environmental sample	0.00287053	0.00211007	0.00363877	0.00191451	0.0124918	0.00048341	0	4.3e-05	4.85e-06	0	0	0	0	0	0
c_000000000163_0.2_reassembly	Phaeocystis globosa virus 14T	0	0	0	0	0	0.00157267	0.00515963	0.00599105	0.00240798	0.0012667	0.00074835	0	0	0	0
c_000000000332_0.2_reassembly	Chrysochromulina ericina virus	0.0145935	0.0132065	0.00728371	0.00852	0.00174177	0.00023743	0	0	0	0	0	0	0	0	0
c_000000000354_0.2_reassembly	Organic Lake phycodnavirus	0.00293357	0.00222091	0.00523306	0.00600386	0.00995017	0.00256852	0.00060347	0	0	0	0	0	0	0	0
c_000000000414_0.2_reassembly	Nucleocytoviricota sp.	0	0	0	0	0	0.00161431	0.00579807	0.00508567	0.00215461	0.0008824	0.0005846	0	0	0	0
c_000000000434_0.2_reassembly	Organic Lake phycodnavirus	0.00195693	0.00164794	0.00419277	0.00523002	0.0067199	0.00183138	0.0004631	0	0	0	0	0	0	0	0
c_000000000565_0.2_reassembly	Chrysochromulina ericina virus	0.0166704	0.014798	0.0112647	0.00988358	0.00419203	0.00096757	0	0	0	0	0	0	0	0	0
c_000000000577_0.2_reassembly	Nucleocytoviricota sp.	0.00227373	0.00181337	0.0043065	0.00533647	0.00795067	0.00177252	0.00041063	0	0	0	0	0	0	0	0
c_000000000581_0.2_reassembly	Organic Lake phycodnavirus	0.0146044	0.0111778	0.00948327	0.00168854	0.00044897	0	0	0	0	0	0	0	0	0	0
c_000000000584_0.2_reassembly	Organic Lake phycodnavirus	0.0132263	0.0107573	0.00993585	0.00129877	0.00035737	0	0	0	0	0	0	0	0	0	0
c_000000000671_0.2_reassembly	Chrysochromulina ericina virus	0.0158608	0.0131197	0.00896459	0.00935465	0.00283597	0.00034048	0	0	0	0	0	0	0	0	0
c_000000000933_0.2_reassembly	Others	0.00520313	0.00478411	0.00716121	0.0108358	0.00849723	0.00017812	0	0	0	0	0	0	0	0	0
c_000000000962_0.2_reassembly	Chrysochromulina ericina virus	0.00056333	0.00034696	0.00103438	0.00336956	0.0227204	0.0144288	0	0	0	0	0	0	0	0	0
c_000000001072_0.2_reassembly	Chrysochromulina ericina virus	0.00055493	0.00043611	0.00135812	0.00416086	0.0265784	0.0168755	0	0	0	0	0	0	0	0	0
c_000000001163_0.2_reassembly	Pyramimonas orientalis virus	0	0	0.00019009	0	0.00800687	0.034654	0.0477314	0.0408101	0.0267927	0.0142404	0.0039345	0	0	0	0
c_000000001262_0.2_reassembly	Chlorella virus XW01	0.0102837	0.0060983	0.00590312	0.00462567	0.0037208	7.57e-05	0	0	0	0	0	0	0	0	0
c_000000001274_0.2_reassembly	Megaviridae environmental sample	0	0	0	0	0.0012015	0.00607786	0.00856587	0.00623724	0.00346029	0.0003327	5.92e-05	0	0	0	0
c_000000001308_0.2_reassembly	Chlorella virus XW01	0.00865027	0.00597811	0.00491027	0.00410105	0.00274247	0.00010876	5.97e-06	0	0	0	0	0	0	0	0
c_000000001446_0.2_reassembly	Chrysochromulina ericina virus	0.0001368	0.00018661	0.00086903	0.00266219	0.0192952	0.0115087	0	0	0	0	0	0	0	0	0
c_000000001504_0.2_reassembly	Nucleocytoviricota sp.	0.00875643	0.00588539	0.00353356	0.005801	0.00200093	0	0	0	0	0	0	0	0	0	0
c_000000001655_0.2_reassembly	Chrysochromulina ericina virus	3.9e-05	4.66e-05	0.00045953	0.00126147	0.0107645	0.00704174	0	0	0	0	0	0	0	0	0
c_000008041888_aloha2_megahit	Chrysochromulina ericina virus	0.0017985	0.001334	0.00308079	0.00394863	0.00623587	0.00148048	0.0003404	0	0	0	0	0	0	0	0
c_000008046193_aloha2_megahit	Phaeocystis globosa virus 14T	0.00175557	0.00143302	0.00394135	0.00519837	0.00682073	0.0012695	0.0003365	0	0	0	0	0	0	0	0
c_000008147986_aloha2_megahit	Megaviridae environmental sample	0	0	0	0	0.00378073	0.0167673	0.0224184	0.0177264	0.010841	0.0027443	0.0006252	0	0	0	0
c_000008185797_aloha2_megahit	Others	0	0	0	0	0.00126293	0.00708183	0.00817423	0.00607352	0.00527049	0.0021173	0.00072155	0	0	0	0
c_000008189372_aloha2_megahit	Pyramimonas orientalis virus	0	0	0.00038953	0	0.00352527	0.0113514	0.0140094	0.0133981	0.0125173	0.0115741	0.0123549	0.0079751	0.00148705	0.00016953	0
c_000008295412_aloha2_megahit	Megaviridae environmental sample	0	0	0	0	0.0008843	0.00619231	0.00725063	0.00567724	0.00338598	0.00056405	3.11e-05	0	0	0	0
c_000008300803_aloha2_megahit	Others	0	0	0	0	0.00068977	0.00437902	0.00706187	0.00554186	0.00417795	0.0006383	2.26e-05	0	0	0	0
c_000009628862_aloha2_megahit	Chrysochromulina ericina virus	0.00012913	5.8e-05	0.00049791	0.00133591	0.0108529	0.00670841	0	0	0	0	0	0	0	0	0
c_000009633616_aloha2_megahit	Chrysochromulina ericina virus	3e-05	4.31e-05	0.00044441	0.00103181	0.010528	0.00724748	0	0	0	0	0	0	0	0	0
c_000010340568_aloha2_megahit	Chrysochromulina ericina virus	0.0219815	0.0140515	0.00787827	0.00566426	0.00625077	0.00146955	0	0	0	0	0	0	0	0	0
c_000010563955_aloha2_megahit	Mimiviridae sp. ChoanoV1	0	0	0	0	0	0	0	0	0	0.0016135	0.00722815	0.00267153	0.0106373	0.0128619	0
c_000011930500_aloha2_megahit	Nucleocytoviricota sp.	0.0342164	0.0210471	0.031241	0.0170816	0.0128256	0.00019493	8.08e-05	3.25e-05	0	0	0	0	0	0	0
c_000018479847_aloha2_megahit	Organic Lake phycodnavirus	0.00783537	0.00818754	0.00750488	0.00256763	0.0053056	0	0	0	0	0	0	0	0	0	0
