# Supplementary material for: Vertical transport and spatiotemporal dynamics of giant viruses in the North Pacific subtropical gyre
Source: ISME J. 2025 May 22;19(1):wraf094. doi: 10.1093/ismejo/wraf094 (PMC12192438; doi:10.1093/ismejo/wraf094)
Supplement: Supplimentary_table_5_wraf094 [file supplimentary_table_5_wraf094.xlsx]

## Sheet: Sheet1
Sequence	GV_MAGS	Genome_Size (bp)	Coding_density (%)	GC_content	Predicted_Order	Order_Predict_Probability	Predicted_Family	Family_Predict_Probability	Warning: Large size	Warning: Low coding density
bins.1017_cleaned	HOT_MAG_1	595505	94.4244	18.97	Imitervirales	0.986923	IM_16	0.769286	FALSE	FALSE
bins.1209_cleaned	HOT_MAG_3	507282	94.4552	28.71	Imitervirales	0.997692	IM_01	0.933571	FALSE	FALSE
bins.1320_cleaned	HOT_MAG_4	588093	94.8171	29.38	Imitervirales	0.996923	IM_09	0.666429	FALSE	FALSE
bins.1338_cleaned	HOT_MAG_5	321289	95.0845	34.56	Algavirales	0.986923	AG_01	0.936429	FALSE	FALSE
bins.1519_cleaned	HOT_MAG_6	1165482	92.9286	29.02	Imitervirales	0.978462	IM_09	0.656429	FALSE	FALSE
bins.1573_cleaned	HOT_MAG_8	945570	94.8482	29.17	Imitervirales	0.994615	IM_09	0.595	FALSE	FALSE
bins.1851_cleaned	HOT_MAG_09	515625	94.1556	29.65	Imitervirales	0.996154	IM_09	0.752143	FALSE	FALSE
bins.1980_cleaned	HOT_MAG_10	1148346	93.8022	30.7	Imitervirales	0.997692	IM_01	0.846429	FALSE	FALSE
bins.2082_cleaned	HOT_MAG_11	1166648	92.9496	22.46	Imitervirales	0.976923	IM_09	0.471429	FALSE	FALSE
bins.2109_cleaned	HOT_MAG_12	1624693	91.6512	26.21	Imitervirales	0.967692	IM_09	0.512857	FALSE	FALSE
bins.2160_cleaned	HOT_MAG_13	286418	94.2123	28.82	Imitervirales	1	IM_01	0.918571	FALSE	FALSE
bins.2187_cleaned	HOT_MAG_14	568117	95.2077	30.2	Imitervirales	0.998462	IM_09	0.737143	FALSE	FALSE
bins.2285_cleaned	HOT_MAG_15	1054519	94.9411	26.8	Imitervirales	0.993077	IM_09	0.569286	FALSE	FALSE
bins.230_cleaned	HOT_MAG_16	400551	92.6878	37.83	Algavirales	0.965385	AG_01	0.932143	FALSE	FALSE
bins.2560_cleaned	HOT_MAG_17	1041112	94.9362	29.33	Imitervirales	0.996154	IM_09	0.597857	FALSE	FALSE
bins.278_cleaned	HOT_MAG_18	306447	94.7616	32.32	Algavirales	0.987692	AG_01	0.932857	FALSE	FALSE
bins.2874_cleaned	HOT_MAG_19	354376	94.0383	28.29	Imitervirales	1	IM_09	0.885714	FALSE	FALSE
bins.2933_cleaned	HOT_MAG_20	541634	94.7361	29.82	Imitervirales	0.998462	IM_09	0.647857	FALSE	FALSE
bins.3346_cleaned	HOT_MAG_21	2262914	93.2684	25.68	Imitervirales	0.86	IM	0.242143	FALSE	FALSE
bins.3394_cleaned	HOT_MAG_22	1340460	92.9949	34.99	Pimascovirales	0.969231	PM_01	0.763571	FALSE	FALSE
bins.3713_cleaned	HOT_MAG_23	1645481	94.423	31.2	Imitervirales	0.981538	IM_09	0.553571	FALSE	FALSE
bins.3986_cleaned	HOT_MAG_24	1038921	95.746	31.96	Imitervirales	0.989231	IM_09	0.667143	FALSE	FALSE
bins.4004_cleaned	HOT_MAG_25	593929	94.827	26.94	Imitervirales	0.998462	IM_09	0.657857	FALSE	FALSE
bins.4232_cleaned	HOT_MAG_26	889213	94.7965	30.74	Imitervirales	0.996923	IM_01	0.786429	FALSE	FALSE
bins.4268_cleaned	HOT_MAG_27	772043	94.6851	29.22	Imitervirales	0.985385	IM_09	0.637857	FALSE	FALSE
bins.437_cleaned	HOT_MAG_28	598066	93.5551	29.07	Imitervirales	0.998462	IM_09	0.731429	FALSE	FALSE
bins.4398_cleaned	HOT_MAG_29	1215829	95.3382	30.61	Imitervirales	0.983077	IM_09	0.535	FALSE	FALSE
bins.4528_cleaned	HOT_MAG_30	913975	92.1596	25.1	Imitervirales	0.946154	IM_16	0.239286	FALSE	FALSE
bins.4562_cleaned	HOT_MAG_31	834462	94.9043	28.76	Imitervirales	0.982308	IM_09	0.577143	FALSE	FALSE
bins.4569_cleaned	HOT_MAG_32	802238	95.5912	28.91	Imitervirales	0.984615	IM_09	0.552857	FALSE	FALSE
bins.4570_cleaned	HOT_MAG_33	354478	94.9142	34.45	Algavirales	0.986923	AG_01	0.95	FALSE	FALSE
bins.60_cleaned	HOT_MAG_34	308457	95.3686	24.89	Imitervirales	0.999231	IM_01	0.956429	FALSE	FALSE
bins.62_cleaned	HOT_MAG_35	1003757	94.927	25.22	Imitervirales	0.998462	IM_01	0.95	FALSE	FALSE
bins.639_cleaned	HOT_MAG_36	670590	95.3554	28.47	Imitervirales	0.986923	IM_09	0.594286	FALSE	FALSE
bins.63_cleaned	HOT_MAG_37	448745	94.5824	23.31	Imitervirales	0.992308	IM_16	0.784286	FALSE	FALSE
bins.854_cleaned	HOT_MAG_38	851869	95.2562	30.72	Imitervirales	0.996154	IM_09	0.51	FALSE	FALSE
bins.982_cleaned	HOT_MAG_39	293102	94.6288	31.03	Imitervirales	0.992308	IM_09	0.889286	FALSE	FALSE
