# Supplementary material for: Vertical transport and spatiotemporal dynamics of giant viruses in the North Pacific subtropical gyre
Source: ISME J. 2025 May 22;19(1):wraf094. doi: 10.1093/ismejo/wraf094 (PMC12192438; doi:10.1093/ismejo/wraf094)
Supplement: supplimentary_table_6_wraf094 [file supplimentary_table_6_wraf094.xlsx]

## Sheet: Functional_gene
Protein_Name	HOT_MAG_09	HOT_MAG_10	HOT_MAG_11	HOT_MAG_12	HOT_MAG_13	HOT_MAG_14	HOT_MAG_15	HOT_MAG_17	HOT_MAG_19	HOT_MAG_1	HOT_MAG_20	HOT_MAG_21	HOT_MAG_23	HOT_MAG_24	HOT_MAG_25	HOT_MAG_26	HOT_MAG_27	HOT_MAG_28	HOT_MAG_29	HOT_MAG_30	HOT_MAG_31	HOT_MAG_32	HOT_MAG_34	HOT_MAG_35	HOT_MAG_36	HOT_MAG_37	HOT_MAG_38	HOT_MAG_39	HOT_MAG_3	HOT_MAG_4	HOT_MAG_6	HOT_MAG_8	HOT_MAG_5	HOT_MAG_16	HOT_MAG_18	HOT_MAG_33	HOT_MAG_22
A32	0	7	5	4	3	2	1	0	1	0	2	2	3	1	1	4	4	2	5	1	0	3	2	2	1	1	2	1	1	4	0	0	2	7	2	4	4
D5	0	3	1	8	1	2	0	5	1	4	2	6	5	1	2	2	2	2	0	2	1	4	2	2	2	1	3	1	2	3	2	0	6	6	4	5	1
mcp	4	4	16	4	3	12	7	4	7	20	7	3	10	2	7	7	2	9	4	1	11	16	1	5	10	1	1	2	2	12	14	10	12	21	16	14	5
mRNAc	2	3	3	5	0	2	3	7	1	1	1	8	6	2	2	3	3	2	2	3	4	3	1	4	2	1	1	1	3	4	3	3	4	6	4	3	0
PolB	1	4	5	3	1	3	5	2	1	3	1	4	4	2	3	2	2	3	2	1	3	5	1	2	3	1	3	1	1	2	4	1	1	5	2	1	2
SFII	2	11	6	12	1	3	3	4	1	6	4	7	7	3	4	5	6	2	9	2	5	6	3	3	5	2	6	2	7	2	6	7	2	0	2	3	11
VLTF3	4	0	2	5	0	1	2	5	1	3	0	4	8	0	2	2	3	3	2	1	3	1	0	2	3	1	0	0	0	0	8	2	3	7	1	4	5
TFIIB	1	2	3	4	0	2	0	1	1	0	2	2	5	2	1	2	3	0	2	0	3	3	0	2	3	0	2	0	2	1	3	2	4	4	2	3	2
RNAPL	1	2	3	7	1	0	3	5	1	1	1	7	3	3	2	4	0	2	4	2	3	3	1	2	3	0	4	1	1	0	5	3	0	0	0	0	6
RNAPS	4	7	8	8	2	4	7	9	1	0	4	6	8	4	5	6	5	4	6	2	3	6	4	4	5	0	4	1	2	4	8	7	0	0	0	0	3
RNR	1	2	3	5	0	3	3	5	0	2	2	3	6	2	1	2	3	0	3	1	3	2	1	1	2	0	3	0	0	1	3	3	3	4	2	3	3
PCNA	4	12	13	4	0	4	8	6	2	0	0	12	10	6	0	10	6	2	4	6	4	4	2	10	4	0	2	2	4	8	4	8	6	6	2	8	14
MutS	3	11	12	8	1	0	12	3	3	9	0	7	12	8	9	10	12	3	5	0	9	3	9	2	0	6	4	3	1	0	6	9	0	0	0	0	9
YqaJ	1	2	3	5	0	2	0	2	1	2	2	7	5	1	2	2	3	1	2	2	3	3	0	1	3	0	1	1	2	2	4	2	4	4	4	5	0
Cold-shock DNA-binding domain	2	4	3	3	0	2	2	7	0	0	2	5	5	2	1	1	2	0	4	1	1	4	1	2	3	0	1	0	1	3	3	3	0	0	0	0	0
Thioredoxin	5	7	15	19	5	10	5	36	5	18	6	16	39	4	1	12	15	5	0	6	15	11	4	18	3	0	2	3	7	10	7	9	0	0	0	0	5
Glutaredoxin	2	0	0	2	0	0	0	0	1	2	2	3	6	0	0	2	3	0	0	1	0	2	0	3	1	0	0	0	1	2	3	0	4	4	2	0	9
XPG	2	9	2	6	0	4	4	7	2	0	4	2	6	0	6	0	6	4	0	2	0	0	2	0	2	3	0	0	0	4	0	2	0	0	0	0	8
HSP70	2	0	4	4	0	1	2	5	1	0	0	2	6	2	2	0	3	0	3	0	3	1	0	0	3	1	1	0	0	0	2	3	0	0	0	0	3
Ulp1 protease	2	3	0	4	1	3	0	0	0	2	0	2	0	3	0	3	1	2	2	1	0	0	1	2	2	0	1	0	1	1	3	3	0	0	0	0	0
Serine/threonine kinase	3	4	1	4	1	2	12	8	2	3	5	13	12	6	3	8	5	1	4	5	6	1	1	5	4	3	6	1	0	0	2	5	3	4	2	3	3
Histidine Kinase	0	0	0	0	0	2	9	5	0	0	0	20	6	4	0	3	2	0	2	6	0	0	0	0	2	1	4	1	1	2	0	0	0	0	0	0	0
Bax1-I	4	0	0	0	0	1	7	5	1	0	1	0	4	0	0	0	2	2	0	0	3	1	0	0	0	0	0	1	0	0	0	0	0	0	2	0	0
Ubiquitin	13	22	12	18	3	10	4	14	4	12	17	49	45	3	4	15	12	19	7	14	11	9	4	16	2	10	4	6	3	11	26	18	4	4	2	3	11
Patatin like phospholipases	0	1	3	5	0	2	0	2	1	2	2	3	6	7	2	2	3	2	7	1	3	3	1	6	3	0	4	1	3	2	3	2	4	3	2	3	3
Chlorophyll A-B binding protein	0	3	0	0	1	0	0	0	0	0	0	0	0	0	0	3	0	0	0	0	0	0	1	2	0	2	0	0	0	0	0	0	0	0	1	0	0
Rhodopsin	2	0	0	5	3	0	3	0	0	0	0	0	0	0	0	5	0	1	0	0	0	0	2	2	0	0	0	0	0	0	0	0	0	0	0	0	4
Mg-chelatase	0	0	0	0	0	0	0	0	0	0	0	0	0	2	0	0	0	0	3	0	0	0	1	0	0	0	6	0	0	0	0	0	0	0	0	0	0
Bactofilin	0	0	0	0	1	0	0	0	0	0	0	0	0	0	0	3	0	0	0	0	0	0	0	2	0	0	0	0	0	0	0	0	0	0	0	0	0
EamA-like transporter family	0	14	4	7	0	0	0	3	1	0	0	0	6	0	0	0	0	1	0	0	0	0	0	0	0	0	0	0	0	0	0	0	0	0	0	0	0
Phosphate transporter	2	0	0	0	0	1	0	2	1	0	1	0	6	2	2	0	0	0	2	0	2	0	0	0	1	0	0	1	0	2	5	3	0	1	0	0	0
ABC transporter	0	0	0	0	3	0	0	0	0	0	0	5	0	2	0	10	0	0	5	1	0	0	2	2	0	2	7	0	0	0	0	0	0	0	0	0	0
Ion channel	0	0	0	0	0	0	0	0	0	0	0	7	0	3	0	0	2	1	2	3	0	0	0	0	0	0	2	0	1	0	5	3	4	0	2	0	0

## Sheet: Central_carbon_metabolism
Enzyme	HOT_MAG_10	HOT_MAG_13	HOT_MAG_15	HOT_MAG_17	HOT_MAG_21	HOT_MAG_23	HOT_MAG_24	HOT_MAG_25	HOT_MAG_26	HOT_MAG_28	HOT_MAG_29	HOT_MAG_3	HOT_MAG_30	HOT_MAG_37	HOT_MAG_38	HOT_MAG_39	HOT_MAG_6	HOT_MAG_33	HOT_MAG_22
GAPDH	0	0	0	0	0	0	2	0	0	0	2	2	0	0	1	0	0	0	3
PGK	0	0	0	0	0	0	0	0	0	0	0	0	0	0	0	0	0	0	3
ppsA	0	0	0	0	0	0	0	0	0	0	0	2	0	0	0	0	0	0	0
pckA	0	0	0	0	1	5	0	0	0	1	0	0	2	0	0	0	0	0	2
ALDO	0	0	0	0	0	0	0	0	0	0	0	0	1	0	0	0	0	0	0
pfk	0	0	0	0	0	0	0	0	0	0	0	0	1	0	0	0	0	0	0
glk	0	0	0	0	0	0	0	0	0	0	0	0	0	1	0	0	0	0	0
yahK	0	0	0	0	0	0	0	0	0	0	0	0	0	1	0	0	0	0	0
ALDH7A1	0	0	0	0	1	0	0	0	0	0	0	0	1	0	0	0	0	0	0
icd	3	0	0	0	0	0	0	0	0	0	0	0	0	0	0	0	0	0	0
SDHA	0	0	0	0	0	0	0	0	0	0	0	0	0	0	0	0	0	0	4
SDHB	0	0	0	0	0	0	0	0	0	0	1	0	0	0	0	0	0	0	4
SDHC	0	0	0	0	0	0	0	0	0	0	1	0	0	0	0	0	0	0	4
CS	0	1	0	0	0	0	0	0	0	0	0	0	0	0	0	0	0	0	0
FH	0	0	0	0	0	0	0	0	0	0	0	1	0	0	0	0	0	0	0
acnB	0	1	0	0	0	0	0	0	2	0	0	1	0	2	0	0	0	0	0
tktB	0	0	0	0	0	0	0	0	0	0	0	0	0	0	0	0	0	2	0
talB	0	0	1	0	0	0	0	0	0	0	0	0	0	0	0	1	0	0	0
prsA	0	0	0	5	2	3	0	0	0	0	0	0	1	0	0	0	4	0	0
rpe	0	0	0	0	0	0	0	0	0	0	0	0	0	0	0	0	0	1	0
pgl	0	0	0	0	0	0	2	0	0	0	0	0	0	0	2	0	0	0	0
